# Supplementary material for: TPI1‐reduced extracellular vesicles mediated by Rab20 downregulation promotes aerobic glycolysis to drive hepatocarcinogenesis
Source: J Extracell Vesicles. 2021 Aug 11;10(10):e12135. doi: 10.1002/jev2.12135 (PMC8357635; doi:10.1002/jev2.12135)
Supplement: Supplementary file 2 — Supporting information. [file JEV2-10-e12135-s002.xlsx]

## Sheet: Full list
Protein IDs	Majority protein IDs	Peptide counts (all)	Peptide counts (razor+unique)	Peptide counts (unique)	Protein names	Gene names	Fasta headers	Number of proteins	Peptides	Razor + unique peptides	Unique peptides	Peptides Rab20_1	Peptides Rab20_2	Peptides Rab20_3	Peptides Vector_1	Peptides Vector_2	Peptides Vector_3	Razor + unique peptides Rab20_1	Razor + unique peptides Rab20_2	Razor + unique peptides Rab20_3	Razor + unique peptides Vector_1	Razor + unique peptides Vector_2	Razor + unique peptides Vector_3	Unique peptides Rab20_1	Unique peptides Rab20_2	Unique peptides Rab20_3	Unique peptides Vector_1	Unique peptides Vector_2	Unique peptides Vector_3	Sequence coverage [%]	Unique + razor sequence coverage [%]	Unique sequence coverage [%]	Mol. weight [kDa]	Sequence length	Sequence lengths	Q-value	Score	Identification type Rab20_1	Identification type Rab20_2	Identification type Rab20_3	Identification type Vector_1	Identification type Vector_2	Identification type Vector_3	Sequence coverage Rab20_1 [%]	Sequence coverage Rab20_2 [%]	Sequence coverage Rab20_3 [%]	Sequence coverage Vector_1 [%]	Sequence coverage Vector_2 [%]	Sequence coverage Vector_3 [%]
B7ZAB0;A0A024QYT5;P05121;B7Z4X6;B7Z1D9	B7ZAB0;A0A024QYT5;P05121;B7Z4X6;B7Z1D9	6;6;6;5;4	6;6;6;5;4	6;6;6;5;4	Plasminogen activator inhibitor 1	SERPINE1	tr|B7ZAB0|B7ZAB0_HUMAN cDNA, FLJ79124, highly similar to Plasminogen activator inhibitor 1 OS=Homo sapiens OX=9606 PE=2 SV=1;tr|A0A024QYT5|A0A024QYT5_HUMAN Serpin peptidase inhibitor, clade E (Nexin, plasminogen activator inhibitor type 1), member 1, isofo	5	6	6	6	4	4	4	4	5	5	4	4	4	4	5	5	4	4	4	4	5	5	31.3	31.3	31.3	38.034	335	335;402;402;335;179	0	51.262	By MS/MS	By MS/MS	By MS/MS	By MS/MS	By MS/MS	By MS/MS	20	22.4	22.4	20.3	25.4	26.3
A0A024QZL1;P10124	A0A024QZL1;P10124	1;1	1;1	1;1	Serglycin	PRG1;SRGN	tr|A0A024QZL1|A0A024QZL1_HUMAN Proteoglycan 1, secretory granule, isoform CRA_a OS=Homo sapiens OX=9606 GN=PRG1 PE=4 SV=1;sp|P10124|SRGN_HUMAN Serglycin OS=Homo sapiens OX=9606 GN=SRGN PE=1 SV=3	2	1	1	1	1	0	0	0	1	1	1	0	0	0	1	1	1	0	0	0	1	1	8.2	8.2	8.2	17.624	158	158;158	1	-2	By matching				By MS/MS	By matching	8.2	0	0	0	8.2	8.2
A0A384NYN5;A0A024QZN4;V9HWK2;P18206;B4E3Q9;B3KXA2;B4DTM7;B4DKC9;A0A096LPE1	A0A384NYN5;A0A024QZN4;V9HWK2;P18206;B4E3Q9;B3KXA2	12;12;12;12;9;9;3;3;2	12;12;12;12;9;9;3;3;2	12;12;12;12;9;9;3;3;2	Vinculin	VCL;HEL114	tr|A0A384NYN5|A0A384NYN5_HUMAN Epididymis secretory sperm binding protein OS=Homo sapiens OX=9606 PE=2 SV=1;tr|A0A024QZN4|A0A024QZN4_HUMAN Vinculin, isoform CRA_c OS=Homo sapiens OX=9606 GN=VCL PE=4 SV=1;tr|V9HWK2|V9HWK2_HUMAN Epididymis luminal protein 11	9	12	12	12	7	6	5	5	9	7	7	6	5	5	9	7	7	6	5	5	9	7	18.3	18.3	18.3	116.74	1066	1066;1066;1134;1134;927;1006;327;491;57	0	64.869	By MS/MS	By MS/MS	By MS/MS	By MS/MS	By MS/MS	By MS/MS	10.8	8.7	6.9	6.9	12.9	11.6
Q53FJ5;A0A024QZQ2;C9JIZ6;Q59EN5;P07602;B4DRB7;B4DEK5;Q5BJH1;A0A0J9YXB8	Q53FJ5;A0A024QZQ2;C9JIZ6;Q59EN5;P07602;B4DRB7;B4DEK5	9;9;9;9;9;7;6;3;2	9;9;9;9;9;7;6;3;2	9;9;9;9;9;7;6;3;2	Prosaposin;Saposin-A;Saposin-B-Val;Saposin-B;Saposin-C;Saposin-D	PSAP	tr|Q53FJ5|Q53FJ5_HUMAN Prosaposin (Variant Gaucher disease and variant metachromatic leukodystrophy) variant (Fragment) OS=Homo sapiens OX=9606 PE=2 SV=1;tr|A0A024QZQ2|A0A024QZQ2_HUMAN Prosaposin (Variant Gaucher disease and variant metachromatic leukodyst	9	9	9	9	6	3	6	7	9	8	6	3	6	7	9	8	6	3	6	7	9	8	28.1	28.1	28.1	58.14	524	524;524;527;530;524;527;452;240;167	0	108.69	By MS/MS	By MS/MS	By MS/MS	By MS/MS	By MS/MS	By MS/MS	20.8	9.4	23.3	23.3	28.1	28.1
P58876;I6L9F7;B4DR52;U3KQK0;A8K9J7;A0A024QZZ7;A0A024RCJ2;A0A024RCL8;A0A024RCJ9;Q8N257;B2R4S9;Q99880;Q99879;Q99877;Q93079;Q5QNW6;O60814;Q16778;P62807;P57053;P33778;P23527;P06899;Q0D2M2;L0R4T3;A0A2R8Y619;Q96A08	P58876;I6L9F7;B4DR52;U3KQK0;A8K9J7;A0A024QZZ7;A0A024RCJ2;A0A024RCL8;A0A024RCJ9;Q8N257;B2R4S9;Q99880;Q99879;Q99877;Q93079;Q5QNW6;O60814;Q16778;P62807;P57053;P33778;P23527;P06899;Q0D2M2;L0R4T3;A0A2R8Y619;Q96A08	2;2;2;2;2;2;2;2;2;2;2;2;2;2;2;2;2;2;2;2;2;2;2;2;1;1;1	2;2;2;2;2;2;2;2;2;2;2;2;2;2;2;2;2;2;2;2;2;2;2;2;1;1;1	2;2;2;2;2;2;2;2;2;2;2;2;2;2;2;2;2;2;2;2;2;2;2;2;1;1;1	Histone H2B type 1-D;Histone H2B;Histone H2B type 3-B;Histone H2B type 1-L;Histone H2B type 1-M;Histone H2B type 1-N;Histone H2B type 1-H;Histone H2B type 2-F;Histone H2B type 1-K;Histone H2B type 2-E;Histone H2B type 1-C/E/F/G/I;Histone H2B type F-S;Histone H2B type 1-B;Histone H2B type 1-O;Histone H2B type 1-J;Histone H2B type 1-A	HIST1H2BD;HIST1H2BM;HIST1H2BN;HIST1H2BJ;HIST1H2BK;HIST3H2BB;HIST1H2BI;HIST1H2BL;HIST1H2BH;HIST2H2BF;HIST2H2BE;HIST1H2BC;H2BFS;HIST1H2BB;HIST1H2BO;ABCF2;HIST1H2BA	sp|P58876|H2B1D_HUMAN Histone H2B type 1-D OS=Homo sapiens OX=9606 GN=HIST1H2BD PE=1 SV=2;tr|I6L9F7|I6L9F7_HUMAN Histone H2B (Fragment) OS=Homo sapiens OX=9606 GN=HIST1H2BM PE=2 SV=1;tr|B4DR52|B4DR52_HUMAN Histone H2B OS=Homo sapiens OX=9606 PE=2 SV=1;tr|U	27	2	2	2	2	2	2	2	2	2	2	2	2	2	2	2	2	2	2	2	2	2	19	19	19	13.936	126	126;138;166;166;126;126;126;126;126;126;126;126;126;126;126;126;126;126;126;126;126;126;126;126;67;122;127	0	74.848	By MS/MS	By MS/MS	By MS/MS	By MS/MS	By MS/MS	By MS/MS	19	19	19	19	19	19
A0A0U1RRH7;Q96KK5;A4FTV9;A3KPC7;A0A024R017;A0A024RAS2;Q9BTM1;Q16777;Q08AJ9;P0C0S8;Q99878;P04908;Q6FI13;P20671;Q7L7L0;Q93077;A0A0U1RR32;B2R5B3;A0A3B3IS11;B2R5B6;V9GZN0;H0YFX9;C9J0D1;B4E0B3;P0C0S5;Q71UI9	A0A0U1RRH7;Q96KK5;A4FTV9;A3KPC7;A0A024R017;A0A024RAS2;Q9BTM1;Q16777;Q08AJ9;P0C0S8;Q99878;P04908;Q6FI13;P20671;Q7L7L0;Q93077;A0A0U1RR32;B2R5B3;A0A3B3IS11;B2R5B6;V9GZN0;H0YFX9;C9J0D1;B4E0B3;P0C0S5;Q71UI9	2;2;2;2;2;2;2;2;2;2;2;2;2;2;2;2;2;2;1;1;1;1;1;1;1;1	2;2;2;2;2;2;2;2;2;2;2;2;2;2;2;2;2;2;1;1;1;1;1;1;1;1	1;1;1;1;1;1;1;1;1;1;1;1;1;1;1;1;1;1;0;0;0;1;0;1;0;0	Histone H2A type 1-H;Histone H2A;Histone H2A.J;Histone H2A type 2-C;Histone H2A type 1;Histone H2A type 1-J;Histone H2A type 1-B/E;Histone H2A type 2-A;Histone H2A type 1-D;Histone H2A type 3;Histone H2A type 1-C;Histone H2A.Z;Histone H2A.V	HIST1H2AH;HIST1H2AK;HIST1H2AC;H2AFJ;HIST2H2AC;HIST1H2AB;HIST1H2AG;HIST1H2AJ;HIST2H2AA3;HIST1H2AD;HIST3H2A;H2AFV;H2AFZ	tr|A0A0U1RRH7|A0A0U1RRH7_HUMAN Histone H2A OS=Homo sapiens OX=9606 PE=3 SV=1;sp|Q96KK5|H2A1H_HUMAN Histone H2A type 1-H OS=Homo sapiens OX=9606 GN=HIST1H2AH PE=1 SV=3;tr|A4FTV9|A4FTV9_HUMAN Histone H2A OS=Homo sapiens OX=9606 GN=HIST1H2AK PE=2 SV=1;tr|A3KP	26	2	2	1	2	2	2	2	2	2	2	2	2	2	2	2	1	1	1	1	1	1	16.5	16.5	11.2	18.552	170	170;128;130;128;130;129;129;129;130;130;128;130;130;130;130;130;169;130;140;130;47;92;122;111;128;128	0	73.309	By MS/MS	By MS/MS	By MS/MS	By MS/MS	By MS/MS	By MS/MS	16.5	16.5	16.5	16.5	16.5	16.5
Q71UM7;Q71UM6;B3KVK2;B2R6K4;A0A2L0WW42;A0A024R056;P62873	Q71UM7;Q71UM6;B3KVK2;B2R6K4;A0A2L0WW42;A0A024R056;P62873	1;1;1;1;1;1;1	1;1;1;1;1;1;1	1;1;1;1;1;1;1	Guanine nucleotide-binding protein G(I)/G(S)/G(T) subunit beta-1	GNB1	tr|Q71UM7|Q71UM7_HUMAN Beta-subunit signal transducing proteins GS/GI (Fragment) OS=Homo sapiens OX=9606 PE=2 SV=1;tr|Q71UM6|Q71UM6_HUMAN Beta-subunit signal transducing proteins GS/GI (Fragment) OS=Homo sapiens OX=9606 PE=2 SV=1;tr|B3KVK2|B3KVK2_HUMAN Gua	7	1	1	1	1	1	1	0	1	1	1	1	1	0	1	1	1	1	1	0	1	1	14.2	14.2	14.2	13.869	127	127;207;240;340;340;340;340	0	4.0111	By MS/MS	By MS/MS	By MS/MS		By MS/MS	By matching	14.2	14.2	14.2	0	14.2	14.2
Q8N995;A0A024R059;Q01581;A0A140VJL2;P54868	Q8N995;A0A024R059;Q01581;A0A140VJL2;P54868	2;2;2;1;1	2;2;2;1;1	2;2;2;1;1	Hydroxymethylglutaryl-CoA synthase, cytoplasmic;Hydroxymethylglutaryl-CoA synthase, mitochondrial	HMGCS1;HMGCS2	tr|Q8N995|Q8N995_HUMAN 3-hydroxy-3-methylglutaryl coenzyme A synthase OS=Homo sapiens OX=9606 PE=2 SV=1;tr|A0A024R059|A0A024R059_HUMAN 3-hydroxy-3-methylglutaryl coenzyme A synthase OS=Homo sapiens OX=9606 GN=HMGCS1 PE=3 SV=1;sp|Q01581|HMCS1_HUMAN Hydroxym	5	2	2	2	2	1	1	2	1	1	2	1	1	2	1	1	2	1	1	2	1	1	5.7	5.7	5.7	56.238	509	509;520;520;508;508	0	4.4899	By MS/MS	By matching	By MS/MS	By MS/MS	By matching	By MS/MS	5.7	3.5	3.5	5.7	2.2	2.2
A0A024R0E5;P52907;A8K0T9;C9JUG7;F8W9N7;A0A0D9SET8	A0A024R0E5;P52907;A8K0T9	5;5;4;1;1;1	5;5;4;1;1;1	3;3;2;0;0;0	F-actin-capping protein subunit alpha-1	CAPZA1	tr|A0A024R0E5|A0A024R0E5_HUMAN F-actin-capping protein subunit alpha OS=Homo sapiens OX=9606 GN=CAPZA1 PE=3 SV=1;sp|P52907|CAZA1_HUMAN F-actin-capping protein subunit alpha-1 OS=Homo sapiens OX=9606 GN=CAPZA1 PE=1 SV=3;tr|A8K0T9|A8K0T9_HUMAN F-actin-cappin	6	5	5	3	2	3	3	4	3	4	2	3	3	4	3	4	2	2	2	2	1	2	28.3	28.3	18.9	32.922	286	286;286;286;146;174;174	0	14.574	By MS/MS	By MS/MS	By MS/MS	By MS/MS	By MS/MS	By MS/MS	12.2	15.7	15.7	23.1	16.4	23.1
Q5JR06;Q5JR07;E9PN11;C9JNR4;E9PQH6;C9JX21;Q5JR08;A0A024R324;A0A024R0I3;Q5JR05;U3KQA9;U3KQV3;P61586;P08134;P62745	Q5JR06;Q5JR07;E9PN11;C9JNR4;E9PQH6;C9JX21;Q5JR08;A0A024R324;A0A024R0I3;Q5JR05;U3KQA9;U3KQV3;P61586;P08134;P62745	1;1;1;1;1;1;1;1;1;1;1;1;1;1;1	1;1;1;1;1;1;1;1;1;1;1;1;1;1;1	1;1;1;1;1;1;1;1;1;1;1;1;1;1;1	Transforming protein RhoA;Rho-related GTP-binding protein RhoC;Rho-related GTP-binding protein RhoB	RHOC;RHOA;hCG_2043376;RHOB	tr|Q5JR06|Q5JR06_HUMAN Rho-related GTP-binding protein RhoC (Fragment) OS=Homo sapiens OX=9606 GN=RHOC PE=4 SV=8;tr|Q5JR07|Q5JR07_HUMAN Rho-related GTP-binding protein RhoC (Fragment) OS=Homo sapiens OX=9606 GN=RHOC PE=1 SV=1;tr|E9PN11|E9PN11_HUMAN Rho-rel	15	1	1	1	1	1	0	1	1	1	1	1	0	1	1	1	1	1	0	1	1	1	18.7	18.7	18.7	10.164	91	91;127;129;129;169;187;188;193;193;199;248;271;193;193;196	0	11.807	By MS/MS	By MS/MS		By MS/MS	By MS/MS	By MS/MS	18.7	18.7	0	18.7	18.7	18.7
A0A024R0P8;P01137;Q5PY19;M0R2S0	A0A024R0P8;P01137;Q5PY19;M0R2S0	2;2;1;1	2;2;1;1	2;2;1;1	Transforming growth factor beta-1;Latency-associated peptide	TGFB1	tr|A0A024R0P8|A0A024R0P8_HUMAN Transforming growth factor beta OS=Homo sapiens OX=9606 GN=TGFB1 PE=3 SV=1;sp|P01137|TGFB1_HUMAN Transforming growth factor beta-1 proprotein OS=Homo sapiens OX=9606 GN=TGFB1 PE=1 SV=2;tr|Q5PY19|Q5PY19_HUMAN Transforming grow	4	2	2	2	1	0	0	1	0	0	1	0	0	1	0	0	1	0	0	1	0	0	8.5	8.5	8.5	44.341	390	390;390;73;120	0	6.3443	By MS/MS			By MS/MS			5.1	0	0	3.3	0	0
A0A0S2Z4I7;A0A0S2Z4I9;A0A0S2Z4N8;A0A024R0V4;P50552;K7ENR7;K7ENL7;A0A0S2Z4H6	A0A0S2Z4I7;A0A0S2Z4I9;A0A0S2Z4N8;A0A024R0V4;P50552	4;4;4;4;4;1;1;1	4;4;4;4;4;1;1;1	4;4;4;4;4;1;1;1	Vasodilator-stimulated phosphoprotein	VASP	tr|A0A0S2Z4I7|A0A0S2Z4I7_HUMAN Vasodilator-stimulated phosphoprotein isoform 4 (Fragment) OS=Homo sapiens OX=9606 GN=VASP PE=2 SV=1;tr|A0A0S2Z4I9|A0A0S2Z4I9_HUMAN Vasodilator-stimulated phosphoprotein isoform 3 (Fragment) OS=Homo sapiens OX=9606 GN=VASP PE	8	4	4	4	3	1	1	2	2	2	3	1	1	2	2	2	3	1	1	2	2	2	12.8	12.8	12.8	31.669	288	288;327;328;380;380;59;103;116	0	8.4976	By MS/MS	By MS/MS	By MS/MS	By MS/MS	By MS/MS	By MS/MS	8.3	4.9	4.9	9.4	9.4	9.4
A0A024R3Q3;A0A024R0Y6;P84077;P61204;F5H423;B4DEB9;F5H0C7;B4DJC8;B4DN70;B4E190;H0YGG7	A0A024R3Q3;A0A024R0Y6;P84077;P61204;F5H423;B4DEB9;F5H0C7;B4DJC8;B4DN70;B4E190	8;8;8;8;7;6;5;5;5;4;1	8;8;8;8;7;6;5;5;5;4;1	3;3;3;3;2;1;1;1;2;2;1	ADP-ribosylation factor 1;ADP-ribosylation factor 3	ARF1;ARF3	tr|A0A024R3Q3|A0A024R3Q3_HUMAN ADP-ribosylation factor 1, isoform CRA_a OS=Homo sapiens OX=9606 GN=ARF1 PE=3 SV=1;tr|A0A024R0Y6|A0A024R0Y6_HUMAN ADP-ribosylation factor 3, isoform CRA_b OS=Homo sapiens OX=9606 GN=ARF3 PE=3 SV=1;sp|P84077|ARF1_HUMAN ADP-rib	11	8	8	3	6	6	4	4	7	6	6	6	4	4	7	6	2	2	2	3	3	3	54.7	54.7	20.4	20.697	181	181;181;181;181;210;173;102;156;170;144;62	0	26.027	By MS/MS	By MS/MS	By MS/MS	By MS/MS	By MS/MS	By MS/MS	40.3	46.4	29.3	26	48.6	48.6
A0A024R104;Q12860	A0A024R104;Q12860	7;7	7;7	7;7	Contactin-1	CNTN1	tr|A0A024R104|A0A024R104_HUMAN Contactin 1, isoform CRA_a OS=Homo sapiens OX=9606 GN=CNTN1 PE=4 SV=1;sp|Q12860|CNTN1_HUMAN Contactin-1 OS=Homo sapiens OX=9606 GN=CNTN1 PE=1 SV=1	2	7	7	7	7	6	7	4	4	4	7	6	7	4	4	4	7	6	7	4	4	4	10.9	10.9	10.9	113.32	1018	1018;1018	0	20.515	By MS/MS	By MS/MS	By MS/MS	By MS/MS	By MS/MS	By MS/MS	10.9	9.6	10.9	5.7	5.9	5.7
F2Z3J9;A0A024R172;Q14914;F6XGT7;Q5JVP2	F2Z3J9;A0A024R172;Q14914;F6XGT7;Q5JVP2	2;2;2;1;1	2;2;2;1;1	2;2;2;1;1	Prostaglandin reductase 1	PTGR1;LTB4DH	tr|F2Z3J9|F2Z3J9_HUMAN Prostaglandin reductase 1 OS=Homo sapiens OX=9606 GN=PTGR1 PE=1 SV=3;tr|A0A024R172|A0A024R172_HUMAN Leukotriene B4 12-hydroxydehydrogenase, isoform CRA_a OS=Homo sapiens OX=9606 GN=LTB4DH PE=4 SV=1;sp|Q14914|PTGR1_HUMAN Prostaglandin	5	2	2	2	0	0	0	2	0	1	0	0	0	2	0	1	0	0	0	2	0	1	8.7	8.7	8.7	32.729	300	300;329;329;73;119	0.0018939	3.158				By MS/MS		By MS/MS	0	0	0	8.7	0	4.7
A0A024R1A3;P22314;B4DDE4;B4DL67;Q5JRR6;B3KUJ2;Q8WY81;Q5JRS1;Q5JRS3;Q5JRS2;Q5JRR9;Q5JRS0	A0A024R1A3;P22314;B4DDE4	9;9;5;4;3;3;1;1;1;1;1;1	9;9;5;4;3;3;1;1;1;1;1;1	9;9;5;4;3;3;1;1;1;1;1;1	Ubiquitin-like modifier-activating enzyme 1	UBE1;UBA1	tr|A0A024R1A3|A0A024R1A3_HUMAN Testicular secretory protein Li 63 OS=Homo sapiens OX=9606 GN=UBE1 PE=2 SV=1;sp|P22314|UBA1_HUMAN Ubiquitin-like modifier-activating enzyme 1 OS=Homo sapiens OX=9606 GN=UBA1 PE=1 SV=3;tr|B4DDE4|B4DDE4_HUMAN cDNA FLJ54582, hig	12	9	9	9	5	7	7	6	9	8	5	7	7	6	9	8	5	7	7	6	9	8	15.5	15.5	15.5	117.85	1058	1058;1058;570;603;506;506;135;173;195;234;270;284	0	38.557	By MS/MS	By MS/MS	By MS/MS	By MS/MS	By MS/MS	By MS/MS	8.8	12.1	12.2	10	15.5	13.3
A0A024R1N1;P35579;A0A0U4BW16;Q86XU5;B4E3S1;Q6ZNL4;P35580;Q5BKV1;B1AH99;G1UI33;E7ERA5;Q99529;A0A2R8Y4C3;M0QY43;Q7Z406	A0A024R1N1;P35579;A0A0U4BW16;Q86XU5;B4E3S1	16;16;14;11;9;4;4;2;1;1;1;1;1;1;1	16;16;14;11;9;4;4;2;1;1;1;1;1;1;1	15;15;13;10;8;4;4;2;1;1;1;1;0;0;0	Myosin-9	MYH9	tr|A0A024R1N1|A0A024R1N1_HUMAN Myosin, heavy polypeptide 9, non-muscle, isoform CRA_a OS=Homo sapiens OX=9606 GN=MYH9 PE=3 SV=1;sp|P35579|MYH9_HUMAN Myosin-9 OS=Homo sapiens OX=9606 GN=MYH9 PE=1 SV=4;tr|A0A0U4BW16|A0A0U4BW16_HUMAN Non-muscle myosin heavy c	15	16	16	15	12	11	10	9	11	12	12	11	10	9	11	12	11	10	9	9	10	11	11.9	11.9	11.1	226.53	1960	1960;1960;1963;1374;964;563;1976;218;103;180;187;208;371;1002;1995	0	323.31	By MS/MS	By MS/MS	By MS/MS	By MS/MS	By MS/MS	By MS/MS	9.4	8.8	8	7.2	8.9	8.8
Q8N9C4;A0A024R1Y2;A0A024R1T9;Q4LE36;P53396	Q8N9C4;A0A024R1Y2;A0A024R1T9;Q4LE36;P53396	2;2;2;2;2	2;2;2;2;2	2;2;2;2;2	ATP-citrate synthase	ACLY;ACLY variant protein	tr|Q8N9C4|Q8N9C4_HUMAN cDNA FLJ37765 fis, clone BRHIP2024742, highly similar to ATP-CITRATE OS=Homo sapiens OX=9606 PE=2 SV=1;tr|A0A024R1Y2|A0A024R1Y2_HUMAN ATP-citrate synthase OS=Homo sapiens OX=9606 GN=ACLY PE=3 SV=1;tr|A0A024R1T9|A0A024R1T9_HUMAN ATP-c	5	2	2	2	2	1	1	1	1	1	2	1	1	1	1	1	2	1	1	1	1	1	4.7	4.7	4.7	76.445	701	701;1091;1101;1137;1101	0	58.962	By MS/MS	By MS/MS	By MS/MS	By MS/MS	By MS/MS	By MS/MS	4.7	2.3	2.3	2.3	2.3	2.3
Q5T6W2;B4DUQ1;B4DFF1;A0A024R228;Q5EC54;P61978	Q5T6W2;B4DUQ1;B4DFF1;A0A024R228;Q5EC54;P61978	2;2;2;2;2;2	2;2;2;2;2;2	2;2;2;2;2;2	Heterogeneous nuclear ribonucleoprotein K	HNRNPK;HNRPK	tr|Q5T6W2|Q5T6W2_HUMAN Heterogeneous nuclear ribonucleoprotein K (Fragment) OS=Homo sapiens OX=9606 GN=HNRNPK PE=1 SV=1;tr|B4DUQ1|B4DUQ1_HUMAN cDNA FLJ54552, highly similar to Heterogeneous nuclear ribonucleoprotein K OS=Homo sapiens OX=9606 PE=2 SV=1;tr|B	6	2	2	2	1	2	2	2	2	2	1	2	2	2	2	2	1	2	2	2	2	2	7.1	7.1	7.1	41.807	379	379;439;459;463;464;463	0	8.7174	By matching	By MS/MS	By MS/MS	By MS/MS	By MS/MS	By MS/MS	4	7.1	7.1	7.1	7.1	7.1
B3KQK4;A0A024R276;P07711;A5PLM9;Q5T8F0;Q9HBQ7;Q6LAF7;Q5K630	B3KQK4;A0A024R276;P07711;A5PLM9;Q5T8F0	5;5;5;4;3;2;2;1	5;5;5;4;3;2;2;1	5;5;5;4;3;2;2;1	Cathepsin L1;Cathepsin L1 heavy chain;Cathepsin L1 light chain	CTSL;CTSL1	tr|B3KQK4|B3KQK4_HUMAN cDNA FLJ90619 fis, clone PLACE1002374, highly similar to Cathepsin L OS=Homo sapiens OX=9606 PE=2 SV=1;tr|A0A024R276|A0A024R276_HUMAN Cathepsin L, isoform CRA_a OS=Homo sapiens OX=9606 GN=CTSL PE=3 SV=1;sp|P07711|CATL1_HUMAN Cathepsi	8	5	5	5	3	3	3	5	4	5	3	3	3	5	4	5	3	3	3	5	4	5	24.6	24.6	24.6	37.53	333	333;333;333;333;225;151;175;51	0	21.789	By MS/MS	By MS/MS	By MS/MS	By MS/MS	By MS/MS	By MS/MS	14.7	14.7	14.7	24.6	17.7	24.6
B3KQ34;B3KTK4;B3KUN6;A0A024R2E5;Q8IWV2	B3KQ34;B3KTK4;B3KUN6;A0A024R2E5;Q8IWV2	1;1;1;1;1	1;1;1;1;1	1;1;1;1;1	Contactin-4	CNTN4	tr|B3KQ34|B3KQ34_HUMAN cDNA FLJ32716 fis, clone TESTI2000808, highly similar to Contactin-4 OS=Homo sapiens OX=9606 PE=2 SV=1;tr|B3KTK4|B3KTK4_HUMAN cDNA FLJ38410 fis, clone FEBRA2009289, highly similar to Contactin-4 OS=Homo sapiens OX=9606 PE=2 SV=1;tr|B	5	1	1	1	1	1	1	0	0	0	1	1	1	0	0	0	1	1	1	0	0	0	1.4	1.4	1.4	76.594	698	698;699;807;1026;1026	0	4.3411	By MS/MS	By matching	By MS/MS				1.4	1.4	1.4	0	0	0
C9J9K3;Q96RS2;A0A024R2P0;A0A0C4DG17;P08865;F8WD59;A0A024R7P5	C9J9K3;Q96RS2;A0A024R2P0;A0A0C4DG17;P08865;F8WD59;A0A024R7P5	2;2;2;2;2;1;1	2;2;2;2;2;1;1	2;2;2;2;2;1;1	40S ribosomal protein SA	RPSA;LOC388524	tr|C9J9K3|C9J9K3_HUMAN 40S ribosomal protein SA (Fragment) OS=Homo sapiens OX=9606 GN=RPSA PE=1 SV=8;tr|Q96RS2|Q96RS2_HUMAN 40S ribosomal protein SA OS=Homo sapiens OX=9606 GN=RPSA PE=2 SV=1;tr|A0A024R2P0|A0A024R2P0_HUMAN 40S ribosomal protein SA OS=Homo s	7	2	2	2	2	1	2	2	2	2	2	1	2	2	2	2	2	1	2	2	2	2	12.2	12.2	12.2	29.404	263	263;295;295;300;295;116;199	0	61.305	By MS/MS	By MS/MS	By MS/MS	By MS/MS	By MS/MS	By MS/MS	12.2	5.7	12.2	12.2	12.2	12.2
F5H520;A0A024R319;P55268	F5H520;A0A024R319;P55268	2;2;2	2;2;2	2;2;2	Laminin subunit beta-2	LAMB2	tr|F5H520|F5H520_HUMAN Laminin subunit beta-2 (Fragment) OS=Homo sapiens OX=9606 GN=LAMB2 PE=1 SV=1;tr|A0A024R319|A0A024R319_HUMAN Laminin, beta 2 (Laminin S), isoform CRA_a OS=Homo sapiens OX=9606 GN=LAMB2 PE=4 SV=1;sp|P55268|LAMB2_HUMAN Laminin subunit b	3	2	2	2	1	1	1	1	2	1	1	1	1	1	2	1	1	1	1	1	2	1	17.2	17.2	17.2	17.319	151	151;1798;1798	0	3.8195	By matching	By MS/MS	By matching	By MS/MS	By MS/MS	By MS/MS	7.3	7.3	7.3	7.3	17.2	7.3
B4DL49;A0A024R374;P07858;E9PKQ7;E9PNL5;E9PHZ5;E9PLY3;E9PSG5;E9PQM1;Q6LAF9;B4DMY4;B3KUJ8;A8K2H4	B4DL49;A0A024R374;P07858;E9PKQ7;E9PNL5;E9PHZ5;E9PLY3;E9PSG5;E9PQM1;Q6LAF9;B4DMY4;B3KUJ8;A8K2H4	2;2;2;1;1;1;1;1;1;1;1;1;1	2;2;2;1;1;1;1;1;1;1;1;1;1	2;2;2;1;1;1;1;1;1;1;1;1;1	Cathepsin B;Cathepsin B light chain;Cathepsin B heavy chain	CTSB	tr|B4DL49|B4DL49_HUMAN cDNA FLJ58073, moderately similar to Cathepsin B OS=Homo sapiens OX=9606 PE=2 SV=1;tr|A0A024R374|A0A024R374_HUMAN Cathepsin B, isoform CRA_a OS=Homo sapiens OX=9606 GN=CTSB PE=2 SV=1;sp|P07858|CATB_HUMAN Cathepsin B OS=Homo sapiens O	13	2	2	2	2	2	2	2	2	2	2	2	2	2	2	2	2	2	2	2	2	2	13.9	13.9	13.9	30.767	273	273;339;339;136;143;148;165;170;175;195;245;276;339	0	20.315	By MS/MS	By MS/MS	By MS/MS	By MS/MS	By MS/MS	By MS/MS	13.9	13.9	13.9	13.9	13.9	13.9
B4E3I5;A0A024R3N3;A0A140VJE9;Q06481;B4DKY3;B4DTV1;E9PQS3;E9PSC7;E9PK76	B4E3I5;A0A024R3N3;A0A140VJE9;Q06481;B4DKY3;B4DTV1	9;9;9;9;7;6;3;2;1	9;9;9;9;7;6;3;2;1	9;9;9;9;7;6;3;2;1	Amyloid-like protein 2	APLP2	tr|B4E3I5|B4E3I5_HUMAN cDNA FLJ56216, highly similar to Amyloid-like protein 2 (CDEIbox-binding protein) (CDEBP) OS=Homo sapiens OX=9606 PE=2 SV=1;tr|A0A024R3N3|A0A024R3N3_HUMAN Amyloid beta (A4)-like protein 2, isoform CRA_a OS=Homo sapiens OX=9606 GN=APL	9	9	9	9	5	5	5	7	7	7	5	5	5	7	7	7	5	5	5	7	7	7	20.8	20.8	20.8	78.764	689	689;710;751;763;396;551;158;158;116	0	98.575	By MS/MS	By MS/MS	By MS/MS	By MS/MS	By MS/MS	By MS/MS	11.3	11.3	11.3	15.2	16.5	17.1
F8WF65;F2Z2G2;C9JZW3;A0A024R3W7;P24534	F8WF65;F2Z2G2;C9JZW3;A0A024R3W7;P24534	1;1;1;1;1	1;1;1;1;1	1;1;1;1;1	Elongation factor 1-beta	EEF1B2	tr|F8WF65|F8WF65_HUMAN Elongation factor 1-beta OS=Homo sapiens OX=9606 GN=EEF1B2 PE=1 SV=1;tr|F2Z2G2|F2Z2G2_HUMAN Elongation factor 1-beta OS=Homo sapiens OX=9606 GN=EEF1B2 PE=1 SV=1;tr|C9JZW3|C9JZW3_HUMAN Elongation factor 1-beta (Fragment) OS=Homo sapie	5	1	1	1	1	1	1	1	1	1	1	1	1	1	1	1	1	1	1	1	1	1	51.7	51.7	51.7	3.1045	29	29;68;123;225;225	0	16.285	By MS/MS	By MS/MS	By MS/MS	By MS/MS	By MS/MS	By MS/MS	51.7	51.7	51.7	51.7	51.7	51.7
B4DMR3;A0A024R498;A0A024R451;P07093;C9JN98	B4DMR3;A0A024R498;A0A024R451;P07093	12;12;12;12;5	12;12;12;12;5	12;12;12;12;5	Glia-derived nexin	SERPINE2	tr|B4DMR3|B4DMR3_HUMAN cDNA FLJ51896, highly similar to Glia-derived nexin OS=Homo sapiens OX=9606 PE=2 SV=1;tr|A0A024R498|A0A024R498_HUMAN Serpin peptidase inhibitor, clade E (Nexin, plasminogen activator inhibitor type 1), member 2, isoform CRA_b OS=Homo	5	12	12	12	8	7	6	10	10	10	8	7	6	10	10	10	8	7	6	10	10	10	41.6	41.6	41.6	37.157	334	334;397;398;398;275	0	87.525	By MS/MS	By MS/MS	By MS/MS	By MS/MS	By MS/MS	By MS/MS	33.8	29	23.7	38	32.6	38
A0A024R462;B7ZLE5;Q6N084;Q68CX6;Q59G22;Q5CZ99;Q6MZF4;O95617;Q9UQS6;Q6PJE5;B4DN21;Q7L553;Q9H382;Q53S27;O95608	A0A024R462;B7ZLE5;Q6N084;Q68CX6	103;98;53;53;51;37;36;22;19;15;15;12;11;10;2	103;98;53;53;51;37;36;22;19;15;15;12;11;10;2	0;0;0;0;0;0;0;0;0;0;0;0;0;0;0		FN1;DKFZp686L11144;DKFZp686O13149	tr|A0A024R462|A0A024R462_HUMAN Fibronectin 1, isoform CRA_n OS=Homo sapiens OX=9606 GN=FN1 PE=4 SV=1;tr|B7ZLE5|B7ZLE5_HUMAN FN1 protein OS=Homo sapiens OX=9606 GN=FN1 PE=2 SV=1;tr|Q6N084|Q6N084_HUMAN Uncharacterized protein DKFZp686L11144 (Fragment) OS=Hom	15	103	103	0	100	98	99	100	101	98	100	98	99	100	101	98	0	0	0	0	0	0	61.8	61.8	0	259.21	2355	2355;2240;1034;2146;1011;787;1103;379;354;268;306;211;163;137;120	0	323.31	By MS/MS	By MS/MS	By MS/MS	By MS/MS	By MS/MS	By MS/MS	60.9	60.8	60.7	61.2	61.2	60.8
B3KM80;Q6ZS99;B3KTP9;A0A024R4A0;P19338;H7BY16;Q9BQ02	B3KM80;Q6ZS99;B3KTP9;A0A024R4A0;P19338;H7BY16;Q9BQ02	4;4;4;4;4;3;2	4;4;4;4;4;3;2	4;4;4;4;4;3;2	Nucleolin	NCL	tr|B3KM80|B3KM80_HUMAN Nucleolin, isoform CRA_c OS=Homo sapiens OX=9606 GN=NCL PE=2 SV=1;tr|Q6ZS99|Q6ZS99_HUMAN cDNA FLJ45706 fis, clone FEBRA2028457, highly similar to Nucleolin OS=Homo sapiens OX=9606 PE=2 SV=1;tr|B3KTP9|B3KTP9_HUMAN cDNA FLJ38578 fis, c	7	4	4	4	1	1	1	4	4	2	1	1	1	4	4	2	1	1	1	4	4	2	11.4	11.4	11.4	58.554	536	536;603;633;710;710;296;482	0	13.264	By MS/MS	By matching	By matching	By MS/MS	By MS/MS	By MS/MS	4.1	4.1	4.1	11.4	11.4	5.8
P06733;A0A024R4F1;A0A2R8Y6G6;E2DRY6;K7EM90;A0A2R8YEM5;A0A2R8Y879;A4QMW8;A4UCS8;K7ERS8;E5RG95;K7EPM1;K7EKN2;E5RI09;A0A2R8YEG5;A0A2R8Y798;Q9NPL4;L0R849	P06733;A0A024R4F1;A0A2R8Y6G6;E2DRY6;K7EM90	10;10;10;7;5;4;4;4;3;2;2;2;2;2;2;2;1;1	10;10;10;7;5;4;4;4;3;2;2;2;2;2;2;2;1;1	7;7;7;5;3;2;2;3;2;1;0;0;0;0;1;1;0;1	Alpha-enolase;Enolase	ENO1	sp|P06733|ENOA_HUMAN Alpha-enolase OS=Homo sapiens OX=9606 GN=ENO1 PE=1 SV=2;tr|A0A024R4F1|A0A024R4F1_HUMAN Enolase 1, (Alpha), isoform CRA_a OS=Homo sapiens OX=9606 GN=ENO1 PE=2 SV=1;tr|A0A2R8Y6G6|A0A2R8Y6G6_HUMAN Alpha-enolase OS=Homo sapiens OX=9606 GN=	18	10	10	7	9	9	9	7	7	8	9	9	9	7	7	8	6	6	6	4	4	5	34.8	34.8	22.1	47.168	434	434;434;434;338;195;171;125;135;166;83;154;196;212;148;101;70;154;388	0	323.31	By MS/MS	By MS/MS	By MS/MS	By MS/MS	By MS/MS	By MS/MS	31.8	31.8	31.8	24.9	26	27.9
B4DGN8;B2R5M9;A0A024R4H0;Q02809;B4DHT1;Q5JXB7;Q5JXB8	B4DGN8;B2R5M9;A0A024R4H0;Q02809	14;14;14;14;5;4;2	14;14;14;14;5;4;2	14;14;14;14;5;4;2	Procollagen-lysine,2-oxoglutarate 5-dioxygenase 1	PLOD1	tr|B4DGN8|B4DGN8_HUMAN cDNA FLJ53377, highly similar to Procollagen-lysine, 2-oxoglutarate 5-dioxygenase 1 OS=Homo sapiens OX=9606 PE=2 SV=1;tr|B2R5M9|B2R5M9_HUMAN cDNA, FLJ92537, highly similar to Homo sapiens procollagen-lysine, 2-oxoglutarate 5-dioxygen	7	14	14	14	10	10	9	12	8	12	10	10	9	12	8	12	10	10	9	12	8	12	29	29	29	79.398	690	690;727;727;727;391;283;225	0	163.51	By MS/MS	By MS/MS	By MS/MS	By MS/MS	By MS/MS	By MS/MS	24.3	24.3	22	26.7	20.1	24.6
M0QZN2;M0R0F0;Q53G25;A0A024R4Q8;M0R0R2;P46782	M0QZN2;M0R0F0;Q53G25;A0A024R4Q8;M0R0R2;P46782	1;1;1;1;1;1	1;1;1;1;1;1	1;1;1;1;1;1	40S ribosomal protein S5;40S ribosomal protein S5, N-terminally processed	RPS5	tr|M0QZN2|M0QZN2_HUMAN 40S ribosomal protein S5 OS=Homo sapiens OX=9606 GN=RPS5 PE=1 SV=1;tr|M0R0F0|M0R0F0_HUMAN 40S ribosomal protein S5 (Fragment) OS=Homo sapiens OX=9606 GN=RPS5 PE=1 SV=1;tr|Q53G25|Q53G25_HUMAN Ribosomal protein S5 variant (Fragment) OS	6	1	1	1	0	0	1	0	0	1	0	0	1	0	0	1	0	0	1	0	0	1	11.2	11.2	11.2	14.763	134	134;200;204;204;225;204	0.0088183	2.544			By MS/MS			By MS/MS	0	0	11.2	0	0	11.2
B4DIW2;F5H6X6;B4DSM6;A0A024R592;E9PKU7;B4DZ53;V9HWJ0;B4DJ30;Q14697;E9PNH1	B4DIW2;F5H6X6;B4DSM6;A0A024R592;E9PKU7;B4DZ53;V9HWJ0;B4DJ30;Q14697	3;3;3;3;3;3;3;3;3;1	3;3;3;3;3;3;3;3;3;1	3;3;3;3;3;3;3;3;3;1	Neutral alpha-glucosidase AB	GANAB;HEL-S-164nA	tr|B4DIW2|B4DIW2_HUMAN cDNA FLJ54035, highly similar to Neutral alpha-glucosidase AB OS=Homo sapiens OX=9606 PE=2 SV=1;tr|F5H6X6|F5H6X6_HUMAN Neutral alpha-glucosidase AB OS=Homo sapiens OX=9606 GN=GANAB PE=1 SV=1;tr|B4DSM6|B4DSM6_HUMAN cDNA FLJ54057, high	10	3	3	3	2	3	2	1	2	1	2	3	2	1	2	1	2	3	2	1	2	1	6.7	6.7	6.7	93.991	830	830;847;847;847;852;852;944;995;944;119	0	7.339	By matching	By MS/MS	By MS/MS	By MS/MS	By MS/MS	By MS/MS	3	6.7	3	1.9	5.7	1.9
B4DEN5;A0A024R5F9;O43505;B3KQQ7;B4DGI0	B4DEN5;A0A024R5F9;O43505;B3KQQ7	4;4;4;3;1	4;4;4;3;1	4;4;4;3;1	Beta-1,4-glucuronyltransferase 1	B3GNT6;B4GAT1	tr|B4DEN5|B4DEN5_HUMAN cDNA FLJ54344, highly similar to N-acetyllactosaminidebeta-1,3-N-acetylglucosaminyltransferase OS=Homo sapiens OX=9606 PE=2 SV=1;tr|A0A024R5F9|A0A024R5F9_HUMAN UDP-GlcNAc:betaGal beta-1,3-N-acetylglucosaminyltransferase 6, isoform CR	5	4	4	4	3	3	2	3	3	3	3	3	2	3	3	3	3	3	2	3	3	3	20.3	20.3	20.3	46.38	408	408;415;415;415;186	0	29.909	By MS/MS	By MS/MS	By MS/MS	By MS/MS	By MS/MS	By MS/MS	16.4	16.4	10.3	13.5	14.2	14.2
E9PRU1;Q96TF5;Q6FH22;A0A024R5G1;O95967;B2RCM5;Q9H3D5;Q59GI8;E9PRQ8;E9PKA3;H0YEU0;E9PI47;H0YET5	E9PRU1;Q96TF5;Q6FH22;A0A024R5G1;O95967;B2RCM5;Q9H3D5;Q59GI8	6;6;6;6;6;5;5;4;2;2;1;1;1	6;6;6;6;6;5;5;4;2;2;1;1;1	6;6;6;6;6;5;5;4;2;2;1;1;1	EGF-containing fibulin-like extracellular matrix protein 2	EFEMP2;MBP1	tr|E9PRU1|E9PRU1_HUMAN EGF-containing fibulin-like extracellular matrix protein 2 OS=Homo sapiens OX=9606 GN=EFEMP2 PE=1 SV=1;tr|Q96TF5|Q96TF5_HUMAN Mutant p53 binding protein 1 (MBP1) OS=Homo sapiens OX=9606 GN=MBP1 PE=2 SV=1;tr|Q6FH22|Q6FH22_HUMAN EFEMP2	13	6	6	6	5	5	5	6	6	6	5	5	5	6	6	6	5	5	5	6	6	6	26.4	26.4	26.4	48.191	436	436;443;443;443;443;443;443;620;183;202;74;76;182	0	94.417	By MS/MS	By MS/MS	By MS/MS	By MS/MS	By MS/MS	By MS/MS	23.6	23.6	23.6	26.4	26.4	26.4
A0A024R5H0;B2R4V4;O75531	A0A024R5H0;B2R4V4;O75531	1;1;1	1;1;1	1;1;1	Barrier-to-autointegration factor;Barrier-to-autointegration factor, N-terminally processed	BANF1	tr|A0A024R5H0|A0A024R5H0_HUMAN Barrier to autointegration factor 1, isoform CRA_a OS=Homo sapiens OX=9606 GN=BANF1 PE=4 SV=1;tr|B2R4V4|B2R4V4_HUMAN cDNA, FLJ92232, highly similar to Homo sapiens barrier to autointegration factor 1 (BANF1), mRNA OS=Homo sap	3	1	1	1	1	1	1	0	1	1	1	1	1	0	1	1	1	1	1	0	1	1	13.5	13.5	13.5	10.058	89	89;89;89	0	13.651	By MS/MS	By MS/MS	By MS/MS		By MS/MS	By matching	13.5	13.5	13.5	0	13.5	13.5
B7Z5Z9;Q6FGX3;Q53ET8;A0A024R5J5;A0A024R5H8;P20340;C9JB90;C9JU14;J3KR73;Q6AZ91;Q9NRW1;Q14964	B7Z5Z9;Q6FGX3;Q53ET8;A0A024R5J5;A0A024R5H8;P20340;C9JB90;C9JU14;J3KR73;Q6AZ91;Q9NRW1;Q14964	2;2;2;2;2;2;1;1;1;1;1;1	2;2;2;2;2;2;1;1;1;1;1;1	2;2;2;2;2;2;1;1;1;1;1;1	Ras-related protein Rab-6A;Ras-related protein Rab-6B;Ras-related protein Rab-39A	RAB6A;RAB6B;RAB39A	tr|B7Z5Z9|B7Z5Z9_HUMAN cDNA FLJ51066, highly similar to Ras-related protein Rab-6A OS=Homo sapiens OX=9606 PE=2 SV=1;tr|Q6FGX3|Q6FGX3_HUMAN RAB6A protein OS=Homo sapiens OX=9606 GN=RAB6A PE=2 SV=1;tr|Q53ET8|Q53ET8_HUMAN RAB6A, member RAS oncogene family is	12	2	2	2	1	0	0	1	1	1	1	0	0	1	1	1	1	0	0	1	1	1	16	16	16	16.618	144	144;208;208;208;208;208;49;83;124;208;208;217	0	3.4789	By MS/MS			By MS/MS	By matching	By MS/MS	8.3	0	0	7.6	7.6	7.6
B3KRF9;A0A024R5J8;Q8WUA8	B3KRF9;A0A024R5J8;Q8WUA8	1;1;1	1;1;1	1;1;1	Tsukushin	LRRC54;TSKU	tr|B3KRF9|B3KRF9_HUMAN cDNA FLJ34156 fis, clone FCBBF3013266, highly similar to Tsukushi (Leucine-richrepeat-containing protein 54) OS=Homo sapiens OX=9606 PE=2 SV=1;tr|A0A024R5J8|A0A024R5J8_HUMAN Leucine rich repeat containing 54, isoform CRA_a OS=Homo sa	3	1	1	1	1	1	0	1	1	1	1	1	0	1	1	1	1	1	0	1	1	1	10.3	10.3	10.3	34.344	321	321;353;353	0	11.436	By matching	By MS/MS		By MS/MS	By matching	By matching	10.3	10.3	0	10.3	10.3	10.3
H0YEP8;E9PKH2;B4DN87;A8K259;A0A024R5K8;P50454	H0YEP8;E9PKH2;B4DN87;A8K259;A0A024R5K8;P50454	1;1;1;1;1;1	1;1;1;1;1;1	1;1;1;1;1;1	Serpin H1	SERPINH1	tr|H0YEP8|H0YEP8_HUMAN Serpin H1 (Fragment) OS=Homo sapiens OX=9606 GN=SERPINH1 PE=1 SV=1;tr|E9PKH2|E9PKH2_HUMAN Serpin H1 OS=Homo sapiens OX=9606 GN=SERPINH1 PE=1 SV=1;tr|B4DN87|B4DN87_HUMAN cDNA FLJ52569, highly similar to Collagen-binding protein 2 OS=H	6	1	1	1	1	1	1	1	1	1	1	1	1	1	1	1	1	1	1	1	1	1	23.2	23.2	23.2	6.4983	56	56;201;397;418;418;418	0.0036765	2.8638	By matching	By matching	By MS/MS	By MS/MS	By MS/MS	By MS/MS	23.2	23.2	23.2	23.2	23.2	23.2
P07355;A0A024R5Z7;V9HW65;H0YN42;H0YM50;H0YMU9;H0YMD0;A6NMY6;H0YKS4;B4DNH8;B3KRQ1;H0YMM1;H0YL33;H0YMW4;H0YN28;H0YKX9;H0YMT9;H0YLV6;H0YKZ7;H0YKL9;H0YNP5;H0YKV8;H0YNA0;H0YMD9;H0YNB8;H0YKN4;H0YN52;H0YLE2	P07355;A0A024R5Z7;V9HW65;H0YN42;H0YM50;H0YMU9;H0YMD0;A6NMY6;H0YKS4;B4DNH8;B3KRQ1;H0YMM1	11;11;11;10;8;8;8;7;7;6;6;6;5;5;5;5;5;5;5;5;4;4;3;3;2;2;2;1	11;11;11;10;8;8;8;7;7;6;6;6;5;5;5;5;5;5;5;5;4;4;3;3;2;2;2;1	11;11;11;10;8;8;8;7;7;6;6;6;5;5;5;5;5;5;5;5;4;4;3;3;2;2;2;1	Annexin A2;Annexin;Putative annexin A2-like protein	ANXA2;HEL-S-270;ANXA2P2	sp|P07355|ANXA2_HUMAN Annexin A2 OS=Homo sapiens OX=9606 GN=ANXA2 PE=1 SV=2;tr|A0A024R5Z7|A0A024R5Z7_HUMAN Annexin OS=Homo sapiens OX=9606 GN=ANXA2 PE=2 SV=1;tr|V9HW65|V9HW65_HUMAN Annexin OS=Homo sapiens OX=9606 GN=HEL-S-270 PE=2 SV=1;tr|H0YN42|H0YN42_HUM	28	11	11	11	8	4	5	10	10	11	8	4	5	10	10	11	8	4	5	10	10	11	45.7	45.7	45.7	38.604	339	339;339;339;256;248;230;227;339;176;194;181;149;142;146;139;134;133;132;119;110;175;81;79;65;47;69;59;45	0	128.56	By MS/MS	By MS/MS	By MS/MS	By MS/MS	By MS/MS	By MS/MS	37.5	19.5	23.3	45.4	45.4	45.7
H3BMH2;H3BSC1;A0A024R5Z8;P62491;Q15907;B4DQU5;B4DMN1	H3BMH2;H3BSC1;A0A024R5Z8;P62491;Q15907;B4DQU5;B4DMN1	3;3;3;3;3;2;2	3;3;3;3;3;2;2	3;3;3;3;3;2;2	Ras-related protein Rab-11A;Ras-related protein Rab-11B	RAB11A;RAB11B	tr|H3BMH2|H3BMH2_HUMAN Ras-related protein Rab-11A (Fragment) OS=Homo sapiens OX=9606 GN=RAB11A PE=4 SV=1;tr|H3BSC1|H3BSC1_HUMAN Ras-related protein Rab-11A OS=Homo sapiens OX=9606 GN=RAB11A PE=1 SV=1;tr|A0A024R5Z8|A0A024R5Z8_HUMAN RAB11A, member RAS oncog	7	3	3	3	3	3	1	2	2	1	3	3	1	2	2	1	3	3	1	2	2	1	23.9	23.9	23.9	17.668	155	155;198;216;216;218;146;261	0	6.2037	By MS/MS	By MS/MS	By matching	By MS/MS	By matching	By MS/MS	23.9	23.9	7.7	14.2	14.2	6.5
Q7Z612;A0A024R608;P05386;Q6ICQ4;Q6FG99	Q7Z612;A0A024R608;P05386;Q6ICQ4;Q6FG99	2;2;2;1;1	2;2;2;1;1	2;2;2;1;1	60S acidic ribosomal protein P1	RPLP1	tr|Q7Z612|Q7Z612_HUMAN Acidic ribosomal phosphoprotein P1 OS=Homo sapiens OX=9606 PE=2 SV=1;tr|A0A024R608|A0A024R608_HUMAN Ribosomal protein, large, P1, isoform CRA_a OS=Homo sapiens OX=9606 GN=RPLP1 PE=3 SV=1;sp|P05386|RLA1_HUMAN 60S acidic ribosomal prot	5	2	2	2	1	2	2	2	2	2	1	2	2	2	2	2	1	2	2	2	2	2	42.5	42.5	42.5	11.399	113	113;114;114;114;114	0	95.063	By MS/MS	By MS/MS	By MS/MS	By MS/MS	By MS/MS	By MS/MS	28.3	42.5	42.5	42.5	42.5	42.5
H3BRY3;A0A024R611;P31146;H3BTU6;H3BNA2;H3BU76;B4DJS1;H3BSL1;H3BRJ0;Q59G88	H3BRY3;A0A024R611;P31146;H3BTU6	3;3;3;2;1;1;1;1;1;1	3;3;3;2;1;1;1;1;1;1	3;3;3;2;1;1;1;1;1;1	Coronin;Coronin-1A	CORO1A	tr|H3BRY3|H3BRY3_HUMAN Coronin OS=Homo sapiens OX=9606 GN=CORO1A PE=1 SV=1;tr|A0A024R611|A0A024R611_HUMAN Coronin OS=Homo sapiens OX=9606 GN=CORO1A PE=3 SV=1;sp|P31146|COR1A_HUMAN Coronin-1A OS=Homo sapiens OX=9606 GN=CORO1A PE=1 SV=4;tr|H3BTU6|H3BTU6_HUMA	10	3	3	3	3	2	2	2	0	1	3	2	2	2	0	1	3	2	2	2	0	1	19.3	19.3	19.3	43.353	389	389;461;461;246;148;165;166;218;249;558	0	26.435	By MS/MS	By MS/MS	By MS/MS	By matching		By MS/MS	19.3	13.9	10.5	13.9	0	8.7
G3V4Y7;A0A024R663;Q86UP2;G3V5G2;H0YJZ8;G3V5P0;B3KWP6;B7Z6P3	G3V4Y7;A0A024R663;Q86UP2;G3V5G2;H0YJZ8	4;4;4;3;2;1;1;1	4;4;4;3;2;1;1;1	4;4;4;3;2;1;1;1	Kinectin	KTN1	tr|G3V4Y7|G3V4Y7_HUMAN Kinectin OS=Homo sapiens OX=9606 GN=KTN1 PE=1 SV=1;tr|A0A024R663|A0A024R663_HUMAN Kinectin 1 (Kinesin receptor), isoform CRA_a OS=Homo sapiens OX=9606 GN=KTN1 PE=4 SV=1;sp|Q86UP2|KTN1_HUMAN Kinectin OS=Homo sapiens OX=9606 GN=KTN1 PE	8	4	4	4	2	2	2	2	4	2	2	2	2	2	4	2	2	2	2	2	4	2	8.2	8.2	8.2	68.943	595	595;1357;1357;162;153;160;290;334	0	9.9844	By MS/MS	By MS/MS	By MS/MS	By MS/MS	By MS/MS	By MS/MS	4	4	4	3.5	8.2	3.5
P12814;A0A024R694;Q86TX4;G3V2N5;H7C5W8;B7Z2W3;B4DRP5;P35609;G3V2W4;B7Z2N5;H0YJW3;B7Z4V1;A0A087WSZ2;B2R8Y4;Q08043;G3V2X9;G3V5M4;B4DZQ2;H0YJ11;B7Z4P6;Q59FD9;B7Z4K1;F6THM6;Q5ZEZ4;G3V2E8;G3V380;B7Z4P8;Q4VAM3;B3W6H4	P12814;A0A024R694;Q86TX4	32;32;22;13;12;12;12;11;11;9;7;6;6;6;6;6;6;6;5;5;5;5;5;5;3;2;1;1;1	32;32;22;13;12;12;12;11;11;9;7;6;6;6;6;6;6;6;5;5;5;5;5;5;3;2;1;1;1	2;2;2;2;0;0;2;1;0;0;0;1;1;1;1;0;2;1;0;0;0;0;0;0;0;2;0;0;0	Alpha-actinin-1	ACTN1	sp|P12814|ACTN1_HUMAN Alpha-actinin-1 OS=Homo sapiens OX=9606 GN=ACTN1 PE=1 SV=2;tr|A0A024R694|A0A024R694_HUMAN Actinin, alpha 1, isoform CRA_a OS=Homo sapiens OX=9606 GN=ACTN1 PE=2 SV=1;tr|Q86TX4|Q86TX4_HUMAN Full-length cDNA clone CS0DB009YA03 of Neurobl	29	32	32	2	28	24	25	29	30	29	28	24	25	29	30	29	2	1	1	2	2	2	47.9	47.9	2	103.06	892	892;892;533;260;297;597;255;894;238;803;251;284;944;901;901;144;126;944;207;649;664;679;686;86;85;72;388;620;133	0	323.31	By MS/MS	By MS/MS	By MS/MS	By MS/MS	By MS/MS	By MS/MS	40.8	37.2	37.1	45.4	45.5	42
B3KQA8;A0A024R6G3;G3V4U0;G3XA98;Q86TV4;Q9UBX5	B3KQA8;A0A024R6G3;G3V4U0;G3XA98;Q86TV4;Q9UBX5	3;3;3;3;3;3	3;3;3;3;3;3	3;3;3;3;3;3	Fibulin-5	FBLN5	tr|B3KQA8|B3KQA8_HUMAN cDNA FLJ90059 fis, clone HEMBA1003230, highly similar to Fibulin-5 OS=Homo sapiens OX=9606 PE=2 SV=1;tr|A0A024R6G3|A0A024R6G3_HUMAN Fibulin 5, isoform CRA_b OS=Homo sapiens OX=9606 GN=FBLN5 PE=2 SV=1;tr|G3V4U0|G3V4U0_HUMAN Fibulin-5	6	3	3	3	2	2	2	2	3	2	2	2	2	2	3	2	2	2	2	2	3	2	16.9	16.9	16.9	23.17	201	201;448;453;489;545;448	0	10.596	By MS/MS	By MS/MS	By MS/MS	By MS/MS	By MS/MS	By MS/MS	10	10	10	10	16.9	10
H0YJP3;A0A024R6K8;P23381	H0YJP3;A0A024R6K8;P23381	3;3;3	3;3;3	3;3;3	Tryptophan--tRNA ligase, cytoplasmic;T1-TrpRS;T2-TrpRS	WARS	tr|H0YJP3|H0YJP3_HUMAN Tryptophan--tRNA ligase, cytoplasmic (Fragment) OS=Homo sapiens OX=9606 GN=WARS PE=1 SV=1;tr|A0A024R6K8|A0A024R6K8_HUMAN Epididymis secretory sperm binding protein OS=Homo sapiens OX=9606 GN=WARS PE=2 SV=1;sp|P23381|SYWC_HUMAN Trypto	3	3	3	3	3	3	3	2	2	1	3	3	3	2	2	1	3	3	3	2	2	1	30.8	30.8	30.8	20.016	185	185;471;471	0	8.0031	By MS/MS	By MS/MS	By MS/MS	By MS/MS	By MS/MS	By MS/MS	30.8	30.8	30.8	18.4	18.4	7
A0A024R6R4;P08253;H3BV48;H3BR66	A0A024R6R4;P08253;H3BV48;H3BR66	4;4;2;2	4;4;2;2	4;4;2;2	72 kDa type IV collagenase;PEX	MMP2	tr|A0A024R6R4|A0A024R6R4_HUMAN Matrix metallopeptidase 2 (Gelatinase A, 72kDa gelatinase, 72kDa type IV collagenase), isoform CRA_a OS=Homo sapiens OX=9606 GN=MMP2 PE=3 SV=1;sp|P08253|MMP2_HUMAN 72 kDa type IV collagenase OS=Homo sapiens OX=9606 GN=MMP2 PE	4	4	4	4	2	2	2	2	3	3	2	2	2	2	3	3	2	2	2	2	3	3	8	8	8	73.881	660	660;660;118;201	0	15.246	By MS/MS	By MS/MS	By MS/MS	By MS/MS	By MS/MS	By MS/MS	4.8	4.8	4.8	4.5	5.9	5.9
H3BRV9;A0A024R6Y2;P61970;B4DEQ2	H3BRV9;A0A024R6Y2;P61970;B4DEQ2	2;2;2;1	2;2;2;1	2;2;2;1	Nuclear transport factor 2	NUTF2	tr|H3BRV9|H3BRV9_HUMAN Nuclear transport factor 2 (Fragment) OS=Homo sapiens OX=9606 GN=NUTF2 PE=1 SV=1;tr|A0A024R6Y2|A0A024R6Y2_HUMAN Nuclear transport factor 2, isoform CRA_a OS=Homo sapiens OX=9606 GN=NUTF2 PE=4 SV=1;sp|P61970|NTF2_HUMAN Nuclear transpo	4	2	2	2	1	1	1	2	2	2	1	1	1	2	2	2	1	1	1	2	2	2	48.6	48.6	48.6	12.159	107	107;127;127;120	0	64.109	By MS/MS	By MS/MS	By matching	By MS/MS	By MS/MS	By MS/MS	25.2	25.2	25.2	48.6	48.6	48.6
P43490;A0A024R718;Q658Z1	P43490;A0A024R718;Q658Z1	2;2;1	2;2;1	2;2;1	Nicotinamide phosphoribosyltransferase	NAMPT;PBEF1;DKFZp666B131	sp|P43490|NAMPT_HUMAN Nicotinamide phosphoribosyltransferase OS=Homo sapiens OX=9606 GN=NAMPT PE=1 SV=1;tr|A0A024R718|A0A024R718_HUMAN Nicotinamide phosphoribosyltransferase OS=Homo sapiens OX=9606 GN=PBEF1 PE=3 SV=1;tr|Q658Z1|Q658Z1_HUMAN Uncharacterized	3	2	2	2	1	1	0	1	1	1	1	1	0	1	1	1	1	1	0	1	1	1	10	10	10	55.52	491	491;491;81	0	9.7972	By MS/MS	By matching		By matching	By MS/MS	By matching	4.1	4.1	0	5.9	5.9	5.9
P08581;A0A024R728;A0A024R759;E6Y365;B5A929;Q59EB3;B4DLF5;B5A930;H7C174;B5A937;B5A936;B5A940;B5A933;B5A934;B5A931;B5A938;B5A939;B5A941;B5A942;B5A943;B5A935	P08581;A0A024R728;A0A024R759;E6Y365;B5A929;Q59EB3;B4DLF5;B5A930;H7C174	3;3;3;3;3;2;2;2;2;1;1;1;1;1;1;1;1;1;1;1;1	3;3;3;3;3;2;2;2;2;1;1;1;1;1;1;1;1;1;1;1;1	3;3;3;3;3;2;2;2;2;1;1;1;1;1;1;1;1;1;1;1;1	Hepatocyte growth factor receptor;Receptor protein-tyrosine kinase	MET	sp|P08581|MET_HUMAN Hepatocyte growth factor receptor OS=Homo sapiens OX=9606 GN=MET PE=1 SV=4;tr|A0A024R728|A0A024R728_HUMAN Met proto-oncogene (Hepatocyte growth factor receptor), isoform CRA_a OS=Homo sapiens OX=9606 GN=MET PE=3 SV=1;tr|A0A024R759|A0A02	21	3	3	3	2	2	2	1	3	3	2	2	2	1	3	3	2	2	2	1	3	3	2.8	2.8	2.8	155.54	1390	1390;1408;1390;934;877;712;960;823;214;664;691;408;661;719;755;621;596;518;468;413;697	0	12.322	By MS/MS	By MS/MS	By MS/MS	By MS/MS	By MS/MS	By MS/MS	2.1	2.1	2.1	0.8	2.8	2.8
A0A024R7A8;P15121;Q59EL5;E9PCX2;E9PEF9	A0A024R7A8;P15121;Q59EL5;E9PCX2	5;5;4;4;2	5;5;4;4;2	5;5;4;4;2	Aldose reductase	AKR1B1	tr|A0A024R7A8|A0A024R7A8_HUMAN Aldo-keto reductase family 1, member B1 (Aldose reductase), isoform CRA_a OS=Homo sapiens OX=9606 GN=AKR1B1 PE=4 SV=1;sp|P15121|ALDR_HUMAN Aldo-keto reductase family 1 member B1 OS=Homo sapiens OX=9606 GN=AKR1B1 PE=1 SV=3;tr|	5	5	5	5	5	4	4	2	2	2	5	4	4	2	2	2	5	4	4	2	2	2	23.1	23.1	23.1	35.853	316	316;316;260;263;102	0	14.94	By MS/MS	By MS/MS	By MS/MS	By MS/MS	By MS/MS	By MS/MS	23.1	23.1	23.1	9.2	9.2	9.2
Q9UH51;A0A024R7D5;J3KMZ9;H0YMD1;P01130;H0YM92	Q9UH51;A0A024R7D5;J3KMZ9;H0YMD1;P01130;H0YM92	2;2;2;2;2;1	2;2;2;2;2;1	2;2;2;2;2;1	Low-density lipoprotein receptor	LDLR	tr|Q9UH51|Q9UH51_HUMAN Low density lipoprotein receptor (Fragment) OS=Homo sapiens OX=9606 GN=LDLR PE=4 SV=1;tr|A0A024R7D5|A0A024R7D5_HUMAN Low density lipoprotein receptor (Familial hypercholesterolemia), isoform CRA_b OS=Homo sapiens OX=9606 GN=LDLR PE=4	6	2	2	2	0	1	0	1	1	1	0	1	0	1	1	1	0	1	0	1	1	1	3.6	3.6	3.6	92.914	837	837;860;945;948;860;309	0.0019048	3.2333		By MS/MS		By matching	By MS/MS	By matching	0	2	0	1.6	1.6	1.6
B4DKS8;A0A024R7T3;P52597;B4DP51;H0YBG7;Q68DG4;H0YBD7;H0YB39	B4DKS8;A0A024R7T3;P52597;B4DP51;H0YBG7;Q68DG4;H0YBD7;H0YB39	2;2;2;1;1;1;1;1	2;2;2;1;1;1;1;1	1;1;1;0;0;0;0;0	Heterogeneous nuclear ribonucleoprotein F;Heterogeneous nuclear ribonucleoprotein F, N-terminally processed	HNRPF;HNRNPF;HNRNPH1;DKFZp686A15170	tr|B4DKS8|B4DKS8_HUMAN cDNA FLJ57121, highly similar to Heterogeneous nuclear ribonucleoprotein F OS=Homo sapiens OX=9606 PE=2 SV=1;tr|A0A024R7T3|A0A024R7T3_HUMAN Heterogeneous nuclear ribonucleoprotein F, isoform CRA_a OS=Homo sapiens OX=9606 GN=HNRPF PE=	8	2	2	1	1	1	1	1	2	2	1	1	1	1	2	2	0	0	0	0	1	1	10.1	10.1	5	37.255	338	338;415;415;159;185;194;194;277	0	38.382	By MS/MS	By MS/MS	By MS/MS	By MS/MS	By MS/MS	By MS/MS	5	5	5	5	10.1	10.1
A0A024R7Z5;O00560;B4DQ93;G5EA09;B4DHN5;E9PBU7	A0A024R7Z5;O00560;B4DQ93;G5EA09	3;3;2;2;1;1	3;3;2;2;1;1	3;3;2;2;1;1	Syntenin-1	SDCBP	tr|A0A024R7Z5|A0A024R7Z5_HUMAN Syndecan binding protein (Syntenin), isoform CRA_c OS=Homo sapiens OX=9606 GN=SDCBP PE=4 SV=1;sp|O00560|SDCB1_HUMAN Syntenin-1 OS=Homo sapiens OX=9606 GN=SDCBP PE=1 SV=1;tr|B4DQ93|B4DQ93_HUMAN cDNA FLJ52996, highly similar to	6	3	3	3	1	0	1	1	1	1	1	0	1	1	1	1	1	0	1	1	1	1	25.2	25.2	25.2	32.444	298	298;298;266;318;239;244	0	7.3034	By MS/MS		By MS/MS	By MS/MS	By MS/MS	By matching	7.7	0	6	11.4	11.4	11.4
B4DTH4;Q53F22;A0A024R908;B2R780;A0A024R868;O95841;Q9UKU9	B4DTH4;Q53F22;A0A024R908;B2R780;A0A024R868;O95841;Q9UKU9	1;1;1;1;1;1;1	1;1;1;1;1;1;1	1;1;1;1;1;1;1	Angiopoietin-related protein 1;Angiopoietin-related protein 2	ANGPTL1;ANGPTL2	tr|B4DTH4|B4DTH4_HUMAN cDNA FLJ51304, highly similar to Angiopoietin-related protein 1 OS=Homo sapiens OX=9606 PE=2 SV=1;tr|Q53F22|Q53F22_HUMAN Angiopoietin-like 1 variant (Fragment) OS=Homo sapiens OX=9606 PE=2 SV=1;tr|A0A024R908|A0A024R908_HUMAN Angiopoi	7	1	1	1	1	1	1	0	0	0	1	1	1	0	0	0	1	1	1	0	0	0	5	5	5	32.239	280	280;491;491;493;493;491;493	0.0054152	2.786	By MS/MS	By matching	By matching				5	5	5	0	0	0
F5H7V9;D3YHM4;J3QSU6;A0A024R884;Q4LE33;P24821;A7MBN2;E9PC84;B4E1W8;H0YGZ3;F5H5D6	F5H7V9;D3YHM4;J3QSU6;A0A024R884;Q4LE33;P24821;A7MBN2;E9PC84	11;11;11;11;11;11;9;9;4;2;1	11;11;11;11;11;11;9;9;4;2;1	11;11;11;11;11;11;9;9;4;2;1	Tenascin	TNC;TNC variant protein	tr|F5H7V9|F5H7V9_HUMAN Tenascin OS=Homo sapiens OX=9606 GN=TNC PE=1 SV=1;tr|D3YHM4|D3YHM4_HUMAN Tenascin-C isoform 14/AD1/16 OS=Homo sapiens OX=9606 PE=2 SV=1;tr|J3QSU6|J3QSU6_HUMAN Tenascin OS=Homo sapiens OX=9606 GN=TNC PE=1 SV=1;tr|A0A024R884|A0A024R884	11	11	11	11	8	8	6	10	11	11	8	8	6	10	11	11	8	8	6	10	11	11	8.3	8.3	8.3	201.14	1838	1838;1840;2019;2201;2233;2201;1927;1928;1080;615;92	0	35.89	By MS/MS	By MS/MS	By MS/MS	By MS/MS	By MS/MS	By MS/MS	6.9	7.1	5.2	8.3	8.3	8.3
A0A384P5S9;A0A024R889;A0A0D9SF54;A0A0D9SGF6;Q13813;Q9UG16;B4DTV8;B4DGT1;Q14917;A0A1B0GV13	A0A384P5S9;A0A024R889;A0A0D9SF54;A0A0D9SGF6;Q13813;Q9UG16;B4DTV8;B4DGT1	18;18;18;18;18;10;9;9;3;1	18;18;18;18;18;10;9;9;3;1	18;18;18;18;18;10;9;9;3;1	Spectrin alpha chain, non-erythrocytic 1	SPTAN1;DKFZp564P0562	tr|A0A384P5S9|A0A384P5S9_HUMAN Epididymis secretory sperm binding protein OS=Homo sapiens OX=9606 PE=2 SV=1;tr|A0A024R889|A0A024R889_HUMAN Spectrin, alpha, non-erythrocytic 1 (Alpha-fodrin), isoform CRA_g OS=Homo sapiens OX=9606 GN=SPTAN1 PE=4 SV=1;tr|A0A0	10	18	18	18	10	9	11	11	16	15	10	9	11	11	16	15	10	9	11	11	16	15	11	11	11	282.28	2452	2452;2452;2457;2498;2472;1325;1176;1312;475;103	0	120.5	By MS/MS	By MS/MS	By MS/MS	By MS/MS	By MS/MS	By MS/MS	6.3	5.9	6.9	7.1	9.3	9.1
A0A024R8C9;B1B0D4;Q86TH1;B3KXC5;B4DE73	A0A024R8C9;B1B0D4;Q86TH1;B3KXC5;B4DE73	3;3;3;2;2	3;3;3;2;2	3;3;3;2;2	ADAMTS-like protein 2	ADAMTSL2	tr|A0A024R8C9|A0A024R8C9_HUMAN ADAMTS-like 2, isoform CRA_a OS=Homo sapiens OX=9606 GN=ADAMTSL2 PE=4 SV=1;tr|B1B0D4|B1B0D4_HUMAN ADAMTS-like protein 2 OS=Homo sapiens OX=9606 GN=ADAMTSL2 PE=1 SV=1;sp|Q86TH1|ATL2_HUMAN ADAMTS-like protein 2 OS=Homo sapiens	5	3	3	3	2	2	2	2	2	1	2	2	2	2	2	1	2	2	2	2	2	1	5.4	5.4	5.4	104.63	951	951;1060;951;380;387	0	8.2081	By MS/MS	By MS/MS	By MS/MS	By MS/MS	By MS/MS	By MS/MS	4.3	4.3	4.3	2.6	4.3	2.7
Q96HC0;Q59EE7;B2ZZ86;A0A024R8E5;P20908	Q96HC0;Q59EE7;B2ZZ86;A0A024R8E5;P20908	2;2;2;2;2	2;2;2;2;2	2;2;2;2;2	Collagen alpha-1(V) chain	COL5A1	tr|Q96HC0|Q96HC0_HUMAN COL5A1 protein OS=Homo sapiens OX=9606 PE=2 SV=3;tr|Q59EE7|Q59EE7_HUMAN Pro-alpha-1 type V collagen variant (Fragment) OS=Homo sapiens OX=9606 PE=2 SV=1;tr|B2ZZ86|B2ZZ86_HUMAN Collagen type V alpha 1 OS=Homo sapiens OX=9606 GN=COL5A1	5	2	2	2	2	2	2	1	1	1	2	2	2	1	1	1	2	2	2	1	1	1	6.9	6.9	6.9	59.058	591	591;1792;1838;1838;1838	0	4.9787	By MS/MS	By MS/MS	By MS/MS	By matching	By matching	By MS/MS	6.9	6.9	6.9	3.6	3.6	3.6
P07237;A0A024R8S5;B4DNL5;B4DLN6;H7BZ94;B4DUA5;I3L398;I3L312;I3L4M2;B4DJS0;Q96C96;H0Y3Z3;I3L3P5;I3L3U6;I3NI03;B4DNP9;B3KTQ9	P07237;A0A024R8S5;B4DNL5;B4DLN6;H7BZ94;B4DUA5;I3L398;I3L312	9;9;8;7;7;7;5;5;4;4;3;3;2;2;2;1;1	9;9;8;7;7;7;5;5;4;4;3;3;2;2;2;1;1	9;9;8;7;7;7;5;5;4;4;3;3;2;2;2;1;1	Protein disulfide-isomerase	P4HB	sp|P07237|PDIA1_HUMAN Protein disulfide-isomerase OS=Homo sapiens OX=9606 GN=P4HB PE=1 SV=3;tr|A0A024R8S5|A0A024R8S5_HUMAN Protein disulfide-isomerase OS=Homo sapiens OX=9606 GN=P4HB PE=2 SV=1;tr|B4DNL5|B4DNL5_HUMAN Protein disulfide-isomerase OS=Homo sapi	17	9	9	9	6	5	5	9	9	8	6	5	5	9	9	8	6	5	5	9	9	8	26	26	26	57.116	508	508;508;492;451;464;452;200;208;117;242;273;274;156;188;166;223;185	0	36.18	By MS/MS	By MS/MS	By MS/MS	By MS/MS	By MS/MS	By MS/MS	14	10.8	10.8	26	26	23
B3KQ20;A0A0U1RR20;A0A024R930;Q92954	B3KQ20;A0A0U1RR20;A0A024R930;Q92954	3;3;3;3	3;3;3;3	3;3;3;3	Proteoglycan 4;Proteoglycan 4 C-terminal part	PRG4	tr|B3KQ20|B3KQ20_HUMAN cDNA FLJ32635 fis, clone SYNOV2000178, highly similar to Proteoglycan-4 OS=Homo sapiens OX=9606 PE=2 SV=1;tr|A0A0U1RR20|A0A0U1RR20_HUMAN Proteoglycan 4 OS=Homo sapiens OX=9606 GN=PRG4 PE=1 SV=1;tr|A0A024R930|A0A024R930_HUMAN Proteogl	4	3	3	3	2	1	2	3	3	2	2	1	2	3	3	2	2	1	2	3	3	2	8.9	8.9	8.9	55.494	494	494;1361;1404;1404	0	18.01	By MS/MS	By MS/MS	By MS/MS	By MS/MS	By MS/MS	By MS/MS	6.7	3.2	6.7	8.9	8.9	5.5
A0A3Q8Q4D0;A0A0K0Q2Z1;A0A024R944;A0A2S0BDD1;P01008;Q9UE54;A0A2H4R0R4	A0A3Q8Q4D0;A0A0K0Q2Z1;A0A024R944;A0A2S0BDD1;P01008;Q9UE54;A0A2H4R0R4	3;3;3;3;3;2;2	1;1;1;1;1;1;1	1;1;1;1;1;1;1	Antithrombin-III	SERPINC1	tr|A0A3Q8Q4D0|A0A3Q8Q4D0_HUMAN ATIII-T2 OS=Homo sapiens OX=9606 PE=4 SV=1;tr|A0A0K0Q2Z1|A0A0K0Q2Z1_HUMAN Serpin peptidase inhibitor clade C member 1 OS=Homo sapiens OX=9606 GN=SERPINC1 PE=2 SV=1;tr|A0A024R944|A0A024R944_HUMAN Serpin peptidase inhibitor, cl	7	3	1	1	3	3	3	2	2	2	1	1	1	0	0	0	1	1	1	0	0	0	9.8	4	4	45.729	400	400;464;464;505;464;91;130	1	-2	By matching	By matching	By MS/MS	By matching	By matching	By matching	9.8	9.8	9.8	5.8	5.8	5.8
B3KS64;A0A3B3IRN5;B4E1J3;A0A024R971;Q06828	B3KS64;A0A3B3IRN5;B4E1J3;A0A024R971;Q06828	2;2;2;2;2	2;2;2;2;2	2;2;2;2;2	Fibromodulin	FMOD	tr|B3KS64|B3KS64_HUMAN cDNA FLJ35580 fis, clone SPLEN2006389, highly similar to FIBROMODULIN OS=Homo sapiens OX=9606 PE=2 SV=1;tr|A0A3B3IRN5|A0A3B3IRN5_HUMAN Fibromodulin OS=Homo sapiens OX=9606 GN=FMOD PE=1 SV=1;tr|B4E1J3|B4E1J3_HUMAN cDNA FLJ53615, highl	5	2	2	2	2	2	2	2	2	2	2	2	2	2	2	2	2	2	2	2	2	2	8.4	8.4	8.4	32.117	287	287;287;362;376;376	0	6.7423	By MS/MS	By MS/MS	By MS/MS	By MS/MS	By MS/MS	By MS/MS	8.4	8.4	8.4	8.4	8.4	8.4
A0A024R972;P11047;Q6NVY8;R4GNC7	A0A024R972;P11047	16;16;3;1	16;16;3;1	16;16;3;1	Laminin subunit gamma-1	LAMC1	tr|A0A024R972|A0A024R972_HUMAN Laminin, gamma 1 (Formerly LAMB2), isoform CRA_a OS=Homo sapiens OX=9606 GN=LAMC1 PE=4 SV=1;sp|P11047|LAMC1_HUMAN Laminin subunit gamma-1 OS=Homo sapiens OX=9606 GN=LAMC1 PE=1 SV=3	4	16	16	16	13	15	15	11	13	12	13	15	15	11	13	12	13	15	15	11	13	12	16.4	16.4	16.4	174.01	1573	1573;1609;248;37	0	150.13	By MS/MS	By MS/MS	By MS/MS	By MS/MS	By MS/MS	By MS/MS	13.8	15.6	15.6	10	13.5	12.7
Q13310;A0A024R9E2;A0A024R9C1;B3KT93;B1ANR0;E7EQV3;E5RGH3;B4DZW4;A0A087WTT1;B1ANR1;E5RJB9;Q6IQ30;P11940;H0YBN4;H0Y5F5;E5RH24;B4DQX0;E7ERJ7;H0YEQ8;E5RHG7	Q13310;A0A024R9E2;A0A024R9C1;B3KT93;B1ANR0;E7EQV3;E5RGH3;B4DZW4;A0A087WTT1;B1ANR1;E5RJB9;Q6IQ30;P11940;H0YBN4;H0Y5F5;E5RH24;B4DQX0;E7ERJ7;H0YEQ8;E5RHG7	2;2;2;2;2;2;2;2;2;2;2;2;2;1;1;1;1;1;1;1	2;2;2;2;2;2;2;2;2;2;2;2;2;1;1;1;1;1;1;1	2;2;2;2;2;2;2;2;2;2;2;2;2;1;1;1;1;1;1;1	Polyadenylate-binding protein 4;Polyadenylate-binding protein;Polyadenylate-binding protein 1	PABPC4;PABPC1	sp|Q13310|PABP4_HUMAN Polyadenylate-binding protein 4 OS=Homo sapiens OX=9606 GN=PABPC4 PE=1 SV=1;tr|A0A024R9E2|A0A024R9E2_HUMAN Poly(A) binding protein, cytoplasmic 1, isoform CRA_c OS=Homo sapiens OX=9606 GN=PABPC1 PE=4 SV=1;tr|A0A024R9C1|A0A024R9C1_HUMA	20	2	2	2	0	0	0	0	1	1	0	0	0	0	1	1	0	0	0	0	1	1	5.1	5.1	5.1	70.782	644	644;419;636;636;615;591;108;591;522;129;129;660;636;174;550;118;604;604;112;75	0.0037037	2.9331					By MS/MS	By MS/MS	0	0	0	0	2.6	2.5
A0A024R9J3;Q9Y6Z7	A0A024R9J3;Q9Y6Z7	1;1	1;1	1;1	Collectin-10	COLEC10	tr|A0A024R9J3|A0A024R9J3_HUMAN Collectin sub-family member 10 (C-type lectin), isoform CRA_a OS=Homo sapiens OX=9606 GN=COLEC10 PE=4 SV=1;sp|Q9Y6Z7|COL10_HUMAN Collectin-10 OS=Homo sapiens OX=9606 GN=COLEC10 PE=1 SV=2	2	1	1	1	0	0	0	1	1	1	0	0	0	1	1	1	0	0	0	1	1	1	3.2	3.2	3.2	30.705	277	277;277	0	4.5363				By matching	By MS/MS	By MS/MS	0	0	0	3.2	3.2	3.2
H0YM99;H0YK74;H0YK91;H0YLZ9;H0YMS4;H0YL16;A0A024R9Q4;Q9NQU5	H0YM99;H0YK74;H0YK91;H0YLZ9;H0YMS4;H0YL16;A0A024R9Q4;Q9NQU5	1;1;1;1;1;1;1;1	1;1;1;1;1;1;1;1	1;1;1;1;1;1;1;1	Non-specific serine/threonine protein kinase;Serine/threonine-protein kinase PAK 6	PAK6	tr|H0YM99|H0YM99_HUMAN Serine/threonine-protein kinase PAK 6 (Fragment) OS=Homo sapiens OX=9606 GN=PAK6 PE=1 SV=8;tr|H0YK74|H0YK74_HUMAN Serine/threonine-protein kinase PAK 6 (Fragment) OS=Homo sapiens OX=9606 GN=PAK6 PE=1 SV=1;tr|H0YK91|H0YK91_HUMAN Serin	8	1	1	1	1	1	1	1	1	1	1	1	1	1	1	1	1	1	1	1	1	1	18.3	18.3	18.3	11.876	104	104;109;112;122;123;284;681;681	1	-2	By matching	By matching	By matching	By matching	By MS/MS	By matching	18.3	18.3	18.3	18.3	18.3	18.3
Q53GF5;A0A024RA52;P25787;C9JCK5;H7C402;H3BT36;Q6MZI6	Q53GF5;A0A024RA52;P25787;C9JCK5	3;3;3;2;1;1;1	3;3;3;2;1;1;1	3;3;3;2;1;1;1	Proteasome subunit alpha type;Proteasome subunit alpha type-2	PSMA2	tr|Q53GF5|Q53GF5_HUMAN Proteasome subunit alpha type (Fragment) OS=Homo sapiens OX=9606 PE=2 SV=1;tr|A0A024RA52|A0A024RA52_HUMAN Proteasome subunit alpha type OS=Homo sapiens OX=9606 GN=PSMA2 PE=1 SV=1;sp|P25787|PSA2_HUMAN Proteasome subunit alpha type-2 O	7	3	3	3	3	2	3	1	1	2	3	2	3	1	1	2	3	2	3	1	1	2	26.1	26.1	26.1	25.84	234	234;234;234;164;36;48;99	0	40.055	By MS/MS	By MS/MS	By MS/MS	By MS/MS	By MS/MS	By MS/MS	26.1	17.1	26.1	9	8.1	17.1
A0A024RAB6;P98160;Q59EG0;A0A0U1RQT3;Q2VPA1;A0A3B3IT11	A0A024RAB6;P98160;Q59EG0	34;33;19;6;4;1	34;33;19;6;4;1	34;33;19;6;4;1	Basement membrane-specific heparan sulfate proteoglycan core protein;Endorepellin;LG3 peptide	HSPG2	tr|A0A024RAB6|A0A024RAB6_HUMAN Heparan sulfate proteoglycan 2 (Perlecan), isoform CRA_b OS=Homo sapiens OX=9606 GN=HSPG2 PE=4 SV=1;sp|P98160|PGBM_HUMAN Basement membrane-specific heparan sulfate proteoglycan core protein OS=Homo sapiens OX=9606 GN=HSPG2 PE	6	34	34	34	25	23	25	29	29	30	25	23	25	29	29	30	25	23	25	29	29	30	12.5	12.5	12.5	464.01	4346	4346;4391;2331;307;351;288	0	323.31	By MS/MS	By MS/MS	By MS/MS	By MS/MS	By MS/MS	By MS/MS	9.1	8.9	9.2	10.7	10.7	11.3
A0A024RAI1;P61158;B4DTI0;B4DXW1;B4DT29;Q59FV6;B4E1U3;A0A0A0MTI9;H7C4J1;C9IZN3;Q59GD5;B7Z9W3;Q9C0K3;Q9P1U1	A0A024RAI1;P61158;B4DTI0;B4DXW1;B4DT29;Q59FV6	6;6;5;5;4;4;1;1;1;1;1;1;1;1	6;6;5;5;4;4;1;1;1;1;1;1;1;1	6;6;5;5;4;4;1;1;1;1;1;1;1;1	Actin-related protein 3	ACTR3	tr|A0A024RAI1|A0A024RAI1_HUMAN ARP3 actin-related protein 3 homolog (Yeast), isoform CRA_a OS=Homo sapiens OX=9606 GN=ACTR3 PE=3 SV=1;sp|P61158|ARP3_HUMAN Actin-related protein 3 OS=Homo sapiens OX=9606 GN=ACTR3 PE=1 SV=3;tr|B4DTI0|B4DTI0_HUMAN cDNA FLJ525	14	6	6	6	6	4	6	3	4	3	6	4	6	3	4	3	6	4	6	3	4	3	31.3	31.3	31.3	47.371	418	418;418;289;367;356;369;156;189;208;222;282;330;210;418	0	36.298	By MS/MS	By MS/MS	By MS/MS	By MS/MS	By MS/MS	By MS/MS	31.3	15.3	31.3	12.2	17.7	13.9
A0A024RAJ6;P07686;Q5URX0;H0YA83;H0Y9B6	A0A024RAJ6;P07686;Q5URX0	4;4;3;1;1	4;4;3;1;1	4;4;3;1;1	Beta-hexosaminidase;Beta-hexosaminidase subunit beta;Beta-hexosaminidase subunit beta chain B;Beta-hexosaminidase subunit beta chain A	HEXB	tr|A0A024RAJ6|A0A024RAJ6_HUMAN Beta-hexosaminidase OS=Homo sapiens OX=9606 GN=HEXB PE=2 SV=1;sp|P07686|HEXB_HUMAN Beta-hexosaminidase subunit beta OS=Homo sapiens OX=9606 GN=HEXB PE=1 SV=3;tr|Q5URX0|Q5URX0_HUMAN Beta-hexosaminidase subunit beta OS=Homo sap	5	4	4	4	2	1	2	2	4	3	2	1	2	2	4	3	2	1	2	2	4	3	12.8	12.8	12.8	63.111	556	556;556;331;170;202	0	11.493	By matching	By MS/MS	By MS/MS	By matching	By MS/MS	By MS/MS	6.1	2.3	4.1	6.1	12.8	7.9
E9PF17;A0A024RAP3;A0A024RAL1;A0A024RAQ9;Q59FG9;P13611;Q86W61;B7Z3R6;D6RGZ6;Q6MZK8	E9PF17;A0A024RAP3;A0A024RAL1;A0A024RAQ9;Q59FG9;P13611;Q86W61;B7Z3R6;D6RGZ6;Q6MZK8	2;2;2;2;2;2;1;1;1;1	2;2;2;2;2;2;1;1;1;1	2;2;2;2;2;2;1;1;1;1	Versican core protein	VCAN;CSPG2;DKFZp686K06110	tr|E9PF17|E9PF17_HUMAN Versican core protein OS=Homo sapiens OX=9606 GN=VCAN PE=1 SV=2;tr|A0A024RAP3|A0A024RAP3_HUMAN Chondroitin sulfate proteoglycan 2 (Versican), isoform CRA_a OS=Homo sapiens OX=9606 GN=CSPG2 PE=4 SV=1;tr|A0A024RAL1|A0A024RAL1_HUMAN Cho	10	2	2	2	1	1	1	2	2	2	1	1	1	2	2	2	1	1	1	2	2	2	1.6	1.6	1.6	176.83	1594	1594;1642;2409;3396;3410;3396;354;395;1240;2060	0	7.0356	By MS/MS	By MS/MS	By matching	By MS/MS	By matching	By MS/MS	0.8	0.8	0.8	1.6	1.6	1.6
F8VZY9;B2RA03;A0A024RAY2;P05783;I6L965;CON__P05784;CON__H-INV:HIT000015463	F8VZY9;B2RA03;A0A024RAY2;P05783;I6L965	7;7;7;7;5;3;1	7;7;7;7;5;3;1	7;7;7;7;5;3;1	Keratin, type I cytoskeletal 18	KRT18	tr|F8VZY9|F8VZY9_HUMAN Keratin, type I cytoskeletal 18 OS=Homo sapiens OX=9606 GN=KRT18 PE=1 SV=1;tr|B2RA03|B2RA03_HUMAN cDNA, FLJ94640, highly similar to Homo sapiens keratin 18 (KRT18), mRNA OS=Homo sapiens OX=9606 PE=2 SV=1;tr|A0A024RAY2|A0A024RAY2_HUMA	7	7	7	7	3	5	4	5	4	5	3	5	4	5	4	5	3	5	4	5	4	5	27.6	27.6	27.6	43.774	391	391;430;430;430;372;423;295	0	83.648	By MS/MS	By MS/MS	By MS/MS	By MS/MS	By MS/MS	By MS/MS	10.5	21	15.1	18.7	16.6	21.2
A0A024RB32;A0A087WYT3;B3KUY2;Q15185;B4DDC6	A0A024RB32;A0A087WYT3;B3KUY2;Q15185;B4DDC6	2;2;2;2;1	2;2;2;2;1	2;2;2;2;1	Prostaglandin E synthase 3	PTGES3	tr|A0A024RB32|A0A024RB32_HUMAN Prostaglandin E synthase 3 (Cytosolic), isoform CRA_a OS=Homo sapiens OX=9606 GN=PTGES3 PE=4 SV=1;tr|A0A087WYT3|A0A087WYT3_HUMAN Prostaglandin E synthase 3 OS=Homo sapiens OX=9606 GN=PTGES3 PE=1 SV=1;tr|B3KUY2|B3KUY2_HUMAN Pr	5	2	2	2	2	1	1	2	2	2	2	1	1	2	2	2	2	1	1	2	2	2	15.6	15.6	15.6	18.697	160	160;164;165;160;124	0	13.44	By MS/MS	By MS/MS	By MS/MS	By MS/MS	By MS/MS	By MS/MS	15.6	7.5	7.5	15.6	15.6	15.6
F8VZJ2;F8W0W4;H0YHX9;A0A024RB41;Q13765;E9PAV3;F8W1N5;F8VNW4;B4DDI8;F8VZ58;A8K6N6;Q9BZK3	F8VZJ2;F8W0W4;H0YHX9;A0A024RB41;Q13765;E9PAV3;F8W1N5;F8VNW4;B4DDI8	3;3;3;3;3;3;2;2;2;1;1;1	3;3;3;3;3;3;2;2;2;1;1;1	3;3;3;3;3;3;2;2;2;1;1;1	Nascent polypeptide-associated complex subunit alpha;Nascent polypeptide-associated complex subunit alpha, muscle-specific form	NACA;hCG_2016482	tr|F8VZJ2|F8VZJ2_HUMAN Nascent polypeptide-associated complex subunit alpha OS=Homo sapiens OX=9606 GN=NACA PE=1 SV=1;tr|F8W0W4|F8W0W4_HUMAN Nascent polypeptide-associated complex subunit alpha (Fragment) OS=Homo sapiens OX=9606 GN=NACA PE=1 SV=1;tr|H0YHX9	12	3	3	3	1	1	1	3	1	2	1	1	1	3	1	2	1	1	1	3	1	2	30.1	30.1	30.1	15.016	136	136;198;213;215;215;2078;71;148;169;126;135;213	0	8.0809	By MS/MS	By MS/MS	By MS/MS	By MS/MS	By MS/MS	By MS/MS	11	11	11	30.1	11	20.6
A8K6Y1;Q6PIN5;A0A024RB85;Q05D08;Q9UQ80	A8K6Y1;Q6PIN5;A0A024RB85;Q05D08;Q9UQ80	1;1;1;1;1	1;1;1;1;1	1;1;1;1;1	Proliferation-associated protein 2G4	PA2G4	tr|A8K6Y1|A8K6Y1_HUMAN cDNA FLJ75526, highly similar to Homo sapiens proliferation-associated 2G4, 38kDa (PA2G4), mRNA (Fragment) OS=Homo sapiens OX=9606 PE=2 SV=1;tr|Q6PIN5|Q6PIN5_HUMAN PA2G4 protein (Fragment) OS=Homo sapiens OX=9606 GN=PA2G4 PE=2 SV=1;t	5	1	1	1	0	0	0	0	1	0	0	0	0	0	1	0	0	0	0	0	1	0	3.5	3.5	3.5	40.911	367	367;373;394;406;394	0.0019268	3.352					By MS/MS		0	0	0	0	3.5	0
P61224;A0A024RB87;A6NIZ1;F5H7Y6;E7ESV4;F5H823;Q9BXV4;F5GX62;F5H6R7;F5H004;B7ZB78;F5GZG1;F5H500;F5H0B7;F5H491;F5GYB5;F5GWU8;B7ZAY2;F5H077;P62834;A8KAH9;Q5U0C3;A0A075B6Q0;F5H4H0;F5GYH7;F8WBC0	P61224;A0A024RB87;A6NIZ1;F5H7Y6;E7ESV4;F5H823;Q9BXV4;F5GX62;F5H6R7;F5H004;B7ZB78;F5GZG1	5;5;4;4;4;3;3;3;3;3;3;3;2;2;2;2;2;2;2;2;2;2;1;1;1;1	5;5;4;4;4;3;3;3;3;3;3;3;2;2;2;2;2;2;2;2;2;2;1;1;1;1	5;5;4;4;4;3;3;3;3;3;3;3;2;2;2;2;2;2;2;2;2;2;1;1;1;1	Ras-related protein Rap-1b;Ras-related protein Rap-1b-like protein	RAP1B	sp|P61224|RAP1B_HUMAN Ras-related protein Rap-1b OS=Homo sapiens OX=9606 GN=RAP1B PE=1 SV=1;tr|A0A024RB87|A0A024RB87_HUMAN RAP1B, member of RAS oncogene family, isoform CRA_a OS=Homo sapiens OX=9606 GN=RAP1B PE=4 SV=1;sp|A6NIZ1|RP1BL_HUMAN Ras-related prot	26	5	5	5	4	5	5	4	5	4	4	5	5	4	5	4	4	5	5	4	5	4	44	44	44	20.825	184	184;184;184;179;157;103;153;139;122;127;118;121;101;98;93;136;87;142;84;184;184;184;129;48;53;32	0	69.339	By MS/MS	By MS/MS	By MS/MS	By MS/MS	By MS/MS	By MS/MS	29.9	44	44	29.9	44	29.9
P55209;F8W118;H0YIV4;B7Z2V4;F5H4R6;F8W0J6;A0A024RBE6;B7Z9C2;F8VV59;F8VY35;F8VUX1;F8VXI6;F8W020;H0YHC3;A0A024RBB7;H0YH88;F8W543;F8VRJ2;B7Z5H0;E9PKT8;F8VVB5;E9PNJ7;E9PS34;E9PJJ2;E9PNW0	P55209;F8W118;H0YIV4;B7Z2V4;F5H4R6;F8W0J6;A0A024RBE6;B7Z9C2;F8VV59;F8VY35;F8VUX1;F8VXI6;F8W020;H0YHC3;A0A024RBB7;H0YH88;F8W543;F8VRJ2;B7Z5H0	4;4;4;4;4;4;4;4;4;4;4;4;4;4;4;3;3;2;2;1;1;1;1;1;1	4;4;4;4;4;4;4;4;4;4;4;4;4;4;4;3;3;2;2;1;1;1;1;1;1	3;3;3;3;3;3;3;3;3;3;3;3;3;3;3;2;2;1;1;0;0;0;0;0;0	Nucleosome assembly protein 1-like 1	NAP1L1	sp|P55209|NP1L1_HUMAN Nucleosome assembly protein 1-like 1 OS=Homo sapiens OX=9606 GN=NAP1L1 PE=1 SV=1;tr|F8W118|F8W118_HUMAN Nucleosome assembly protein 1-like 1 (Fragment) OS=Homo sapiens OX=9606 GN=NAP1L1 PE=1 SV=1;tr|H0YIV4|H0YIV4_HUMAN Nucleosome asse	25	4	4	3	4	4	3	4	4	4	4	4	3	4	4	4	3	3	3	3	3	3	14.3	14.3	11.8	45.374	391	391;209;385;383;383;379;350;349;327;264;237;215;207;198;391;177;328;114;154;169;161;140;133;128;107	0	12.389	By MS/MS	By MS/MS	By MS/MS	By MS/MS	By MS/MS	By MS/MS	14.3	14.3	11.8	14.3	14.3	14.3
B4DTT0;Q7Z3X3;H7C3P4;A8K6V6;A0A024RBC5;F6S8M0;B4E284;P15586;F5H4C6;A0A0S2Z3S2;H0YFA9	B4DTT0;Q7Z3X3;H7C3P4;A8K6V6;A0A024RBC5;F6S8M0;B4E284;P15586;F5H4C6;A0A0S2Z3S2;H0YFA9	2;2;2;2;2;2;2;2;1;1;1	2;2;2;2;2;2;2;2;1;1;1	2;2;2;2;2;2;2;2;1;1;1	N-acetylglucosamine-6-sulfatase	DKFZp686E12166;GNS	tr|B4DTT0|B4DTT0_HUMAN N-acetylglucosamine-6-sulfatase OS=Homo sapiens OX=9606 PE=2 SV=1;tr|Q7Z3X3|Q7Z3X3_HUMAN N-acetylglucosamine-6-sulfatase OS=Homo sapiens OX=9606 GN=DKFZp686E12166 PE=2 SV=1;tr|H7C3P4|H7C3P4_HUMAN N-acetylglucosamine-6-sulfatase OS=Ho	11	2	2	2	1	0	1	1	2	2	1	0	1	1	2	2	1	0	1	1	2	2	8.5	8.5	8.5	53.42	469	469;496;496;552;552;584;584;552;247;250;303	0	4.6164	By matching		By MS/MS	By matching	By MS/MS	By MS/MS	6	0	6	2.6	8.5	8.5
F8VZN8;A0A024RBF1;B2RAH5;O14974	F8VZN8;A0A024RBF1;B2RAH5;O14974	1;1;1;1	1;1;1;1	1;1;1;1	Protein phosphatase 1 regulatory subunit;Protein phosphatase 1 regulatory subunit 12A	PPP1R12A	tr|F8VZN8|F8VZN8_HUMAN Protein phosphatase 1 regulatory subunit 12A (Fragment) OS=Homo sapiens OX=9606 GN=PPP1R12A PE=1 SV=1;tr|A0A024RBF1|A0A024RBF1_HUMAN Protein phosphatase 1, regulatory (Inhibitor) subunit 12A, isoform CRA_a OS=Homo sapiens OX=9606 GN=	4	1	1	1	0	1	1	0	1	0	0	1	1	0	1	0	0	1	1	0	1	0	3.2	3.2	3.2	76.532	692	692;914;1030;1030	0	6.7739		By MS/MS	By matching		By MS/MS		0	3.2	3.2	0	3.2	0
B7Z9V0;B4E3S0;B4DMH3;Q53G58;B3KN06;A0A024RBI5;Q59EA2;Q9ULV4	B7Z9V0;B4E3S0;B4DMH3;Q53G58;B3KN06;A0A024RBI5;Q59EA2;Q9ULV4	2;2;2;2;2;2;2;2	2;2;2;2;2;2;2;2	2;2;2;2;2;2;2;2	Coronin;Coronin-1C	CORO1C	tr|B7Z9V0|B7Z9V0_HUMAN cDNA, FLJ78964, highly similar to Coronin-1C OS=Homo sapiens OX=9606 PE=2 SV=1;tr|B4E3S0|B4E3S0_HUMAN Coronin OS=Homo sapiens OX=9606 GN=CORO1C PE=1 SV=1;tr|B4DMH3|B4DMH3_HUMAN Coronin OS=Homo sapiens OX=9606 PE=2 SV=1;tr|Q53G58|Q53G	8	2	2	2	1	1	1	2	2	2	1	1	1	2	2	2	1	1	1	2	2	2	11.9	11.9	11.9	34.489	303	303;369;437;474;474;474;501;474	0	20.158	By MS/MS	By MS/MS	By MS/MS	By MS/MS	By MS/MS	By MS/MS	5.3	5.3	5.3	11.9	11.9	11.9
C9J9S3;B4DJ75;A0A140VJS9;F8W0W8;V9HW04;A0A024RBP2;F8VYE8;C9JP48;B7ZB67;Q9UPN1;F8VR82;E9PMD7;B4E163;E7ETD8;A0A087WYY5;B3KXM2;P36873;P62140;P62136	C9J9S3;B4DJ75;A0A140VJS9;F8W0W8;V9HW04;A0A024RBP2;F8VYE8;C9JP48;B7ZB67;Q9UPN1;F8VR82;E9PMD7;B4E163;E7ETD8;A0A087WYY5;B3KXM2;P36873;P62140;P62136	1;1;1;1;1;1;1;1;1;1;1;1;1;1;1;1;1;1;1	1;1;1;1;1;1;1;1;1;1;1;1;1;1;1;1;1;1;1	1;1;1;1;1;1;1;1;1;1;1;1;1;1;1;1;1;1;1	Serine/threonine-protein phosphatase;Serine/threonine-protein phosphatase PP1-gamma catalytic subunit;Serine/threonine-protein phosphatase PP1-beta catalytic subunit;Serine/threonine-protein phosphatase PP1-alpha catalytic subunit	PPP1CB;PPP1CC;HEL-S-80p;PPP1CA	tr|C9J9S3|C9J9S3_HUMAN Serine/threonine-protein phosphatase (Fragment) OS=Homo sapiens OX=9606 GN=PPP1CB PE=1 SV=1;tr|B4DJ75|B4DJ75_HUMAN Serine/threonine-protein phosphatase OS=Homo sapiens OX=9606 PE=2 SV=1;tr|A0A140VJS9|A0A140VJS9_HUMAN Serine/threonine	19	1	1	1	1	1	1	0	1	1	1	1	1	0	1	1	1	1	1	0	1	1	8.8	8.8	8.8	14.265	125	125;299;341;332;327;323;304;138;299;294;270;253;179;169;140;413;323;327;330	0.0071301	2.6197	By MS/MS	By MS/MS	By MS/MS		By MS/MS	By MS/MS	8.8	8.8	8.8	0	8.8	8.8
Q6P5Z9;F5H0N7;Q59GJ4;J3KP58;A0A024RBR1;P30622	Q6P5Z9;F5H0N7;Q59GJ4;J3KP58;A0A024RBR1;P30622	1;1;1;1;1;1	1;1;1;1;1;1	1;1;1;1;1;1	CAP-Gly domain-containing linker protein 1	CLIP1;RSN	tr|Q6P5Z9|Q6P5Z9_HUMAN CLIP1 protein (Fragment) OS=Homo sapiens OX=9606 GN=CLIP1 PE=2 SV=1;tr|F5H0N7|F5H0N7_HUMAN CAP-Gly domain-containing linker protein 1 (Fragment) OS=Homo sapiens OX=9606 GN=CLIP1 PE=1 SV=2;tr|Q59GJ4|Q59GJ4_HUMAN Restin isoform a varia	6	1	1	1	1	1	1	0	0	0	1	1	1	0	0	0	1	1	1	0	0	0	2.5	2.5	2.5	71.732	653	653;1063;1065;1316;1427;1438	0	3.5695	By MS/MS	By matching	By MS/MS				2.5	2.5	2.5	0	0	0
F8VW21;B4E3D5;Q53HW2;Q53HK9;A8K4Z4;A0A024RBS2;P05388;F8W1K8;F8VPE8;Q3MHV2;F8VZS0;F8VU65;Q6NSF2;F8VWS0;Q8NHW5	F8VW21;B4E3D5;Q53HW2;Q53HK9;A8K4Z4;A0A024RBS2;P05388;F8W1K8;F8VPE8;Q3MHV2;F8VZS0;F8VU65;Q6NSF2;F8VWS0;Q8NHW5	2;2;2;2;2;2;2;1;1;1;1;1;1;1;1	2;2;2;2;2;2;2;1;1;1;1;1;1;1;1	2;2;2;2;2;2;2;1;1;1;1;1;1;1;1	60S acidic ribosomal protein P0;60S acidic ribosomal protein P0-like	RPLP0;RPLP0P6	tr|F8VW21|F8VW21_HUMAN 60S acidic ribosomal protein P0 (Fragment) OS=Homo sapiens OX=9606 GN=RPLP0 PE=1 SV=1;tr|B4E3D5|B4E3D5_HUMAN cDNA FLJ51469, highly similar to 60S acidic ribosomal protein P0 OS=Homo sapiens OX=9606 PE=2 SV=1;tr|Q53HW2|Q53HW2_HUMAN 60	15	2	2	2	0	0	0	1	1	2	0	0	0	1	1	2	0	0	0	1	1	2	12.3	12.3	12.3	26.901	244	244;266;317;317;317;317;317;107;153;157;246;247;254;281;317	0.0019084	3.2627				By matching	By MS/MS	By MS/MS	0	0	0	5.3	5.3	12.3
Q15555;A0A024RC33;K7EL66	Q15555;A0A024RC33;K7EL66	2;2;1	2;2;1	1;1;0	Microtubule-associated protein RP/EB family member 2	MAPRE2	sp|Q15555|MARE2_HUMAN Microtubule-associated protein RP/EB family member 2 OS=Homo sapiens OX=9606 GN=MAPRE2 PE=1 SV=1;tr|A0A024RC33|A0A024RC33_HUMAN Microtubule-associated protein, RP/EB family, member 2, isoform CRA_a OS=Homo sapiens OX=9606 GN=MAPRE2 PE	3	2	2	1	2	2	2	2	2	2	2	2	2	2	2	2	1	1	1	1	1	1	9.5	9.5	5.8	37.031	327	327;327;134	0	25.625	By MS/MS	By MS/MS	By MS/MS	By MS/MS	By MS/MS	By MS/MS	9.5	9.5	9.5	9.5	9.5	9.5
X6R3G6;A0A024RC59;B4E396;B3KTQ2;A0A024RC55;Q08431;H0YKS8	X6R3G6;A0A024RC59;B4E396;B3KTQ2;A0A024RC55;Q08431;H0YKS8	2;2;2;2;2;2;1	2;2;2;2;2;2;1	2;2;2;2;2;2;1	Lactadherin;Lactadherin short form;Medin	MFGE8	tr|X6R3G6|X6R3G6_HUMAN Lactadherin OS=Homo sapiens OX=9606 GN=MFGE8 PE=1 SV=1;tr|A0A024RC59|A0A024RC59_HUMAN Milk fat globule-EGF factor 8 protein, isoform CRA_b OS=Homo sapiens OX=9606 GN=MFGE8 PE=4 SV=1;tr|B4E396|B4E396_HUMAN cDNA FLJ59612, highly simila	7	2	2	2	2	2	2	2	2	1	2	2	2	2	2	1	2	2	2	2	2	1	9	9	9	37.504	335	335;335;343;379;387;387;268	0	6.1866	By MS/MS	By MS/MS	By MS/MS	By MS/MS	By MS/MS	By MS/MS	9	9	9	9	9	4.5
H0YLE8;B4E2M0;A4QPB0;A0A024RC65;P46940;A0A087WWP1;Q6P1N4;A0A0J9YXZ5	H0YLE8;B4E2M0;A4QPB0;A0A024RC65;P46940;A0A087WWP1;Q6P1N4;A0A0J9YXZ5	2;2;2;2;2;1;1;1	2;2;2;2;2;1;1;1	2;2;2;2;2;1;1;1	Ras GTPase-activating-like protein IQGAP1	IQGAP1;hCG_1991735	tr|H0YLE8|H0YLE8_HUMAN Ras GTPase-activating-like protein IQGAP1 OS=Homo sapiens OX=9606 GN=IQGAP1 PE=1 SV=1;tr|B4E2M0|B4E2M0_HUMAN cDNA FLJ55443, highly similar to Ras GTPase-activating-like protein IQGAP1 OS=Homo sapiens OX=9606 PE=2 SV=1;tr|A4QPB0|A4QPB	8	2	2	2	1	1	1	0	0	0	1	1	1	0	0	0	1	1	1	0	0	0	2.4	2.4	2.4	124.79	1085	1085;1085;1657;1657;1657;107;943;1191	0.0036969	2.9244	By matching	By MS/MS	By MS/MS				1.5	1.5	0.9	0	0	0
P05387;A0A024RCA7;H0YDD8	P05387;A0A024RCA7;H0YDD8	3;3;2	3;3;2	3;3;2	60S acidic ribosomal protein P2	RPLP2	sp|P05387|RLA2_HUMAN 60S acidic ribosomal protein P2 OS=Homo sapiens OX=9606 GN=RPLP2 PE=1 SV=1;tr|A0A024RCA7|A0A024RCA7_HUMAN Ribosomal protein, large, P2, isoform CRA_a OS=Homo sapiens OX=9606 GN=RPLP2 PE=3 SV=1;tr|H0YDD8|H0YDD8_HUMAN 60S acidic ribosoma	3	3	3	3	3	2	2	3	3	3	3	2	2	3	3	3	3	2	2	3	3	3	55.7	55.7	55.7	11.665	115	115;115;92	0	13.107	By MS/MS	By MS/MS	By MS/MS	By MS/MS	By MS/MS	By MS/MS	55.7	27	27	55.7	55.7	55.7
A8MXH2;C9JZI7;A0A024RCC9;B7ZAK9;B7ZB83;B7ZAC7;B4DS05;A0A2U9QGI0;Q99733;C9J6D1;H0YCI4	A8MXH2;C9JZI7;A0A024RCC9;B7ZAK9;B7ZB83;B7ZAC7;B4DS05;A0A2U9QGI0;Q99733;C9J6D1;H0YCI4	3;3;3;3;3;3;3;3;3;2;2	2;2;2;2;2;2;2;2;2;1;2	2;2;2;2;2;2;2;2;2;1;2	Nucleosome assembly protein 1-like 4	NAP1L4	tr|A8MXH2|A8MXH2_HUMAN Nucleosome assembly protein 1-like 4 (Fragment) OS=Homo sapiens OX=9606 GN=NAP1L4 PE=1 SV=2;tr|C9JZI7|C9JZI7_HUMAN Nucleosome assembly protein 1-like 4 (Fragment) OS=Homo sapiens OX=9606 GN=NAP1L4 PE=1 SV=1;tr|A0A024RCC9|A0A024RCC9_H	11	3	2	2	3	3	2	2	2	2	2	2	2	1	1	1	2	2	2	1	1	1	25	18.6	18.6	18.152	156	156;278;375;384;386;386;386;1096;375;178;204	0	6.4457	By MS/MS	By MS/MS	By MS/MS	By matching	By MS/MS	By MS/MS	25	25	18.6	13.5	13.5	13.5
A8K2W6;A0A024RD39;Q13093;B4DLM5;B4DG88	A8K2W6;A0A024RD39;Q13093;B4DLM5;B4DG88	2;2;2;1;1	2;2;2;1;1	2;2;2;1;1	Platelet-activating factor acetylhydrolase	PLA2G7	tr|A8K2W6|A8K2W6_HUMAN Platelet-activating factor acetylhydrolase OS=Homo sapiens OX=9606 PE=2 SV=1;tr|A0A024RD39|A0A024RD39_HUMAN Platelet-activating factor acetylhydrolase OS=Homo sapiens OX=9606 GN=PLA2G7 PE=4 SV=1;sp|Q13093|PAFA_HUMAN Platelet-activati	5	2	2	2	2	1	2	2	2	2	2	1	2	2	2	2	2	1	2	2	2	2	7	7	7	50.03	441	441;441;441;137;219	0	10.972	By MS/MS	By MS/MS	By MS/MS	By MS/MS	By MS/MS	By MS/MS	7	1.8	7	7	7	7
B4DGL0;A0A024RD80;P08238;B4DMA2;Q6PK50;Q9H6X9;A8K3W9	B4DGL0;A0A024RD80;P08238;B4DMA2;Q6PK50	15;15;15;14;8;6;6	10;10;10;10;4;5;5	8;8;8;8;2;5;5	Heat shock protein HSP 90-beta	HSP90AB1	tr|B4DGL0|B4DGL0_HUMAN cDNA FLJ53619, highly similar to Heat shock protein HSP 90-beta OS=Homo sapiens OX=9606 PE=2 SV=1;tr|A0A024RD80|A0A024RD80_HUMAN Heat shock protein 90kDa alpha (Cytosolic), class B member 1, isoform CRA_a OS=Homo sapiens OX=9606 GN=H	7	15	10	8	13	13	13	15	15	15	8	8	8	10	10	10	7	7	7	8	8	8	28.9	19.5	17.5	82.169	714	714;724;724;686;351;362;362	0	243.74	By MS/MS	By MS/MS	By MS/MS	By MS/MS	By MS/MS	By MS/MS	28.7	28.7	28.7	28.9	28.9	28.9
B4DGX3;E9PBS1;A0A024RD93;P22234;D6RF62	B4DGX3;E9PBS1;A0A024RD93;P22234;D6RF62	2;2;2;2;1	2;2;2;2;1	2;2;2;2;1	Multifunctional protein ADE2;Phosphoribosylaminoimidazole-succinocarboxamide synthase;Phosphoribosylaminoimidazole carboxylase	PAICS	tr|B4DGX3|B4DGX3_HUMAN cDNA FLJ54607, highly similar to Multifunctional protein ADE2 OS=Homo sapiens OX=9606 PE=2 SV=1;tr|E9PBS1|E9PBS1_HUMAN Multifunctional protein ADE2 (Fragment) OS=Homo sapiens OX=9606 GN=PAICS PE=1 SV=1;tr|A0A024RD93|A0A024RD93_HUMAN	5	2	2	2	2	1	2	1	2	1	2	1	2	1	2	1	2	1	2	1	2	1	10.4	10.4	10.4	31.555	280	280;413;425;425;333	0	72.297	By MS/MS	By MS/MS	By MS/MS	By MS/MS	By MS/MS	By matching	10.4	5.4	10.4	5.4	10.4	5.4
F2YQ21;A0A024RDE2;P10451;A6XMV6;B7Z351;Q3LGB0;A0A024RDJ0;C4B6Q2;D6R9C5;F2YBS5	F2YQ21;A0A024RDE2;P10451;A6XMV6;B7Z351;Q3LGB0;A0A024RDJ0;C4B6Q2	8;8;8;7;7;5;5;4;3;1	8;8;8;7;7;5;5;4;3;1	1;1;1;1;1;0;0;0;0;1	Osteopontin	SPP1;opn	tr|F2YQ21|F2YQ21_HUMAN Osteopontin-D OS=Homo sapiens OX=9606 PE=2 SV=1;tr|A0A024RDE2|A0A024RDE2_HUMAN Secreted phosphoprotein 1 (Osteopontin, bone sialoprotein I, early T-lymphocyte activation 1), isoform CRA_b OS=Homo sapiens OX=9606 GN=SPP1 PE=4 SV=1;sp|	10	8	8	1	5	6	4	8	8	7	5	6	4	8	8	7	1	1	1	1	1	1	42.5	42.5	8.9	33.016	292	292;314;314;314;327;273;287;273;241;47	0	83.933	By MS/MS	By MS/MS	By MS/MS	By MS/MS	By MS/MS	By MS/MS	27.7	34.2	24.7	42.5	42.5	38
A0A024RDG1;O60763	A0A024RDG1;O60763	2;2	2;2	2;2	General vesicular transport factor p115	VDP;USO1	tr|A0A024RDG1|A0A024RDG1_HUMAN Vesicle docking protein p115, isoform CRA_a OS=Homo sapiens OX=9606 GN=VDP PE=4 SV=1;sp|O60763|USO1_HUMAN General vesicular transport factor p115 OS=Homo sapiens OX=9606 GN=USO1 PE=1 SV=2	2	2	2	2	1	1	0	1	1	0	1	1	0	1	1	0	1	1	0	1	1	0	3.2	3.2	3.2	107.89	962	962;962	0	5.9616	By MS/MS	By MS/MS		By MS/MS	By MS/MS		2	1.2	0	1.2	1.2	0
Q59ET3;B2R9K8;A0A024RDL1;P40227;B4DN39;B4DPJ8;A1JUI8	Q59ET3;B2R9K8;A0A024RDL1;P40227;B4DN39;B4DPJ8;A1JUI8	4;4;4;4;3;3;2	4;4;4;4;3;3;2	4;4;4;4;3;3;2	T-complex protein 1 subunit zeta	CCT6A	tr|Q59ET3|Q59ET3_HUMAN Chaperonin containing TCP1, subunit 6A isoform a variant (Fragment) OS=Homo sapiens OX=9606 PE=2 SV=1;tr|B2R9K8|B2R9K8_HUMAN cDNA, FLJ94440, highly similar to Homo sapiens chaperonin containing TCP1, subunit 6A (zeta 1)(CCT6A), mRNA	7	4	4	4	4	3	2	3	3	2	4	3	2	3	3	2	4	3	2	3	3	2	12.7	12.7	12.7	57.761	529	529;531;531;531;389;500;488	0	48.827	By MS/MS	By MS/MS	By MS/MS	By MS/MS	By MS/MS	By MS/MS	12.7	8.7	5.7	9.6	9.6	7.2
B4DU69;A0A0S2Z316;A0A024RDL8;P04424;Q6XYD2;F8W943;A0A0S2Z3B0	B4DU69;A0A0S2Z316;A0A024RDL8;P04424;Q6XYD2;F8W943;A0A0S2Z3B0	2;2;2;2;1;1;1	2;2;2;2;1;1;1	2;2;2;2;1;1;1	Argininosuccinate lyase	ASL	tr|B4DU69|B4DU69_HUMAN cDNA FLJ56583, highly similar to Argininosuccinate lyase OS=Homo sapiens OX=9606 PE=2 SV=1;tr|A0A0S2Z316|A0A0S2Z316_HUMAN Argininosuccinate lyase isoform 2 (Fragment) OS=Homo sapiens OX=9606 GN=ASL PE=2 SV=1;tr|A0A024RDL8|A0A024RDL8_	7	2	2	2	2	0	1	2	1	2	2	0	1	2	1	2	2	0	1	2	1	2	11.1	11.1	11.1	24.565	217	217;438;464;464;98;242;359	0.0019194	3.3488	By MS/MS		By MS/MS	By MS/MS	By matching	By MS/MS	11.1	0	5.5	11.1	5.5	11.1
Q5T7C4;B7Z965;Q59GW1;A0A024RDR0;P09429;Q9NYD7;A0A286R9D9;Q75MM1;B3KQ05	Q5T7C4;B7Z965;Q59GW1;A0A024RDR0;P09429;Q9NYD7;A0A286R9D9;Q75MM1	3;3;3;3;3;2;2;2;1	3;3;3;3;3;2;2;2;1	2;2;2;2;2;1;2;1;1	High mobility group protein B1	HMGB1;HMG1;WUGSC:H_NH0244E06.1	tr|Q5T7C4|Q5T7C4_HUMAN High mobility group protein B1 OS=Homo sapiens OX=9606 GN=HMGB1 PE=1 SV=1;tr|B7Z965|B7Z965_HUMAN cDNA FLJ56337, highly similar to High mobility group protein B1 OS=Homo sapiens OX=9606 PE=2 SV=1;tr|Q59GW1|Q59GW1_HUMAN High-mobility g	9	3	3	2	3	3	3	3	3	3	3	3	3	3	3	3	2	2	2	2	2	2	26.6	26.6	19	18.311	158	158;174;176;215;215;50;185;191;176	0	10.88	By MS/MS	By MS/MS	By MS/MS	By MS/MS	By MS/MS	By MS/MS	26.6	26.6	26.6	26.6	26.6	26.6
Q15063;A0A024RDS2;B1ALD9	Q15063;A0A024RDS2;B1ALD9	16;16;15	1;1;1	1;1;1	Periostin	POSTN	sp|Q15063|POSTN_HUMAN Periostin OS=Homo sapiens OX=9606 GN=POSTN PE=1 SV=2;tr|A0A024RDS2|A0A024RDS2_HUMAN Periostin, osteoblast specific factor, isoform CRA_c OS=Homo sapiens OX=9606 GN=POSTN PE=4 SV=1;tr|B1ALD9|B1ALD9_HUMAN Periostin OS=Homo sapiens OX=96	3	16	1	1	15	13	13	16	16	16	1	0	0	1	1	1	1	0	0	1	1	1	26.8	1.3	1.3	93.313	836	836;836;808	0.0018868	3.106	By matching	By matching	By matching	By MS/MS	By MS/MS	By MS/MS	26.6	24.2	24.2	26.8	26.8	26.8
A0A087WTA8;A0A384MDU2;A0A0S2Z3H5;P08123;B4DTF5	A0A087WTA8;A0A384MDU2;A0A0S2Z3H5;P08123	4;4;4;4;1	4;4;4;4;1	4;4;4;4;1	Collagen alpha-2(I) chain	COL1A2	tr|A0A087WTA8|A0A087WTA8_HUMAN Collagen alpha-2(I) chain OS=Homo sapiens OX=9606 GN=COL1A2 PE=1 SV=1;tr|A0A384MDU2|A0A384MDU2_HUMAN Collagen, type I, alpha 2, isoform CRA_c OS=Homo sapiens OX=9606 GN=COL1A2 PE=2 SV=1;tr|A0A0S2Z3H5|A0A0S2Z3H5_HUMAN Collagen	5	4	4	4	4	4	4	3	2	3	4	4	4	3	2	3	4	4	4	3	2	3	5.1	5.1	5.1	129.15	1364	1364;1366;1366;1366;218	0	19.364	By MS/MS	By MS/MS	By MS/MS	By MS/MS	By MS/MS	By MS/MS	5.1	5.1	5.1	3.9	2.5	3.9
D6W5C0;K9MS24;B2ZZ89;A0A087WUZ3;Q01082;F8W6C1;B4DIF8;A4QPE4;O15020	D6W5C0;K9MS24;B2ZZ89;A0A087WUZ3;Q01082	18;18;18;18;18;6;1;1;1	18;18;18;18;18;6;1;1;1	18;18;18;18;18;6;1;1;1	Spectrin beta chain, non-erythrocytic 1	SPTBN1	tr|D6W5C0|D6W5C0_HUMAN Spectrin beta chain OS=Homo sapiens OX=9606 GN=SPTBN1 PE=3 SV=1;tr|K9MS24|K9MS24_HUMAN Spectrin beta chain OS=Homo sapiens OX=9606 GN=SPTBN1 PE=2 SV=1;tr|B2ZZ89|B2ZZ89_HUMAN Spectrin beta chain OS=Homo sapiens OX=9606 GN=SPTBN1 PE=2	9	18	18	18	9	5	5	13	14	15	9	5	5	13	14	15	9	5	5	13	14	15	12.9	12.9	12.9	264.44	2278	2278;2364;2364;2366;2364;690;354;934;2390	0	84.555	By MS/MS	By MS/MS	By MS/MS	By MS/MS	By MS/MS	By MS/MS	6.1	3.6	3.6	8.2	9.4	11
Q14517;A0A087WVP1;D6RCE4	Q14517;A0A087WVP1	10;10;4	10;10;4	10;10;4	Protocadherin Fat 1;Protocadherin Fat 1, nuclear form	FAT1	sp|Q14517|FAT1_HUMAN Protocadherin Fat 1 OS=Homo sapiens OX=9606 GN=FAT1 PE=1 SV=2;tr|A0A087WVP1|A0A087WVP1_HUMAN Protocadherin Fat 1 OS=Homo sapiens OX=9606 GN=FAT1 PE=1 SV=1	3	10	10	10	8	6	9	6	5	8	8	6	9	6	5	8	8	6	9	6	5	8	3.6	3.6	3.6	506.27	4588	4588;4590;488	0	61.851	By MS/MS	By MS/MS	By MS/MS	By MS/MS	By MS/MS	By MS/MS	3	2	3.4	2.4	1.9	3.2
A0A087WVQ6;Q00610;P53675;J3KS13;A0A087WX41;K7EJJ5;A4FU99;Q9H3B0;J3KRF5;A0A087WV74;B7Z2Y4;A0A087WXH4	A0A087WVQ6;Q00610	19;19;6;5;5;3;2;1;1;1;1;1	19;19;6;5;5;3;2;1;1;1;1;1	19;19;6;5;5;3;2;1;1;1;1;1	Clathrin heavy chain;Clathrin heavy chain 1	CLTC	tr|A0A087WVQ6|A0A087WVQ6_HUMAN Clathrin heavy chain OS=Homo sapiens OX=9606 GN=CLTC PE=1 SV=1;sp|Q00610|CLH1_HUMAN Clathrin heavy chain 1 OS=Homo sapiens OX=9606 GN=CLTC PE=1 SV=5	12	19	19	19	11	9	9	10	14	13	11	9	9	10	14	13	11	9	9	10	14	13	16.3	16.3	16.3	192.06	1679	1679;1675;1640;612;1260;222;218;93;131;369;463;463	0	78.555	By MS/MS	By MS/MS	By MS/MS	By MS/MS	By MS/MS	By MS/MS	8.9	7.6	7.7	8.3	11.4	10.1
F8W7S5;A1A5C5;A1A5C4;A0A087WVV2;A7BI36;Q9P2E9;B3KSG1;A0A087WU26	F8W7S5;A1A5C5;A1A5C4;A0A087WVV2;A7BI36;Q9P2E9;B3KSG1;A0A087WU26	3;3;3;3;3;3;2;2	3;3;3;3;3;3;2;2	3;3;3;3;3;3;2;2	Ribosome-binding protein 1	RRBP1	tr|F8W7S5|F8W7S5_HUMAN Ribosome-binding protein 1 OS=Homo sapiens OX=9606 GN=RRBP1 PE=1 SV=1;tr|A1A5C5|A1A5C5_HUMAN RRBP1 protein OS=Homo sapiens OX=9606 GN=RRBP1 PE=2 SV=1;tr|A1A5C4|A1A5C4_HUMAN RRBP1 protein OS=Homo sapiens OX=9606 GN=RRBP1 PE=2 SV=1;tr|	8	3	3	3	2	1	1	3	2	3	2	1	1	3	2	3	2	1	1	3	2	3	5.2	5.2	5.2	84.325	751	751;751;934;934;1540;1410;346;346	0	9.1937	By matching	By matching	By MS/MS	By MS/MS	By MS/MS	By MS/MS	3.5	1.7	1.9	5.2	3.5	5.2
P06753;J3KN67;B2RDE1;A0A0S2Z4G4;M1VPF4;Q5HYB6;A0A087WWU8;A0A0S2Z4I4;A0A0S2Z4G8;A0A2R2Y2Q3;Q8NAG3;B4DWT5;Q5VU61;B4DQ80;Q5VU62;Q8NAH0;B7Z722;Q6ZN40;H0YKJ4;H7BYY1;Q59GR8;B7Z596;D9YZV4;A0A0S2Z4G6;F5H7S3;A0A0K0K1I0;A0A024R5W6;H0YL80;H0YK48;D9YZV5;D6R904;Q6LDX7;P09493;Q15657;H0YNC7;Q8TCG4;C9IZA2;Q1ZYL5;B4DTK3;H0YKP3;H0YKX5;K7EP68;D9YZV7	P06753;J3KN67;B2RDE1;A0A0S2Z4G4;M1VPF4;Q5HYB6;A0A087WWU8;A0A0S2Z4I4;A0A0S2Z4G8;A0A2R2Y2Q3;Q8NAG3;B4DWT5;Q5VU61;B4DQ80;Q5VU62;Q8NAH0	5;5;5;5;5;5;5;5;5;5;3;3;3;3;3;3;2;2;2;2;2;2;2;2;2;2;2;2;2;2;2;2;2;2;2;2;2;2;2;2;2;2;2	3;3;3;3;3;3;3;3;3;3;3;3;3;3;3;3;0;0;0;0;0;0;0;0;0;0;0;0;0;0;0;2;0;0;0;0;0;0;0;0;0;0;0	3;3;3;3;3;3;3;3;3;3;3;3;3;3;3;3;0;0;0;0;0;0;0;0;0;0;0;0;0;0;0;2;0;0;0;0;0;0;0;0;0;0;0	Tropomyosin alpha-3 chain;Tyrosine-protein kinase receptor	TPM3;TPM3-ROS1;DKFZp686J1372;HEL-S-82p	sp|P06753|TPM3_HUMAN Tropomyosin alpha-3 chain OS=Homo sapiens OX=9606 GN=TPM3 PE=1 SV=2;tr|J3KN67|J3KN67_HUMAN Tropomyosin alpha-3 chain OS=Homo sapiens OX=9606 GN=TPM3 PE=1 SV=1;tr|B2RDE1|B2RDE1_HUMAN cDNA, FLJ96568, highly similar to Homo sapiens tropom	43	5	3	3	3	3	3	4	5	4	2	2	2	2	3	3	2	2	2	2	3	3	10.9	7	7	32.95	285	285;285;248;248;725;232;227;248;248;285;183;203;223;182;158;243;248;326;248;248;303;275;284;284;245;284;284;68;248;284;95;96;284;243;223;203;217;245;158;157;142;138;245	0	7.9023	By MS/MS	By MS/MS	By MS/MS	By MS/MS	By MS/MS	By MS/MS	7.4	7.4	7.4	10.9	10.9	10.5
B7ZM70;A0A087WXT0;A0A087WXC4;B3KXB6;Q9UQP3	B7ZM70;A0A087WXT0;A0A087WXC4;B3KXB6;Q9UQP3	1;1;1;1;1	1;1;1;1;1	1;1;1;1;1	Tenascin-N	TNN	tr|B7ZM70|B7ZM70_HUMAN Uncharacterized protein OS=Homo sapiens OX=9606 PE=2 SV=1;tr|A0A087WXT0|A0A087WXT0_HUMAN Tenascin-N OS=Homo sapiens OX=9606 GN=TNN PE=1 SV=1;tr|A0A087WXC4|A0A087WXC4_HUMAN Tenascin-N OS=Homo sapiens OX=9606 GN=TNN PE=1 SV=1;tr|B3KXB6	5	1	1	1	0	1	1	1	1	1	0	1	1	1	1	1	0	1	1	1	1	1	4.3	4.3	4.3	124.4	1122	1122;1122;1122;1299;1299	0	6.8776		By MS/MS	By MS/MS	By MS/MS	By MS/MS	By MS/MS	0	4.3	4.3	4.3	4.3	4.3
R4GN02;P0DPK4;A0A096LNW5;A0A087X002;B4DF04;A0A0B4J2B3;P0DPK3;D2WEZ3;Q6IQ50;A0A087WY62;Q7Z3S9;Q04721	R4GN02;P0DPK4;A0A096LNW5;A0A087X002;B4DF04;A0A0B4J2B3;P0DPK3;D2WEZ3;Q6IQ50;A0A087WY62;Q7Z3S9;Q04721	1;1;1;1;1;1;1;1;1;1;1;1	1;1;1;1;1;1;1;1;1;1;1;1	1;1;1;1;1;1;1;1;1;1;1;1	Notch homolog 2 N-terminal-like protein;Neurogenic locus notch homolog protein 2;Notch 2 extracellular truncation;Notch 2 intracellular domain	NOTCH2;NOTCH2NL;NBPF14;NBPF26	tr|R4GN02|R4GN02_HUMAN Neurogenic locus notch homolog protein 2 OS=Homo sapiens OX=9606 GN=NOTCH2 PE=4 SV=1;sp|P0DPK4|NT2NC_HUMAN Notch homolog 2 N-terminal-like protein C OS=Homo sapiens OX=9606 GN=NOTCH2NLC PE=1 SV=1;tr|A0A096LNW5|A0A096LNW5_HUMAN Neurob	12	1	1	1	1	1	1	1	1	1	1	1	1	1	1	1	1	1	1	1	1	1	6	6	6	25.533	235	235;236;236;238;243;249;275;863;1235;1448;236;2471	0.0018692	2.9976	By matching	By matching	By MS/MS	By matching	By matching	By MS/MS	6	6	6	6	6	6
A0A087WYV8;P35556;D6RJI3;Q8WYH1;E9PHW4	A0A087WYV8;P35556;D6RJI3	6;6;3;1;1	5;5;3;0;0	5;5;3;0;0	Fibrillin-2	FBN2	tr|A0A087WYV8|A0A087WYV8_HUMAN Fibrillin-2 OS=Homo sapiens OX=9606 GN=FBN2 PE=1 SV=1;sp|P35556|FBN2_HUMAN Fibrillin-2 OS=Homo sapiens OX=9606 GN=FBN2 PE=1 SV=3;tr|D6RJI3|D6RJI3_HUMAN Fibrillin-2 OS=Homo sapiens OX=9606 GN=FBN2 PE=1 SV=1	5	6	5	5	2	3	3	3	5	3	1	3	3	2	4	2	1	3	3	2	4	2	3.2	2.7	2.7	314.67	2911	2911;2912;1473;277;341	0	13.296	By MS/MS	By MS/MS	By MS/MS	By MS/MS	By MS/MS	By MS/MS	1.1	1.5	1.5	1.5	2.7	1.5
B4DTC0;D3DPH5;A0A087WYX9;Q5PR22;P05997	B4DTC0;D3DPH5;A0A087WYX9;Q5PR22;P05997	1;1;1;1;1	1;1;1;1;1	1;1;1;1;1	Collagen alpha-2(V) chain	COL5A2	tr|B4DTC0|B4DTC0_HUMAN cDNA FLJ53096, highly similar to Collagen alpha-2(V) chain OS=Homo sapiens OX=9606 PE=2 SV=1;tr|D3DPH5|D3DPH5_HUMAN Collagen, type V, alpha 2, isoform CRA_b OS=Homo sapiens OX=9606 GN=COL5A2 PE=4 SV=1;tr|A0A087WYX9|A0A087WYX9_HUMAN C	5	1	1	1	0	0	1	0	1	0	0	0	1	0	1	0	0	0	1	0	1	0	5.8	5.8	5.8	39.993	362	362;886;1112;1139;1499	0	3.4812			By MS/MS		By MS/MS		0	0	5.8	0	5.8	0
B0QYP8;A0A087WZB5;Q9HBI1	B0QYP8;A0A087WZB5;Q9HBI1	2;2;2	2;2;2	2;2;2	Beta-parvin	PARVB	tr|B0QYP8|B0QYP8_HUMAN Beta-parvin (Fragment) OS=Homo sapiens OX=9606 GN=PARVB PE=1 SV=1;tr|A0A087WZB5|A0A087WZB5_HUMAN Beta-parvin OS=Homo sapiens OX=9606 GN=PARVB PE=1 SV=1;sp|Q9HBI1|PARVB_HUMAN Beta-parvin OS=Homo sapiens OX=9606 GN=PARVB PE=1 SV=1	3	2	2	2	2	2	2	2	2	2	2	2	2	2	2	2	2	2	2	2	2	2	14.4	14.4	14.4	21.561	194	194;289;364	0	42.238	By MS/MS	By MS/MS	By MS/MS	By matching	By MS/MS	By MS/MS	14.4	14.4	14.4	14.4	14.4	14.4
A0A087WZX0;Q86UU0	A0A087WZX0;Q86UU0	1;1	1;1	1;1	B-cell CLL/lymphoma 9-like protein	BCL9L	tr|A0A087WZX0|A0A087WZX0_HUMAN B-cell CLL/lymphoma 9-like protein OS=Homo sapiens OX=9606 GN=BCL9L PE=1 SV=1;sp|Q86UU0|BCL9L_HUMAN B-cell CLL/lymphoma 9-like protein OS=Homo sapiens OX=9606 GN=BCL9L PE=1 SV=1	2	1	1	1	1	1	1	1	1	1	1	1	1	1	1	1	1	1	1	1	1	1	1	1	1	153.09	1462	1462;1499	0.0018657	2.9836	By MS/MS	By MS/MS	By MS/MS	By MS/MS	By MS/MS	By MS/MS	1	1	1	1	1	1
A0A087X0S5;A0A384P5H7;P12109;Q8TBN2;B4DQV1;B4DRR8;D3DSM7	A0A087X0S5;A0A384P5H7;P12109;Q8TBN2	8;8;8;5;3;3;3	8;8;8;5;3;3;3	8;8;8;5;3;3;3	Collagen alpha-1(VI) chain	COL6A1	tr|A0A087X0S5|A0A087X0S5_HUMAN Collagen alpha-1(VI) chain OS=Homo sapiens OX=9606 GN=COL6A1 PE=1 SV=1;tr|A0A384P5H7|A0A384P5H7_HUMAN Collagen, type VI, alpha 1, isoform CRA_b OS=Homo sapiens OX=9606 GN=COL6A1 PE=2 SV=1;sp|P12109|CO6A1_HUMAN Collagen alpha-	7	8	8	8	7	7	8	6	5	6	7	7	8	6	5	6	7	7	8	6	5	6	13	13	13	108.34	1026	1026;1028;1028;439;404;589;726	0	35.751	By MS/MS	By MS/MS	By MS/MS	By MS/MS	By MS/MS	By MS/MS	9.7	9.7	13	8.2	6.7	8.2
A0A087X1J7;P22352	A0A087X1J7;P22352	1;1	1;1	1;1	Glutathione peroxidase;Glutathione peroxidase 3	GPX3	tr|A0A087X1J7|A0A087X1J7_HUMAN Glutathione peroxidase OS=Homo sapiens OX=9606 GN=GPX3 PE=1 SV=1;sp|P22352|GPX3_HUMAN Glutathione peroxidase 3 OS=Homo sapiens OX=9606 GN=GPX3 PE=1 SV=2	2	1	1	1	1	1	1	1	1	1	1	1	1	1	1	1	1	1	1	1	1	1	5.3	5.3	5.3	25.402	225	225;226	0	4.5331	By MS/MS	By MS/MS	By MS/MS	By MS/MS	By MS/MS	By MS/MS	5.3	5.3	5.3	5.3	5.3	5.3
E5RJ48;A0A087X1K9;E5RGR0;Q6IAQ1;B4DJV9;O75608	E5RJ48;A0A087X1K9;E5RGR0;Q6IAQ1;B4DJV9;O75608	1;1;1;1;1;1	1;1;1;1;1;1	1;1;1;1;1;1	Acyl-protein thioesterase 1	LYPLA1	tr|E5RJ48|E5RJ48_HUMAN Acyl-protein thioesterase 1 (Fragment) OS=Homo sapiens OX=9606 GN=LYPLA1 PE=1 SV=1;tr|A0A087X1K9|A0A087X1K9_HUMAN Acyl-protein thioesterase 1 OS=Homo sapiens OX=9606 GN=LYPLA1 PE=1 SV=1;tr|E5RGR0|E5RGR0_HUMAN Acyl-protein thioesteras	6	1	1	1	0	1	1	0	1	0	0	1	1	0	1	0	0	1	1	0	1	0	15.6	15.6	15.6	9.6199	90	90;166;197;230;263;230	0	3.4728		By MS/MS	By matching		By MS/MS		0	15.6	15.6	0	15.6	0
P29692;E9PRY8;B2RAR6;D3DWK1;Q9H7G6;Q71RH4;A0A087X1X7;E9PK01;E9PI39;Q9BW34;H0YCK7;E9PQ49;E9PL12;E9PPR1;E9PIZ1;E9PMW7;H0YE58;E9PQZ1;E9PL71;H0YE72;E9PN91	P29692;E9PRY8;B2RAR6;D3DWK1;Q9H7G6;Q71RH4;A0A087X1X7;E9PK01;E9PI39;Q9BW34;H0YCK7;E9PQ49;E9PL12;E9PPR1;E9PIZ1;E9PMW7	3;3;3;3;3;3;3;3;2;2;2;2;2;2;2;2;1;1;1;1;1	3;3;3;3;3;3;3;3;2;2;2;2;2;2;2;2;1;1;1;1;1	3;3;3;3;3;3;3;3;2;2;2;2;2;2;2;2;1;1;1;1;1	Elongation factor 1-delta	EEF1D	sp|P29692|EF1D_HUMAN Elongation factor 1-delta OS=Homo sapiens OX=9606 GN=EEF1D PE=1 SV=5;tr|E9PRY8|E9PRY8_HUMAN Elongation factor 1-delta OS=Homo sapiens OX=9606 GN=EEF1D PE=1 SV=1;tr|B2RAR6|B2RAR6_HUMAN cDNA, FLJ95068, highly similar to Homo sapiens euka	21	3	3	3	2	2	1	2	2	1	2	2	1	2	2	1	2	2	1	2	2	1	21.4	21.4	21.4	31.121	281	281;697;647;647;647;632;631;261;204;550;210;198;168;166;137;130;119;238;187;156;106	0	14.361	By MS/MS	By matching	By matching	By MS/MS	By MS/MS	By matching	17.1	17.1	8.5	17.1	12.8	8.5
P63010;B4DWG4;A8K0G3;A8K916;H0UID3;H0UID4;H0UID5;A0A087X253;B4E261;Q96EL6;A0A140VJE8;A0A087WZQ6;A0A087WU93;A0A087WYD1;Q68DI0;K7EJ01;B4DIL5	P63010;B4DWG4;A8K0G3;A8K916;H0UID3;H0UID4;H0UID5;A0A087X253;B4E261;Q96EL6;A0A140VJE8;A0A087WZQ6;A0A087WU93;A0A087WYD1;Q68DI0;K7EJ01	3;3;3;3;3;3;3;3;3;3;3;2;2;2;2;2;1	3;3;3;3;3;3;3;3;3;3;3;2;2;2;2;2;1	2;2;2;2;2;2;2;2;2;2;2;1;1;1;2;1;1	AP-2 complex subunit beta;AP complex subunit beta	AP2B1;DKFZp781K0743	sp|P63010|AP2B1_HUMAN AP-2 complex subunit beta OS=Homo sapiens OX=9606 GN=AP2B1 PE=1 SV=1;tr|B4DWG4|B4DWG4_HUMAN AP complex subunit beta OS=Homo sapiens OX=9606 PE=2 SV=1;tr|A8K0G3|A8K0G3_HUMAN AP complex subunit beta OS=Homo sapiens OX=9606 PE=2 SV=1;tr|	17	3	3	2	0	2	1	0	1	1	0	2	1	0	1	1	0	1	0	0	1	0	3.9	3.9	2.6	104.55	937	937;913;951;951;949;935;934;913;688;556;951;677;663;639;951;164;340	0	5.8608		By MS/MS	By MS/MS		By MS/MS	By MS/MS	0	2.8	1.4	0	1.2	1.4
H0Y351;H0YAQ5;B7Z938;Q5D044;H0UI49;A0A0A0MTC7;A0A0A0MQS9;Q16363	H0Y351;H0YAQ5;B7Z938;Q5D044;H0UI49;A0A0A0MTC7;A0A0A0MQS9;Q16363	1;1;1;1;1;1;1;1	1;1;1;1;1;1;1;1	1;1;1;1;1;1;1;1	Laminin subunit alpha-4	LAMA4	tr|H0Y351|H0Y351_HUMAN Laminin subunit alpha-4 (Fragment) OS=Homo sapiens OX=9606 GN=LAMA4 PE=1 SV=2;tr|H0YAQ5|H0YAQ5_HUMAN Laminin subunit alpha-4 (Fragment) OS=Homo sapiens OX=9606 GN=LAMA4 PE=1 SV=2;tr|B7Z938|B7Z938_HUMAN cDNA FLJ61727, highly similar t	8	1	1	1	1	0	1	0	0	0	1	0	1	0	0	0	1	0	1	0	0	0	6.7	6.7	6.7	19.565	178	178;187;1413;1816;1816;1816;1823;1823	0	5.6835	By MS/MS		By MS/MS				6.7	0	6.7	0	0	0
D6W632;G8JL96;Q9UM81;A0A0A0MR60;Q59FX6;Q8NHS7	D6W632;G8JL96;Q9UM81;A0A0A0MR60;Q59FX6	6;6;6;6;6;1	6;6;6;6;6;1	1;1;1;1;1;0	Protein-tyrosine-phosphatase	PTPRS;PTPsigma	tr|D6W632|D6W632_HUMAN Protein tyrosine phosphatase, receptor type, S, isoform CRA_b OS=Homo sapiens OX=9606 GN=PTPRS PE=4 SV=1;tr|G8JL96|G8JL96_HUMAN Receptor-type tyrosine-protein phosphatase S OS=Homo sapiens OX=9606 GN=PTPRS PE=1 SV=2;tr|Q9UM81|Q9UM81_	6	6	6	1	4	5	5	4	3	6	4	5	5	4	3	6	1	1	1	1	1	1	15.6	15.6	3.2	96.815	879	879;1501;1502;1505;1560;128	0	115.09	By MS/MS	By MS/MS	By MS/MS	By MS/MS	By MS/MS	By MS/MS	10.5	14.3	14.3	12.1	8.2	15.6
D3DPF9;A0A0A0MRA3;C0JYZ2;D3DPG0;A0A0A0MTS7;Q8WZ42	D3DPF9;A0A0A0MRA3;C0JYZ2;D3DPG0;A0A0A0MTS7;Q8WZ42	2;2;2;2;2;2	2;2;2;2;2;2	2;2;2;2;2;2	Titin	TTN	tr|D3DPF9|D3DPF9_HUMAN Titin, isoform CRA_b OS=Homo sapiens OX=9606 GN=TTN PE=4 SV=1;tr|A0A0A0MRA3|A0A0A0MRA3_HUMAN Titin OS=Homo sapiens OX=9606 GN=TTN PE=1 SV=1;tr|C0JYZ2|C0JYZ2_HUMAN Titin OS=Homo sapiens OX=9606 GN=TTN PE=4 SV=1;tr|D3DPG0|D3DPG0_HUMAN	6	2	2	2	1	0	0	2	1	0	1	0	0	2	1	0	1	0	0	2	1	0	0.1	0.1	0.1	2993	26926	26926;27118;33423;34942;35991;34350	0.0018762	3.0238	By matching			By MS/MS	By MS/MS		0.1	0	0	0.1	0	0
A0A0A0MSA0;B0YJ32;Q16787;A0A075B783;Q566Q1;O14637;A0A3B3ITG1;A0PJJ8;K7EIP4;Q59HA6;A0A0A0MTS5;A0A0A6YYF2	A0A0A0MSA0;B0YJ32;Q16787;A0A075B783;Q566Q1;O14637	9;9;9;6;6;5;3;2;2;2;2;2	9;9;9;6;6;5;3;2;2;2;2;2	8;8;8;5;5;5;3;2;2;2;2;2	Laminin subunit alpha-3	LAMA3	tr|A0A0A0MSA0|A0A0A0MSA0_HUMAN Laminin subunit alpha-3 OS=Homo sapiens OX=9606 GN=LAMA3 PE=1 SV=1;tr|B0YJ32|B0YJ32_HUMAN Laminin alpha-3 chain variant 1 OS=Homo sapiens OX=9606 GN=LAMA3 PE=4 SV=1;sp|Q16787|LAMA3_HUMAN Laminin subunit alpha-3 OS=Homo sapien	12	9	9	8	7	6	7	6	6	5	7	6	7	6	6	5	6	5	6	5	5	4	4.2	4.2	3.8	360.18	3277	3277;3335;3333;576;581;1486;2198;401;1147;1408;1668;1724	0	31.219	By MS/MS	By MS/MS	By MS/MS	By MS/MS	By MS/MS	By MS/MS	3.4	3.2	3.7	2.7	2.7	2.7
Q5JB40;A0A0A0MSD0;Q4LDE5;B3KV07;B3KQM9	Q5JB40;A0A0A0MSD0;Q4LDE5;B3KV07	4;4;4;2;1	4;4;4;2;1	4;4;4;2;1	Sushi, von Willebrand factor type A, EGF and pentraxin domain-containing protein 1	SVEP1	tr|Q5JB40|Q5JB40_HUMAN Selectin-like protein OS=Homo sapiens OX=9606 PE=2 SV=1;tr|A0A0A0MSD0|A0A0A0MSD0_HUMAN Sushi, von Willebrand factor type A, EGF and pentraxin domain-containing protein 1 OS=Homo sapiens OX=9606 GN=SVEP1 PE=1 SV=1;sp|Q4LDE5|SVEP1_HUMA	5	4	4	4	4	3	3	3	3	3	4	3	3	3	3	3	4	3	3	3	3	3	1.6	1.6	1.6	390.54	3574	3574;3574;3571;868;515	0	15.231	By MS/MS	By MS/MS	By MS/MS	By MS/MS	By MS/MS	By MS/MS	1.6	1.2	1.2	1.2	1.2	1.2
J3KTB8;B4DXK6;D3DU13;I6L9B3;F6X3S4;I3UJJ7;A0A0A0MSN4;P12821	J3KTB8;B4DXK6;D3DU13;I6L9B3;F6X3S4;I3UJJ7;A0A0A0MSN4;P12821	1;1;1;1;1;1;1;1	1;1;1;1;1;1;1;1	1;1;1;1;1;1;1;1	Angiotensin-converting enzyme;Angiotensin-converting enzyme, soluble form	ACE	tr|J3KTB8|J3KTB8_HUMAN Angiotensin-converting enzyme (Fragment) OS=Homo sapiens OX=9606 GN=ACE PE=1 SV=1;tr|B4DXK6|B4DXK6_HUMAN Angiotensin-converting enzyme OS=Homo sapiens OX=9606 PE=2 SV=1;tr|D3DU13|D3DU13_HUMAN Angiotensin-converting enzyme OS=Homo sap	8	1	1	1	1	1	1	1	1	1	1	1	1	1	1	1	1	1	1	1	1	1	3.9	3.9	3.9	33.021	282	282;511;616;739;739;1242;1242;1306	0	3.7541	By matching	By MS/MS	By MS/MS	By MS/MS	By MS/MS	By MS/MS	3.9	3.9	3.9	3.9	3.9	3.9
V9HWF0;A0A0A0MTH3;Q13418	V9HWF0;A0A0A0MTH3;Q13418	2;2;2	2;2;2	2;2;2	Integrin-linked protein kinase	HEL-S-28;ILK	tr|V9HWF0|V9HWF0_HUMAN Epididymis secretory protein Li 28 OS=Homo sapiens OX=9606 GN=HEL-S-28 PE=2 SV=1;tr|A0A0A0MTH3|A0A0A0MTH3_HUMAN Integrin-linked protein kinase OS=Homo sapiens OX=9606 GN=ILK PE=1 SV=1;sp|Q13418|ILK_HUMAN Integrin-linked protein kinas	3	2	2	2	1	1	2	2	2	2	1	1	2	2	2	2	1	1	2	2	2	2	5.3	5.3	5.3	51.419	452	452;483;452	0	5.251	By MS/MS	By MS/MS	By MS/MS	By MS/MS	By MS/MS	By MS/MS	2.2	2.2	5.3	5.3	5.3	5.3
Q5FC05;D6RH03;A0A0A0N0L2;A0A0A0N0L5;Q17RA0;P40189	Q5FC05;D6RH03;A0A0A0N0L2;A0A0A0N0L5;Q17RA0;P40189	1;1;1;1;1;1	1;1;1;1;1;1	1;1;1;1;1;1	Interleukin-6 receptor subunit beta	IL6ST	tr|Q5FC05|Q5FC05_HUMAN IL6ST nirs variant 3 OS=Homo sapiens OX=9606 GN=IL6ST PE=1 SV=1;tr|D6RH03|D6RH03_HUMAN Interleukin-6 receptor subunit beta OS=Homo sapiens OX=9606 GN=IL6ST PE=1 SV=1;tr|A0A0A0N0L2|A0A0A0N0L2_HUMAN IL6ST isoform 4 OS=Homo sapiens OX=9	6	1	1	1	1	1	1	1	1	1	1	1	1	1	1	1	1	1	1	1	1	1	8.4	8.4	8.4	23.033	203	203;333;857;884;918;918	0.0018975	3.1674	By MS/MS	By MS/MS	By MS/MS	By matching	By matching	By MS/MS	8.4	8.4	8.4	8.4	8.4	8.4
A0A0A8KWK3;Q03167	A0A0A8KWK3;Q03167	1;1	1;1	1;1	Transforming growth factor beta receptor type 3	TGFBR3	tr|A0A0A8KWK3|A0A0A8KWK3_HUMAN Transforming growth factor, beta receptor III OS=Homo sapiens OX=9606 GN=TGFBR3 PE=2 SV=1;sp|Q03167|TGBR3_HUMAN Transforming growth factor beta receptor type 3 OS=Homo sapiens OX=9606 GN=TGFBR3 PE=1 SV=3	2	1	1	1	1	1	1	1	1	1	1	1	1	1	1	1	1	1	1	1	1	1	1.8	1.8	1.8	93.427	850	850;851	0	6.3906	By MS/MS	By MS/MS	By MS/MS	By MS/MS	By MS/MS	By MS/MS	1.8	1.8	1.8	1.8	1.8	1.8
K7EM73;K7ELJ7;A0A0C4DGQ5;P04632;K7ES78;K7EMQ1;U3KQE2;K7EIV0;A0A075B7C0;K7EKD8	K7EM73;K7ELJ7;A0A0C4DGQ5;P04632;K7ES78;K7EMQ1;U3KQE2;K7EIV0;A0A075B7C0;K7EKD8	2;2;2;2;1;1;1;1;1;1	2;2;2;2;1;1;1;1;1;1	2;2;2;2;1;1;1;1;1;1	Calpain small subunit 1	CAPNS1	tr|K7EM73|K7EM73_HUMAN Calpain small subunit 1 (Fragment) OS=Homo sapiens OX=9606 GN=CAPNS1 PE=1 SV=1;tr|K7ELJ7|K7ELJ7_HUMAN Calpain small subunit 1 OS=Homo sapiens OX=9606 GN=CAPNS1 PE=1 SV=1;tr|A0A0C4DGQ5|A0A0C4DGQ5_HUMAN Calpain small subunit 1 OS=Homo	10	2	2	2	2	2	2	2	2	2	2	2	2	2	2	2	2	2	2	2	2	2	14.7	14.7	14.7	15.958	163	163;278;322;268;72;94;161;196;197;238	0	4.8563	By MS/MS	By MS/MS	By MS/MS	By MS/MS	By MS/MS	By MS/MS	14.7	14.7	14.7	14.7	14.7	14.7
K7EII6;K7EKG3;A0A0C4DGQ7;B7Z918;C9JRL6;B7Z872;K7EIK7;B7Z2F5;O95834	K7EII6;K7EKG3;A0A0C4DGQ7;B7Z918;C9JRL6;B7Z872;K7EIK7;B7Z2F5;O95834	1;1;1;1;1;1;1;1;1	1;1;1;1;1;1;1;1;1	1;1;1;1;1;1;1;1;1	Echinoderm microtubule-associated protein-like 2	EML2	tr|K7EII6|K7EII6_HUMAN Echinoderm microtubule-associated protein-like 2 (Fragment) OS=Homo sapiens OX=9606 GN=EML2 PE=1 SV=1;tr|K7EKG3|K7EKG3_HUMAN Echinoderm microtubule-associated protein-like 2 (Fragment) OS=Homo sapiens OX=9606 GN=EML2 PE=1 SV=1;tr|A0A	9	1	1	1	1	1	1	1	1	1	1	1	1	1	1	1	1	1	1	1	1	1	11	11	11	18.888	181	181;223;427;461;603;603;773;807;649	0	14.895	By MS/MS	By MS/MS	By MS/MS	By MS/MS	By MS/MS	By MS/MS	11	11	11	11	11	11
A0A0C4DGR6	A0A0C4DGR6	1	1	1		SFXN2	tr|A0A0C4DGR6|A0A0C4DGR6_HUMAN Sideroflexin 2, isoform CRA_b OS=Homo sapiens OX=9606 GN=SFXN2 PE=1 SV=1	1	1	1	1	1	1	1	1	1	1	1	1	1	1	1	1	1	1	1	1	1	1	14	14	14	21.295	186	186	0.0054745	2.834	By MS/MS	By MS/MS	By MS/MS	By MS/MS	By MS/MS	By MS/MS	14	14	14	14	14	14
A0A0C4DH07;Q8N2S1;B3KXY6;F8WAA0;O75441;M0QZX0;O75440;A0A087WXC2;A0A087WVV5;M0QYE9;A0A087WUU1;M0QXV3;M0R351;B7Z988	A0A0C4DH07;Q8N2S1	16;16;6;6;5;5;2;2;2;2;1;1;1;1	16;16;6;6;5;5;2;2;2;2;1;1;1;1	16;16;6;6;5;5;2;2;2;2;1;1;1;1	Latent-transforming growth factor beta-binding protein 4	LTBP4	tr|A0A0C4DH07|A0A0C4DH07_HUMAN Latent-transforming growth factor beta-binding protein 4 OS=Homo sapiens OX=9606 GN=LTBP4 PE=1 SV=1;sp|Q8N2S1|LTBP4_HUMAN Latent-transforming growth factor beta-binding protein 4 OS=Homo sapiens OX=9606 GN=LTBP4 PE=1 SV=2	14	16	16	16	12	13	12	12	13	12	12	13	12	12	13	12	12	13	12	12	13	12	15.2	15.2	15.2	169.46	1587	1587;1624;844;957;669;673;161;189;252;303;182;191;224;384	0	99.299	By MS/MS	By MS/MS	By MS/MS	By MS/MS	By MS/MS	By MS/MS	12	12.6	12	11.7	12.4	11.5
A0A172Q3A0;B4DLR2;A0A0D9SEN1;A0A140GPP7;Q12884;B2RD89;C9J131	A0A172Q3A0;B4DLR2;A0A0D9SEN1;A0A140GPP7;Q12884;B2RD89	4;4;4;4;4;3;1	4;4;4;4;4;3;1	4;4;4;4;4;3;1	Prolyl endopeptidase FAP;Antiplasmin-cleaving enzyme FAP, soluble form	FAP	tr|A0A172Q3A0|A0A172Q3A0_HUMAN Fibroblast activation protein (Fragment) OS=Homo sapiens OX=9606 PE=2 SV=1;tr|B4DLR2|B4DLR2_HUMAN Prolyl endopeptidase FAP OS=Homo sapiens OX=9606 GN=FAP PE=1 SV=1;tr|A0A0D9SEN1|A0A0D9SEN1_HUMAN Prolyl endopeptidase FAP OS=Ho	7	4	4	4	2	1	3	2	3	1	2	1	3	2	3	1	2	1	3	2	3	1	9.1	9.1	9.1	84.875	733	733;735;759;760;760;760;155	0	15.859	By MS/MS	By MS/MS	By MS/MS	By MS/MS	By MS/MS	By MS/MS	4.4	1.6	5.7	4.4	7.8	1.6
A0A0R4J2G7;A0A0D9SEP4;A0A1D5RMU6;E7ERL8;Q9ULB1;A0A0U1RRK7;F5GYC7;F8WB18;A0A0D9SF36;A0A0D9SF07;A4FVB9;A0A0D9SEM5;P58400;A0A1B0GUQ1	A0A0R4J2G7;A0A0D9SEP4;A0A1D5RMU6;E7ERL8;Q9ULB1;A0A0U1RRK7;F5GYC7;F8WB18	7;7;7;7;7;6;5;5;3;2;2;2;2;1	7;7;7;7;7;6;5;5;3;2;2;2;2;1	7;7;7;7;7;6;5;5;3;2;2;2;2;1	Neurexin-1	NRXN1	tr|A0A0R4J2G7|A0A0R4J2G7_HUMAN Neurexin-1-beta OS=Homo sapiens OX=9606 GN=NRXN1 PE=1 SV=1;tr|A0A0D9SEP4|A0A0D9SEP4_HUMAN Neurexin-1-beta OS=Homo sapiens OX=9606 GN=NRXN1 PE=1 SV=1;tr|A0A1D5RMU6|A0A1D5RMU6_HUMAN Neurexin-1-beta OS=Homo sapiens OX=9606 GN=NR	14	7	7	7	3	4	4	3	5	5	3	4	4	3	5	5	3	4	4	3	5	5	6	6	6	164.25	1495	1495;1496;1499;1507;1477;903;836;851;213;169;396;469;472;123	0	18.205	By MS/MS	By MS/MS	By MS/MS	By MS/MS	By MS/MS	By MS/MS	2.5	3.5	3.1	2.5	4.5	4.1
P0DMV8;B4DI39;P0DMV9;Q59EJ3;A0A0G2JIW1;A8K5I0;A0A1U9X7W4;B4DFN9;B4DWK5;B4DVU9;B4E1S9;B4DNT8;B4E388;B3KTT5;V9GZ37;B4DNV4;B4E1T6;B4DNX1	P0DMV8;B4DI39;P0DMV9;Q59EJ3;A0A0G2JIW1;A8K5I0;A0A1U9X7W4;B4DFN9;B4DWK5;B4DVU9;B4E1S9;B4DNT8;B4E388;B3KTT5;V9GZ37;B4DNV4	9;9;9;9;9;9;9;9;9;8;8;8;7;7;7;5;3;3	8;8;8;8;8;8;8;8;8;8;8;8;7;7;7;4;2;2	2;2;2;2;2;2;2;2;2;2;2;2;2;2;2;1;0;0	Heat shock 70 kDa protein 1A;Heat shock 70 kDa protein 1B	HSPA1A;HSPA1B;HEL-S-103	sp|P0DMV8|HS71A_HUMAN Heat shock 70 kDa protein 1A OS=Homo sapiens OX=9606 GN=HSPA1A PE=1 SV=1;tr|B4DI39|B4DI39_HUMAN cDNA FLJ54328, highly similar to Heat shock 70 kDa protein 1 OS=Homo sapiens OX=9606 PE=2 SV=1;sp|P0DMV9|HS71B_HUMAN Heat shock 70 kDa pro	18	9	8	2	7	5	6	7	7	7	6	4	5	6	6	6	1	1	1	2	2	1	17.9	15.9	3.7	70.051	641	641;618;641;709;642;641;641;572;623;544;550;617;563;476;476;232;398;417	0	38.758	By MS/MS	By MS/MS	By MS/MS	By MS/MS	By MS/MS	By MS/MS	13.9	12	10.3	14.4	14.4	12.8
A0A140TA49;A0A140TA44;A0A140TA32;A0A0G2JPR0;P0C0L4;F5GXS0;A0A140TA29;A0A0G2JL54;P0C0L5;A0A3B3ISA6;B4DDH0;B4E344;A0A3B3ISD7	A0A140TA49;A0A140TA44;A0A140TA32;A0A0G2JPR0;P0C0L4;F5GXS0;A0A140TA29;A0A0G2JL54;P0C0L5	15;15;15;15;15;14;14;14;14;7;6;6;2	3;3;3;3;3;3;3;3;3;1;3;3;1	3;3;3;3;3;3;3;3;3;1;3;3;1	Complement C4-A;Complement C4 beta chain;Complement C4-A alpha chain;C4a anaphylatoxin;C4b-A;C4d-A;Complement C4 gamma chain;Complement C4-B;Complement C4 beta chain;Complement C4-B alpha chain;C4a anaphylatoxin;C4b-B;C4d-B;Complement C4 gamma chain	C4A;C4B	tr|A0A140TA49|A0A140TA49_HUMAN Complement C4-A OS=Homo sapiens OX=9606 GN=C4A PE=1 SV=1;tr|A0A140TA44|A0A140TA44_HUMAN Complement C4-A OS=Homo sapiens OX=9606 GN=C4A PE=1 SV=1;tr|A0A140TA32|A0A140TA32_HUMAN Complement C4-A OS=Homo sapiens OX=9606 GN=C4A PE	13	15	3	3	12	12	12	14	13	13	2	2	2	3	3	2	2	2	2	3	3	2	7.5	2.5	2.5	187.79	1698	1698;1698;1698;1744;1744;1698;1698;1698;1744;1296;511;650;159	0	26.517	By MS/MS	By MS/MS	By MS/MS	By MS/MS	By MS/MS	By MS/MS	7	7	7	7.1	7	7.1
A0A0J9YXA4;Q59EI0;H0YCH1	A0A0J9YXA4;Q59EI0;H0YCH1	1;1;1	1;1;1	1;1;1		DEAF1	tr|A0A0J9YXA4|A0A0J9YXA4_HUMAN Deformed epidermal autoregulatory factor 1 homolog (Fragment) OS=Homo sapiens OX=9606 GN=DEAF1 PE=1 SV=1;tr|Q59EI0|Q59EI0_HUMAN Suppressin variant (Fragment) OS=Homo sapiens OX=9606 PE=2 SV=1;tr|H0YCH1|H0YCH1_HUMAN Deformed e	3	1	1	1	0	0	1	0	1	1	0	0	1	0	1	1	0	0	1	0	1	1	11.2	11.2	11.2	15.727	143	143;348;349	1	-2			By matching		By MS/MS	By MS/MS	0	0	11.2	0	11.2	11.2
D3DX71;B4DUX2;C9JF46;A0A0J9YXC7;P48059	D3DX71;B4DUX2;C9JF46;A0A0J9YXC7;P48059	1;1;1;1;1	1;1;1;1;1	1;1;1;1;1	LIM and senescent cell antigen-like-containing domain protein 1	LIMS1	tr|D3DX71|D3DX71_HUMAN LIM and senescent cell antigen-like domains 1, isoform CRA_a OS=Homo sapiens OX=9606 GN=LIMS1 PE=4 SV=1;tr|B4DUX2|B4DUX2_HUMAN cDNA FLJ59126, highly similar to Particularly interesting new Cys-His protein OS=Homo sapiens OX=9606 PE=2	5	1	1	1	1	1	1	0	1	1	1	1	1	0	1	1	1	1	1	0	1	1	25.9	25.9	25.9	6.5377	58	58;122;176;398;325	0	39.15	By MS/MS	By matching	By MS/MS		By MS/MS	By matching	25.9	25.9	25.9	0	25.9	25.9
Q05DH1;A0A0K0K1K4;O14818;H0UI83;F5GY34;H0Y586;B0YJ74;Q8TAA3	Q05DH1;A0A0K0K1K4;O14818;H0UI83	3;3;3;2;1;1;1;1	3;3;3;2;1;1;1;1	3;3;3;2;1;1;1;1	Proteasome subunit alpha type;Proteasome subunit alpha type-7	PSMA7;hCG_41772	tr|Q05DH1|Q05DH1_HUMAN Proteasome subunit alpha type (Fragment) OS=Homo sapiens OX=9606 GN=PSMA7 PE=2 SV=1;tr|A0A0K0K1K4|A0A0K0K1K4_HUMAN Proteasome subunit alpha type OS=Homo sapiens OX=9606 GN=HEL-S-276 PE=2 SV=1;sp|O14818|PSA7_HUMAN Proteasome subunit a	8	3	3	3	3	2	2	0	0	1	3	2	2	0	0	1	3	2	2	0	0	1	23.9	23.9	23.9	26.713	238	238;248;248;166;63;187;212;256	0	7.0218	By MS/MS	By MS/MS	By MS/MS			By matching	23.9	15.5	15.5	0	0	6.3
A0A0S2Z3G9;O43707;Q96BG6;B4E337;B4DSX0;F5GXS2;A0A0S2Z3C0;H7C144;A0A0S2Z3X3;K7EJH8;Q71S06;M0QZQ3;C9JY79;A0A024R0N6;Q9H254	A0A0S2Z3G9;O43707;Q96BG6;B4E337	22;22;14;13;10;7;5;5;5;3;1;1;1;1;1	8;8;5;3;3;4;2;2;2;1;1;1;1;1;1	8;8;5;3;3;4;2;2;2;1;1;1;1;1;1	Alpha-actinin-4	ACTN4	tr|A0A0S2Z3G9|A0A0S2Z3G9_HUMAN Actinin alpha 4 isoform 1 (Fragment) OS=Homo sapiens OX=9606 GN=ACTN4 PE=2 SV=1;sp|O43707|ACTN4_HUMAN Alpha-actinin-4 OS=Homo sapiens OX=9606 GN=ACTN4 PE=1 SV=2;tr|Q96BG6|Q96BG6_HUMAN ACTN4 protein (Fragment) OS=Homo sapiens	15	22	8	8	22	19	21	20	21	22	8	7	7	8	8	8	8	7	7	8	8	8	32.9	15.4	15.4	104.85	911	911;911;634;562;416;521;311;342;348;182;2002;2002;2564;2564;2564	0	79.393	By MS/MS	By MS/MS	By MS/MS	By MS/MS	By MS/MS	By MS/MS	32.9	30	31.4	30.5	31.8	32.9
P11362;C1KBH7;A0A1B0RPQ4;A0A0S2Z3Q6;A0A3B3ISD1;D3DSX4;E7EU09;A0A0S2Z3T9;A0A0S2Z3T4;A0A0S2Z3P4;A0A0S2Z3P8;B5A959;Q53G05;E9PNM3;B5A958;C9J205;E9PN14;A0A1V1G971	P11362;C1KBH7;A0A1B0RPQ4;A0A0S2Z3Q6;A0A3B3ISD1;D3DSX4;E7EU09;A0A0S2Z3T9;A0A0S2Z3T4;A0A0S2Z3P4;A0A0S2Z3P8;B5A959;Q53G05;E9PNM3;B5A958	3;3;3;3;3;3;2;2;2;2;2;2;2;2;2;1;1;1	3;3;3;3;3;3;2;2;2;2;2;2;2;2;2;1;1;1	3;3;3;3;3;3;2;2;2;2;2;2;2;2;2;1;1;1	Fibroblast growth factor receptor 1;Fibroblast growth factor receptor	FGFR1	sp|P11362|FGFR1_HUMAN Fibroblast growth factor receptor 1 OS=Homo sapiens OX=9606 GN=FGFR1 PE=1 SV=3;tr|C1KBH7|C1KBH7_HUMAN Fibroblast growth factor receptor 1 isoform 3 OS=Homo sapiens OX=9606 GN=FGFR1 PE=1 SV=1;tr|A0A1B0RPQ4|A0A1B0RPQ4_HUMAN Fibroblast g	18	3	3	3	3	3	3	3	3	2	3	3	3	3	3	2	3	3	3	3	3	2	4.6	4.6	4.6	91.867	822	822;367;822;820;818;432;733;731;729;343;341;320;300;298;228;106;139;88	0	13.498	By MS/MS	By MS/MS	By MS/MS	By MS/MS	By MS/MS	By MS/MS	4.6	4.6	4.6	4.6	4.6	3.2
B4DHX4;A0A0S2Z3X8;P31150;B4DH24;Q5SX91;A0A0S2Z426;G5E9U5	B4DHX4;A0A0S2Z3X8;P31150;B4DH24;Q5SX91	3;3;3;2;2;1;1	1;1;1;1;0;1;1	1;1;1;1;0;1;1	Rab GDP dissociation inhibitor alpha	GDI1;GDI2	tr|B4DHX4|B4DHX4_HUMAN Rab GDP dissociation inhibitor OS=Homo sapiens OX=9606 PE=2 SV=1;tr|A0A0S2Z3X8|A0A0S2Z3X8_HUMAN Rab GDP dissociation inhibitor (Fragment) OS=Homo sapiens OX=9606 GN=GDI1 PE=2 SV=1;sp|P31150|GDIA_HUMAN Rab GDP dissociation inhibitor a	7	3	1	1	3	2	2	1	2	2	1	0	0	0	1	0	1	0	0	0	1	0	13.7	4.6	4.6	46.908	417	417;447;447;196;203;80;147	0.0087873	2.5205	By MS/MS	By matching	By matching	By matching	By MS/MS	By matching	13.7	9.1	9.1	4.6	9.1	9.1
A0A0S2Z3Y1;Q08380;B4DVE1;B4DI70;B4DWA8;B3KP88;B4DDG4;K7EP36;K7ESM3;K7EKQ5;K7ERZ6;K7EJD3;K7ES75;K7EN99;K7EJY8	A0A0S2Z3Y1;Q08380;B4DVE1;B4DI70;B4DWA8;B3KP88;B4DDG4	15;15;14;12;12;12;11;4;3;3;2;2;1;1;1	15;15;14;12;12;12;11;4;3;3;2;2;1;1;1	15;15;14;12;12;12;11;4;3;3;2;2;1;1;1	Galectin-3-binding protein	LGALS3BP	tr|A0A0S2Z3Y1|A0A0S2Z3Y1_HUMAN Lectin galactoside-binding soluble 3 binding protein isoform 1 (Fragment) OS=Homo sapiens OX=9606 GN=LGALS3BP PE=2 SV=1;sp|Q08380|LG3BP_HUMAN Galectin-3-binding protein OS=Homo sapiens OX=9606 GN=LGALS3BP PE=1 SV=1;tr|B4DVE1|	15	15	15	15	14	15	14	14	14	15	14	15	14	14	14	15	14	15	14	14	14	15	42.2	42.2	42.2	65.33	585	585;585;573;413;466;481;485;259;209;210;131;205;88;113;144	0	323.31	By MS/MS	By MS/MS	By MS/MS	By MS/MS	By MS/MS	By MS/MS	39.8	42.2	39.8	40.5	36.6	42.2
G3V4N7;B4DP56;V9HWH2;V9HW77;A0A0S2Z471;P12277	G3V4N7;B4DP56;V9HWH2;V9HW77;A0A0S2Z471;P12277	1;1;1;1;1;1	1;1;1;1;1;1	1;1;1;1;1;1	Creatine kinase B-type	CKB;HEL-S-29;HEL-211	tr|G3V4N7|G3V4N7_HUMAN Creatine kinase B-type (Fragment) OS=Homo sapiens OX=9606 GN=CKB PE=1 SV=1;tr|B4DP56|B4DP56_HUMAN cDNA FLJ52237, highly similar to Creatine kinase B-type OS=Homo sapiens OX=9606 PE=2 SV=1;tr|V9HWH2|V9HWH2_HUMAN Creatine kinase brain	6	1	1	1	0	1	0	0	0	0	0	1	0	0	0	0	0	1	0	0	0	0	7.4	7.4	7.4	24.116	217	217;346;381;381;405;381	0.0054446	2.7971		By MS/MS					0	7.4	0	0	0	0
Q9BTI9;A0A0S2Z4G7;A0A0S2Z491;P06748;E5RI98;Q9NX34;A0A140VJQ2;A4ZU86	Q9BTI9;A0A0S2Z4G7;A0A0S2Z491;P06748;E5RI98;Q9NX34;A0A140VJQ2;A4ZU86	2;2;2;2;1;1;1;1	2;2;2;2;1;1;1;1	2;2;2;2;1;1;1;1	Nucleophosmin	NPM1	tr|Q9BTI9|Q9BTI9_HUMAN NPM1 protein (Fragment) OS=Homo sapiens OX=9606 GN=NPM1 PE=2 SV=2;tr|A0A0S2Z4G7|A0A0S2Z4G7_HUMAN Nucleophosmin (Nucleolar phosphoprotein B23, numatrin), isoform CRA_f (Fragment) OS=Homo sapiens OX=9606 GN=NPM1 PE=2 SV=1;tr|A0A0S2Z491	8	2	2	2	1	1	1	1	1	2	1	1	1	1	1	2	1	1	1	1	1	2	15.4	15.4	15.4	25.048	228	228;265;294;294;111;179;259;274	0	7.925	By MS/MS	By MS/MS	By MS/MS	By MS/MS	By MS/MS	By MS/MS	6.1	6.1	6.1	6.1	6.1	15.4
Q53TA7;Q59G97;A8KAJ3;A0A0S2Z4F1;Q12805;A0A0U1RQV3;B4DWH0;B3KS53;A0A0S2Z3V1;B2R6M6	Q53TA7;Q59G97;A8KAJ3;A0A0S2Z4F1;Q12805;A0A0U1RQV3;B4DWH0;B3KS53;A0A0S2Z3V1;B2R6M6	10;10;10;10;10;9;9;9;9;9	10;10;10;10;10;9;9;9;9;9	10;10;10;10;10;9;9;9;9;9	EGF-containing fibulin-like extracellular matrix protein 1	EFEMP1	tr|Q53TA7|Q53TA7_HUMAN Uncharacterized protein EFEMP1 (Fragment) OS=Homo sapiens OX=9606 GN=EFEMP1 PE=4 SV=1;tr|Q59G97|Q59G97_HUMAN EGF-containing fibulin-like extracellular matrix protein 1 isoform b variant (Fragment) OS=Homo sapiens OX=9606 PE=4 SV=1;tr	10	10	10	10	10	10	10	10	9	9	10	10	10	10	9	9	10	10	10	10	9	9	36.6	36.6	36.6	36.119	320	320;418;493;493;493;280;287;349;413;493	0	233.87	By MS/MS	By MS/MS	By MS/MS	By MS/MS	By MS/MS	By MS/MS	36.6	36.6	36.6	36.6	33.4	33.4
A0A0S2Z4H2;P23297;Q5T7Y5;Q5T7Y4;Q5T7Y6	A0A0S2Z4H2;P23297;Q5T7Y5;Q5T7Y4;Q5T7Y6	2;2;1;1;1	2;2;1;1;1	2;2;1;1;1	Protein S100-A1;Protein S100	S100A1	tr|A0A0S2Z4H2|A0A0S2Z4H2_HUMAN Protein S100 (Fragment) OS=Homo sapiens OX=9606 GN=S100A1 PE=2 SV=1;sp|P23297|S10A1_HUMAN Protein S100-A1 OS=Homo sapiens OX=9606 GN=S100A1 PE=1 SV=2;tr|Q5T7Y5|Q5T7Y5_HUMAN Protein S100-A1 (Fragment) OS=Homo sapiens OX=9606 G	5	2	2	2	2	2	2	2	2	2	2	2	2	2	2	2	2	2	2	2	2	2	38.3	38.3	38.3	10.546	94	94;94;34;53;147	0	113.7	By MS/MS	By MS/MS	By MS/MS	By MS/MS	By MS/MS	By MS/MS	38.3	38.3	38.3	38.3	38.3	38.3
Q53GU8;A0A0S2Z4Q2;Q15582;A0A0S2Z4K6;H0Y8L3;S4R3C6;Q59F63;H0YAB8;D6RBX4;H0YAH8;H0Y8M8;H0Y9D7	Q53GU8;A0A0S2Z4Q2;Q15582;A0A0S2Z4K6;H0Y8L3	8;8;8;6;4;2;2;1;1;1;1;1	8;8;8;6;4;2;2;1;1;1;1;1	8;8;8;6;4;2;2;1;1;1;1;1	Transforming growth factor-beta-induced protein ig-h3	TGFBI	tr|Q53GU8|Q53GU8_HUMAN Transforming growth factor, beta-induced, 68kDa variant (Fragment) OS=Homo sapiens OX=9606 PE=2 SV=1;tr|A0A0S2Z4Q2|A0A0S2Z4Q2_HUMAN Transforming growth factor beta-induced 68kDa isoform 1 (Fragment) OS=Homo sapiens OX=9606 GN=TGFBI P	12	8	8	8	8	8	8	8	8	8	8	8	8	8	8	8	8	8	8	8	8	8	14.9	14.9	14.9	74.65	683	683;683;683;521;366;219;242;59;65;78;128;194	0	132.72	By MS/MS	By MS/MS	By MS/MS	By MS/MS	By MS/MS	By MS/MS	14.9	14.9	14.9	14.9	14.9	14.9
C9IZL7;A8K525;A0A0S2Z4Z9;Q15233	C9IZL7;A8K525;A0A0S2Z4Z9;Q15233	1;1;1;1	1;1;1;1	1;1;1;1	Non-POU domain-containing octamer-binding protein	NONO	tr|C9IZL7|C9IZL7_HUMAN Non-POU domain-containing octamer-binding protein (Fragment) OS=Homo sapiens OX=9606 GN=NONO PE=1 SV=1;tr|A8K525|A8K525_HUMAN cDNA FLJ76817, highly similar to Homo sapiens non-POU domain containing, octamer-binding (NONO), mRNA OS=Ho	4	1	1	1	0	0	0	0	1	0	0	0	0	0	1	0	0	0	0	0	1	0	11.1	11.1	11.1	23.673	207	207;471;471;471	0	5.3123					By MS/MS		0	0	0	0	11.1	0
A0A141AZB8;A0A109NRF7;A0A0X7YV97;A0A0X7YU09;A0A109NRG2;A0A110BIN7;A0A288Q9Y5;A0A0S4T1I6;A0A0X7YRH8;A0A0X7YLE5;A0A0X7YJZ1;A0A141AZC2;A0A1C8DVI6;A0A1L2BME2;A0A0X7YYQ8;A0A0X7YJ44;A0A141AZC3;A0A2H4G472;F2VNU3;G1EQM5;I6SJ94;F8RHE6;F8RHF2;I6SW83;I6SW95;I6SWA1;I6TEY6;I6R271;B2YG95;I6SJ79;I6SJ89;I6NXI8;A0A0A7C9M2;I6TF01;I7API8;F8R1A7;I6MHJ5;I6NWP7;I6NXG0;I6NXG5;I6NXH6;I6NXJ0;G1EQC0;I6NXL9;I6NXM6;I6QNF2;A…
;C5IZL2;M9P962;C5IZV6;A0A141AZA9;C0M114;C0M117;C0M120;C5IZW9;C5IZW7;C0M122;C5IZV4;C5IZV7;A0A0K0KR85;C5IZT6;C5IZU5;C5IZU6;C5IZU8;C5IZV2;C5IZV5;C5IZW5;C0LAB3;O78130;C5IZV8;C5IZW0;C5IZW1;C5IZW2;C5IZW4;C0M121;C0M124;M9PA47;C6JSZ0;C5IZY5;C6JSY0;C6JSY3;C6JSY4;C6JSY5;C6JSY6;C6JSY7;C6JSZ2;A0A0G2R0S6;A0A186VP19;O78140;A0A141AZ96;C6K4K2;C6K4K4;C6K4K5;C6K4K7;C5IZY3;C0M135;C0M125;A0A141AZA3;A0A141AZ90;C0M127…	A0A141AZB8;A0A109NRF7;A0A0X7YV97;A0A0X7YU09;A0A109NRG2;A0A110BIN7;A0A288Q9Y5;A0A0S4T1I6;A0A0X7YRH8;A0A0X7YLE5;A0A0X7YJZ1;A0A141AZC2;A0A1C8DVI6;A0A1L2BME2;A0A0X7YYQ8;A0A0X7YJ44;A0A141AZC3;A0A2H4G472;F2VNU3;G1EQM5;I6SJ94;F8RHE6;F8RHF2;I6SW83;I6SW95;I6SWA1;I6TEY6;I6R271;B2YG95;I6SJ79;I6SJ89;I6NXI8;A0A0A7C9M2;I6TF01;I7API8;F8R1A7;I6MHJ5;I6NWP7;I6NXG0;I6NXG5;I6NXH6;I6NXJ0;G1EQC0;I6NXL9;I6NXM6;I6QNF2;A…
;C5IZL2;M9P962;C5IZV6;A0A141AZA9;C0M114;C0M117;C0M120;C5IZW9;C5IZW7;C0M122;C5IZV4;C5IZV7;A0A0K0KR85;C5IZT6;C5IZU5;C5IZU6;C5IZU8;C5IZV2;C5IZV5;C5IZW5;C0LAB3;O78130;C5IZV8;C5IZW0;C5IZW1;C5IZW2;C5IZW4;C0M121;C0M124;M9PA47;C6JSZ0;C5IZY5;C6JSY0;C6JSY3;C6JSY4;C6JSY5;C6JSY6;C6JSY7;C6JSZ2;A0A0G2R0S6;A0A186VP19;O78140;A0A141AZ96;C6K4K2;C6K4K4;C6K4K5;C6K4K7;C5IZY3;C0M135;C0M125;A0A141AZA3;A0A141AZ90;C0M127…	2;2;2;2;2;2;2;2;2;2;2;2;2;2;2;2;2;2;2;2;1;1;1;1;1;1;1;1;1;1;1;1;1;1;1;1;1;1;1;1;1;1;1;1;1;1;1;1;1;1;1;1;1;1;1;1;1;1;1;1;1;1;1;1;1;1;1;1;1;1;1;1;1;1;1;1;1;1;1;1;1;1;1;1;1;1;1;1;1;1;1;1;1;1;1;1;1;1;1;1;1;1;1;1;1;1;1;1;1;1;1;1;1;1;1;1;1;1;1;1;1;1;1;1;1;1;1;1;1;1;1;1;1;1;1;1;1;1;1;1;1;1;1;1;1;1;1;1;1;1;1;1;1;1;1;1;1;1;1;1;1;1;1;1;1;1;1;1;1;1;1;1;1;1;1;1;1;1;1;1;1;1;1;1;1;1;1;1;1;1;1;1;1;1;1;1;1;1;1;1…	2;2;2;2;2;2;2;2;2;2;2;2;2;2;2;2;2;2;2;2;1;1;1;1;1;1;1;1;1;1;1;1;1;1;1;1;1;1;1;1;1;1;1;1;1;1;1;1;1;1;1;1;1;1;1;1;1;1;1;1;1;1;1;1;1;1;1;1;1;1;1;1;1;1;1;1;1;1;1;1;1;1;1;1;1;1;1;1;1;1;1;1;1;1;1;1;1;1;1;1;1;1;1;1;1;1;1;1;1;1;1;1;1;1;1;1;1;1;1;1;1;1;1;1;1;1;1;1;1;1;1;1;1;1;1;1;1;1;1;1;1;1;1;1;1;1;1;1;1;1;1;1;1;1;1;1;1;1;1;1;1;1;1;1;1;1;1;1;1;1;1;1;1;1;1;1;1;1;1;1;1;1;1;1;1;1;1;1;1;1;1;1;1;1;1;1;1;1;1;1…	1;1;1;1;1;1;1;1;1;1;1;1;1;1;1;1;1;1;1;1;0;0;0;0;0;0;0;0;0;0;0;0;0;0;0;0;0;0;0;0;0;0;0;0;0;0;0;0;0;0;0;0;0;0;0;0;0;0;0;0;0;0;0;0;0;0;0;0;0;0;0;0;0;0;0;0;0;0;0;0;0;0;0;0;0;0;0;0;0;0;0;0;0;0;0;0;0;0;0;0;0;0;0;0;0;0;0;0;0;0;0;0;0;0;0;0;0;0;0;0;0;0;0;0;0;0;0;0;0;0;0;0;0;0;0;0;0;0;0;0;0;0;0;0;0;0;0;0;0;0;0;0;0;0;0;0;0;0;0;0;0;0;0;0;0;0;0;0;0;0;0;0;0;0;0;0;0;0;0;0;0;0;0;0;0;0;0;0;0;0;0;0;0;0;0;0;0;0;0;0…	HLA class I histocompatibility antigen, B-67 alpha chain;HLA class I histocompatibility antigen, B-37 alpha chain;HLA class I histocompatibility antigen, Cw-1 alpha chain;HLA class I histocompatibility antigen, B-82 alpha chain;HLA class I histocompatibility antigen, B-81 alpha chain;HLA class I histocompatibility antigen, Cw-18 alpha chain;HLA class I histocompatibility antigen, B-7 alpha chain;…	HLA-C;HLA-B;HLA-Cw;HLA-Cw*07;HLA-E;HLA-A;MHC;HLA-B*4012;HLA-B*;B-1510;HLA;EA1.2;HLA-B*0707;DKFZp686P19218;HLA-Cw*0707;HLA-B*4202;HLA-B*07ML;HLA-H	tr|A0A141AZB8|A0A141AZB8_HUMAN MHC class I antigen (Fragment) OS=Homo sapiens OX=9606 GN=HLA-C PE=3 SV=1;tr|A0A109NRF7|A0A109NRF7_HUMAN MHC class I antigen (Fragment) OS=Homo sapiens OX=9606 GN=HLA-C PE=3 SV=1;tr|A0A0X7YV97|A0A0X7YV97_HUMAN MHC class I ant	5119	2	2	1	1	1	2	1	1	1	1	1	2	1	1	1	1	1	1	1	1	1	15.5	15.5	7.7	20.857	181	181;181;181;181;181;181;181;366;181;181;181;181;181;181;181;181;181;181;181;181;181;181;181;181;181;181;181;181;56;181;181;181;181;181;181;181;181;181;181;181;181;181;181;181;181;181;181;181;181;181;181;181;181;181;181;181;181;181;181;181;181;181;181;181;181;181;181;181;181;181;181;181;181;181;181;181;181;181;181;181;181;181;181;181;181;181;181;181;181;181;181;181;181;181;181;181;181;181;181;181;…	0	5.9384	By MS/MS	By MS/MS	By MS/MS	By MS/MS	By MS/MS	By MS/MS	7.7	7.7	15.5	7.7	7.7	7.7	34880000
A0A0U1ZID9	A0A0U1ZID9	1	1	1			tr|A0A0U1ZID9|A0A0U1ZID9_HUMAN E3 ubiquitin-protein ligase CBL (Fragment) OS=Homo sapiens OX=9606 GN=c-Cbl PE=2 SV=1	1	1	1	1	1	1	0	0	1	1	1	1	0	0	1	1	1	1	0	0	1	1	5.8	5.8	5.8	41.958	380	380	0.0018832	3.0975	By MS/MS	By matching			By MS/MS	By MS/MS	5.8	5.8	0	0	5.8	5.8
Q5U0A0;A0A109NGN6;P28066	Q5U0A0;A0A109NGN6;P28066	2;2;2	2;2;2	2;2;2	Proteasome subunit alpha type;Proteasome subunit alpha type-5	PSMA5	tr|Q5U0A0|Q5U0A0_HUMAN Proteasome subunit alpha type OS=Homo sapiens OX=9606 PE=2 SV=1;tr|A0A109NGN6|A0A109NGN6_HUMAN Proteasome subunit alpha type OS=Homo sapiens OX=9606 PE=2 SV=1;sp|P28066|PSA5_HUMAN Proteasome subunit alpha type-5 OS=Homo sapiens OX=96	3	2	2	2	2	2	2	2	2	2	2	2	2	2	2	2	2	2	2	2	2	2	10.8	10.8	10.8	26.425	241	241;241;241	0	10.539	By MS/MS	By MS/MS	By MS/MS	By MS/MS	By MS/MS	By MS/MS	10.8	10.8	10.8	10.8	10.8	10.8
F8WES2;F2Z2F3;Q8WV80;A0A140CZL6;A0A140CZL5;Q05DJ2;J3QSB7;A0A140CZL4;Q6FHT1;Q6FHP1;A0A384ME80;B4DUC8;Q13126	F8WES2;F2Z2F3;Q8WV80;A0A140CZL6;A0A140CZL5;Q05DJ2;J3QSB7;A0A140CZL4;Q6FHT1;Q6FHP1;A0A384ME80;B4DUC8;Q13126	1;1;1;1;1;1;1;1;1;1;1;1;1	1;1;1;1;1;1;1;1;1;1;1;1;1	1;1;1;1;1;1;1;1;1;1;1;1;1	Purine nucleoside phosphorylase;S-methyl-5-thioadenosine phosphorylase	MTAP	tr|F8WES2|F8WES2_HUMAN S-methyl-5-thioadenosine phosphorylase OS=Homo sapiens OX=9606 GN=MTAP PE=4 SV=1;tr|F2Z2F3|F2Z2F3_HUMAN Uncharacterized protein OS=Homo sapiens OX=9606 PE=4 SV=1;tr|Q8WV80|Q8WV80_HUMAN MTAP protein OS=Homo sapiens OX=9606 PE=2 SV=1;	13	1	1	1	1	1	1	1	1	1	1	1	1	1	1	1	1	1	1	1	1	1	36	36	36	5.2379	50	50;143;154;233;233;242;242;274;283;283;283;300;283	0.0088028	2.5349	By matching	By matching	By MS/MS	By MS/MS	By MS/MS	By MS/MS	36	36	36	36	36	36
P22105;A0A3B3ISX9;A0A140TA33;A0A140TA52;A0A140T8Y3;A0A140T902;A0A140TA41;A0A140T9C0;A0A140T956;A0A087WWA5;Q9NPK8;C9J7W4;A0A140T8Z8;Q9UE34;A0A087X0I0;B6RHJ5;O95680;Q9Y464;Q9NPK7;Q6IPK3;A0A140T9L7	P22105;A0A3B3ISX9;A0A140TA33;A0A140TA52;A0A140T8Y3;A0A140T902;A0A140TA41;A0A140T9C0;A0A140T956;A0A087WWA5	11;11;11;11;11;11;10;10;9;7;5;4;3;2;2;2;2;1;1;1;1	11;11;11;11;11;11;10;10;9;7;5;4;3;2;2;2;2;1;1;1;1	11;11;11;11;11;11;10;10;9;7;5;4;3;2;2;2;2;1;1;1;1	Tenascin-X	TNXB	sp|P22105|TENX_HUMAN Tenascin-X OS=Homo sapiens OX=9606 GN=TNXB PE=1 SV=5;tr|A0A3B3ISX9|A0A3B3ISX9_HUMAN Tenascin-X OS=Homo sapiens OX=9606 GN=TNXB PE=1 SV=1;tr|A0A140TA33|A0A140TA33_HUMAN Tenascin-X OS=Homo sapiens OX=9606 GN=TNXB PE=1 SV=1;tr|A0A140TA52|	21	11	11	11	11	9	10	10	10	9	11	9	10	10	10	9	11	9	10	10	10	9	3.3	3.3	3.3	458.38	4244	4244;4491;4242;4242;4222;4222;4242;4222;2280;1545;426;842;3296;211;1962;535;426;865;865;853;2149	0	44.478	By MS/MS	By MS/MS	By MS/MS	By MS/MS	By MS/MS	By MS/MS	3.3	2.7	3.3	3.3	3.3	2.7
A0A218KGR2;A0A140VJC8;P05067;B4DJT9;A0A0A0MRG2;B4DQM1;E9PG40;B4DGD0;B4DM00;H7C0V9;B4DMD5;B7Z313	A0A218KGR2;A0A140VJC8;P05067;B4DJT9;A0A0A0MRG2;B4DQM1;E9PG40;B4DGD0;B4DM00;H7C0V9;B4DMD5	7;7;7;6;6;6;6;6;5;4;4;2	7;7;7;6;6;6;6;6;5;4;4;2	7;7;7;6;6;6;6;6;5;4;4;2	Amyloid beta A4 protein;N-APP;Soluble APP-alpha;Soluble APP-beta;C99;Beta-amyloid protein 42;Beta-amyloid protein 40;C83;P3(42);P3(40);C80;Gamma-secretase C-terminal fragment 59;Gamma-secretase C-terminal fragment 57;Gamma-secretase C-terminal fragment 50;C31	APP	tr|A0A218KGR2|A0A218KGR2_HUMAN Amyloid beta A4 protein isoform a OS=Homo sapiens OX=9606 GN=APP PE=4 SV=1;tr|A0A140VJC8|A0A140VJC8_HUMAN Testicular tissue protein Li 2 OS=Homo sapiens OX=9606 PE=2 SV=1;sp|P05067|A4_HUMAN Amyloid-beta precursor protein OS=H	12	7	7	7	5	5	5	7	6	7	5	5	5	7	6	7	5	5	5	7	6	7	15.5	15.5	15.5	86.939	770	770;770;770;660;660;680;714;714;528;485;622;278	0	33.716	By MS/MS	By MS/MS	By MS/MS	By MS/MS	By MS/MS	By MS/MS	11.2	11.2	11.2	15.5	13.4	15.5
P55263;A0A140VJE0;Q86U79	P55263;A0A140VJE0;Q86U79	2;2;1	2;2;1	2;2;1	Adenosine kinase	ADK	sp|P55263|ADK_HUMAN Adenosine kinase OS=Homo sapiens OX=9606 GN=ADK PE=1 SV=2;tr|A0A140VJE0|A0A140VJE0_HUMAN Testicular tissue protein Li 14 OS=Homo sapiens OX=9606 PE=2 SV=1;tr|Q86U79|Q86U79_HUMAN Adenosine kinase OS=Homo sapiens OX=9606 PE=2 SV=1	3	2	2	2	2	2	1	2	2	2	2	2	1	2	2	2	2	2	1	2	2	2	8.8	8.8	8.8	40.545	362	362;345;345	0	10.695	By MS/MS	By MS/MS	By matching	By MS/MS	By MS/MS	By MS/MS	8.8	8.8	4.4	8.8	8.8	8.8
A0A140VJJ6;C9JEU5;C9JC84;P02679;D3DP16;Q7Z664	A0A140VJJ6;C9JEU5;C9JC84;P02679;D3DP16;Q7Z664	2;2;2;2;1;1	2;2;2;2;1;1	2;2;2;2;1;1	Fibrinogen gamma chain	FGG;DKFZp779N0926	tr|A0A140VJJ6|A0A140VJJ6_HUMAN Testicular tissue protein Li 70 OS=Homo sapiens OX=9606 PE=2 SV=1;tr|C9JEU5|C9JEU5_HUMAN Fibrinogen gamma chain OS=Homo sapiens OX=9606 GN=FGG PE=1 SV=1;tr|C9JC84|C9JC84_HUMAN Fibrinogen gamma chain OS=Homo sapiens OX=9606 GN	6	2	2	2	1	1	1	2	2	2	1	1	1	2	2	2	1	1	1	2	2	2	6.2	6.2	6.2	49.496	437	437;445;461;453;334;399	0	5.3092	By MS/MS	By MS/MS	By MS/MS	By MS/MS	By MS/MS	By MS/MS	2.1	2.1	2.1	6.2	6.2	6.2
A0A140VJM4;B3KY04;Q96CX2	A0A140VJM4;B3KY04;Q96CX2	1;1;1	1;1;1	1;1;1	BTB/POZ domain-containing protein KCTD12	KCTD12	tr|A0A140VJM4|A0A140VJM4_HUMAN Potassium channel tetramerisation domain containing 12 OS=Homo sapiens OX=9606 GN=KCTD12 PE=2 SV=1;tr|B3KY04|B3KY04_HUMAN cDNA FLJ46506 fis, clone THYMU3030752, highly similar to BTB/POZ domain-containing protein KCTD12 OS=Ho	3	1	1	1	0	0	1	0	1	0	0	0	1	0	1	0	0	0	1	0	1	0	4	4	4	35.7	325	325;325;325	0	5.7269			By MS/MS		By MS/MS		0	0	4	0	4	0
P62714;P67775;B3KRM2;A0A140VJS0;B3KUN1;Q5U0I7;Q6I9T8;Q8WZ56;B3KQ51;A0A024R625;E5RFI3;H0YBN9;Q5U086;H3BV22;E5RHC1;E7ESG8;E5RHP4;P60510;H3BTA2	P62714;P67775;B3KRM2;A0A140VJS0;B3KUN1;Q5U0I7;Q6I9T8;Q8WZ56;B3KQ51;A0A024R625;E5RFI3;H0YBN9;Q5U086;H3BV22;E5RHC1;E7ESG8;E5RHP4;P60510;H3BTA2	2;2;2;2;2;2;2;2;2;1;1;1;1;1;1;1;1;1;1	2;2;2;2;2;2;2;2;2;1;1;1;1;1;1;1;1;1;1	2;2;2;2;2;2;2;2;2;1;1;1;1;1;1;1;1;1;1	Serine/threonine-protein phosphatase 2A catalytic subunit beta isoform;Serine/threonine-protein phosphatase 2A catalytic subunit alpha isoform;Serine/threonine-protein phosphatase;Serine/threonine-protein phosphatase 4 catalytic subunit	PPP2CB;PPP2CA;PPP4C	sp|P62714|PP2AB_HUMAN Serine/threonine-protein phosphatase 2A catalytic subunit beta isoform OS=Homo sapiens OX=9606 GN=PPP2CB PE=1 SV=1;sp|P67775|PP2AA_HUMAN Serine/threonine-protein phosphatase 2A catalytic subunit alpha isoform OS=Homo sapiens OX=9606 G	19	2	2	2	2	1	2	2	1	2	2	1	2	2	1	2	2	1	2	2	1	2	8.1	8.1	8.1	35.575	309	309;309;309;309;309;309;309;309;244;307;125;52;307;203;184;145;126;307;267	0	19.201	By MS/MS	By MS/MS	By MS/MS	By MS/MS	By MS/MS	By MS/MS	8.1	4.5	8.1	8.1	3.6	8.1
B7Z478;A0A140VJS6;P49721;A0A087WVV1;Q59FJ0	B7Z478;A0A140VJS6;P49721;A0A087WVV1;Q59FJ0	2;2;2;1;1	2;2;2;1;1	2;2;2;1;1	Proteasome subunit beta type-2;Proteasome subunit beta type	PSMB2	tr|B7Z478|B7Z478_HUMAN Proteasome (Prosome, macropain) subunit, beta type, 2, isoform CRA_b OS=Homo sapiens OX=9606 GN=PSMB2 PE=2 SV=1;tr|A0A140VJS6|A0A140VJS6_HUMAN Proteasome subunit beta OS=Homo sapiens OX=9606 PE=2 SV=1;sp|P49721|PSB2_HUMAN Proteasome	5	2	2	2	2	2	2	1	0	1	2	2	2	1	0	1	2	2	2	1	0	1	23.9	23.9	23.9	20.207	176	176;201;201;84;249	0	20.333	By MS/MS	By MS/MS	By MS/MS	By MS/MS		By MS/MS	23.9	23.9	23.9	6.2	0	6.2
A0A140VJS7;P28074	A0A140VJS7;P28074	2;2	2;2	2;2	Proteasome subunit beta type-5	PSMB5	tr|A0A140VJS7|A0A140VJS7_HUMAN Testicular tissue protein Li 153 OS=Homo sapiens OX=9606 PE=2 SV=1;sp|P28074|PSB5_HUMAN Proteasome subunit beta type-5 OS=Homo sapiens OX=9606 GN=PSMB5 PE=1 SV=3	2	2	2	2	1	2	2	0	1	1	1	2	2	0	1	1	1	2	2	0	1	1	23.1	23.1	23.1	17.782	160	160;263	0	21.057	By MS/MS	By MS/MS	By MS/MS		By MS/MS	By MS/MS	10	23.1	23.1	0	10	10
Q9NZ48;E5RFR9;Q6PEG1;Q6IN90;Q56VW8;A0A140VJT0;Q6ZP32;Q00005;P63151;Q66LE6	Q9NZ48;E5RFR9;Q6PEG1;Q6IN90;Q56VW8;A0A140VJT0;Q6ZP32;Q00005;P63151;Q66LE6	1;1;1;1;1;1;1;1;1;1	1;1;1;1;1;1;1;1;1;1	1;1;1;1;1;1;1;1;1;1	Serine/threonine-protein phosphatase 2A 55 kDa regulatory subunit B;Serine/threonine-protein phosphatase 2A 55 kDa regulatory subunit B beta isoform;Serine/threonine-protein phosphatase 2A 55 kDa regulatory subunit B alpha isoform;Serine/threonine-protein phosphatase 2A 55 kDa regulatory subunit B delta isoform	PPP2R2A;PPP2R2D;PPP2R2B	tr|Q9NZ48|Q9NZ48_HUMAN Uncharacterized hematopoietic stem/progenitor cells protein MDS026 OS=Homo sapiens OX=9606 PE=2 SV=1;tr|E5RFR9|E5RFR9_HUMAN Serine/threonine-protein phosphatase 2A 55 kDa regulatory subunit B alpha isoform (Fragment) OS=Homo sapiens	10	1	1	1	1	1	1	1	1	0	1	1	1	1	1	0	1	1	1	1	1	0	10.2	10.2	10.2	14.995	137	137;197;286;288;447;447;448;443;447;453	0	31.123	By matching	By MS/MS	By MS/MS	By MS/MS	By MS/MS		10.2	10.2	10.2	10.2	10.2	0
F5H571;A0A140VJZ1;P45974	F5H571;A0A140VJZ1;P45974	1;1;1	1;1;1	1;1;1	Ubiquitin carboxyl-terminal hydrolase 5	USP5	tr|F5H571|F5H571_HUMAN Ubiquitin carboxyl-terminal hydrolase 5 (Fragment) OS=Homo sapiens OX=9606 GN=USP5 PE=1 SV=1;tr|A0A140VJZ1|A0A140VJZ1_HUMAN Ubiquitin carboxyl-terminal hydrolase OS=Homo sapiens OX=9606 PE=2 SV=1;sp|P45974|UBP5_HUMAN Ubiquitin carbox	3	1	1	1	0	0	0	1	0	0	0	0	0	1	0	0	0	0	0	1	0	0	11.7	11.7	11.7	15.651	137	137;858;858	0	35.107				By MS/MS			0	0	0	11.7	0	0
Q6IB71;A0A140VK43;P25788;G3V3W4;G3V5N4	Q6IB71;A0A140VK43;P25788;G3V3W4;G3V5N4	2;2;2;1;1	2;2;2;1;1	2;2;2;1;1	Proteasome subunit alpha type;Proteasome subunit alpha type-3	PSMA3	tr|Q6IB71|Q6IB71_HUMAN Proteasome subunit alpha type OS=Homo sapiens OX=9606 GN=PSMA3 PE=2 SV=1;tr|A0A140VK43|A0A140VK43_HUMAN Proteasome subunit alpha type OS=Homo sapiens OX=9606 PE=2 SV=1;sp|P25788|PSA3_HUMAN Proteasome subunit alpha type-3 OS=Homo sapi	5	2	2	2	1	1	2	1	1	1	1	1	2	1	1	1	1	1	2	1	1	1	8.2	8.2	8.2	28.415	255	255;255;255;36;54	0	4.1278	By matching	By MS/MS	By MS/MS	By MS/MS	By MS/MS	By matching	4.7	4.7	8.2	4.7	4.7	4.7
Q53FT8;A0A140VK45;P20618;Q59GN1	Q53FT8;A0A140VK45;P20618;Q59GN1	4;4;4;3	4;4;4;3	4;4;4;3	Proteasome subunit beta type;Proteasome subunit beta type-1	PSMB1	tr|Q53FT8|Q53FT8_HUMAN Proteasome subunit beta (Fragment) OS=Homo sapiens OX=9606 PE=2 SV=1;tr|A0A140VK45|A0A140VK45_HUMAN Proteasome subunit beta OS=Homo sapiens OX=9606 PE=2 SV=1;sp|P20618|PSB1_HUMAN Proteasome subunit beta type-1 OS=Homo sapiens OX=9606	4	4	4	4	4	3	3	1	3	2	4	3	3	1	3	2	4	3	3	1	3	2	27.8	27.8	27.8	26.491	241	241;241;241;196	0	44.879	By MS/MS	By MS/MS	By MS/MS	By MS/MS	By MS/MS	By MS/MS	27.8	20.3	23.7	4.1	19.5	12
B2R5U1;B4E299;B3KU67;A0A140VK49;Q59FF0;Q7KZF4	B2R5U1;B4E299;B3KU67;A0A140VK49;Q59FF0;Q7KZF4	2;2;2;2;2;2	2;2;2;2;2;2	2;2;2;2;2;2	Staphylococcal nuclease domain-containing protein 1	SND1	tr|B2R5U1|B2R5U1_HUMAN Staphylococcal nuclease domain-containing protein OS=Homo sapiens OX=9606 PE=2 SV=1;tr|B4E299|B4E299_HUMAN Staphylococcal nuclease domain-containing protein OS=Homo sapiens OX=9606 PE=2 SV=1;tr|B3KU67|B3KU67_HUMAN Staphylococcal nucl	6	2	2	2	1	0	0	1	1	1	1	0	0	1	1	1	1	0	0	1	1	1	2.7	2.7	2.7	99.67	885	885;889;900;910;964;910	0	8.3253	By MS/MS			By matching	By MS/MS	By matching	1.2	0	0	1.5	1.5	1.5
B4DQX6;B3KY30;Q53FK2;A0A140VK72;P48723	B4DQX6;B3KY30;Q53FK2;A0A140VK72;P48723	1;1;1;1;1	1;1;1;1;1	1;1;1;1;1	Heat shock 70 kDa protein 13	HSPA13	tr|B4DQX6|B4DQX6_HUMAN cDNA FLJ54131, highly similar to Stress 70 protein chaperone microsome-associated 60 kDa protein OS=Homo sapiens OX=9606 PE=2 SV=1;tr|B3KY30|B3KY30_HUMAN cDNA FLJ46699 fis, clone TRACH3013700, highly similar to Stress 70 protein chap	5	1	1	1	0	1	1	0	0	0	0	1	1	0	0	0	0	1	1	0	0	0	5.3	5.3	5.3	29.407	263	263;263;471;471;471	0	3.4605		By MS/MS	By MS/MS				0	5.3	5.3	0	0	0
B7Z3K3;B3KSG0;A0A140VK73;Q9NPH2	B7Z3K3;B3KSG0;A0A140VK73;Q9NPH2	1;1;1;1	1;1;1;1	1;1;1;1	Inositol-3-phosphate synthase 1	ISYNA1	tr|B7Z3K3|B7Z3K3_HUMAN cDNA FLJ57998, highly similar to Homo sapiens myo-inositol 1-phosphate synthase A1 (ISYNA1), mRNA OS=Homo sapiens OX=9606 PE=2 SV=1;tr|B3KSG0|B3KSG0_HUMAN cDNA FLJ36142 fis, clone TESTI2025006, highly similar to Homo sapiens myo-inos	4	1	1	1	1	0	0	0	0	0	1	0	0	0	0	0	1	0	0	0	0	0	3.7	3.7	3.7	38.821	356	356;408;558;558	0	3.4203	By MS/MS						3.7	0	0	0	0	0
H7C3I1;Q1XBU6;B7ZA40;Q0IJ56;B4E0U6;A0A140VKA6;Q8IZP2;P50502;D6W507;F6VDH7;Q3KNR6;Q8NFI4	H7C3I1;Q1XBU6;B7ZA40;Q0IJ56;B4E0U6;A0A140VKA6;Q8IZP2;P50502;D6W507;F6VDH7;Q3KNR6;Q8NFI4	3;3;3;3;3;3;3;3;2;2;2;2	3;3;3;3;3;3;3;3;2;2;2;2	3;3;3;3;3;3;3;3;2;2;2;2	Putative protein FAM10A4;Hsc70-interacting protein;Putative protein FAM10A5	ST13;ST13P4;hCG_1990625;ST13P5	tr|H7C3I1|H7C3I1_HUMAN Hsc70-interacting protein (Fragment) OS=Homo sapiens OX=9606 GN=ST13 PE=1 SV=1;tr|Q1XBU6|Q1XBU6_HUMAN Aging-associated protein 14b OS=Homo sapiens OX=9606 PE=2 SV=1;tr|B7ZA40|B7ZA40_HUMAN cDNA, FLJ79054, highly similar to Hsc70-inter	12	3	3	3	2	3	3	2	3	3	2	3	3	2	3	3	2	3	3	2	3	3	27.4	27.4	27.4	16.219	146	146;255;271;310;359;369;240;369;146;162;211;369	0	19.283	By MS/MS	By MS/MS	By MS/MS	By MS/MS	By MS/MS	By MS/MS	20.5	27.4	27.4	20.5	27.4	27.4
A8K4C2;A8K477;A0A140VKE5;O00391;Q13876;A8MXT8	A8K4C2;A8K477;A0A140VKE5;O00391;Q13876	4;4;4;4;3;1	4;4;4;4;3;1	4;4;4;4;3;1	Sulfhydryl oxidase;Sulfhydryl oxidase 1	QSOX1;BPGF-1	tr|A8K4C2|A8K4C2_HUMAN Sulfhydryl oxidase OS=Homo sapiens OX=9606 PE=2 SV=1;tr|A8K477|A8K477_HUMAN Sulfhydryl oxidase OS=Homo sapiens OX=9606 PE=2 SV=1;tr|A0A140VKE5|A0A140VKE5_HUMAN Sulfhydryl oxidase OS=Homo sapiens OX=9606 GN=QSCN6 PE=2 SV=1;sp|O00391|Q	6	4	4	4	4	4	4	4	4	4	4	4	4	4	4	4	4	4	4	4	4	4	8.4	8.4	8.4	66.821	604	604;604;604;747;793;155	0	38.182	By MS/MS	By MS/MS	By MS/MS	By MS/MS	By MS/MS	By MS/MS	8.4	8.4	8.4	8.4	8.4	8.4
F5H7R9;A0A158RFU3;F5GXR3;P20962	F5H7R9;A0A158RFU3;F5GXR3;P20962	1;1;1;1	1;1;1;1	1;1;1;1	Parathymosin	PTMS	tr|F5H7R9|F5H7R9_HUMAN Parathymosin (Fragment) OS=Homo sapiens OX=9606 GN=PTMS PE=1 SV=1;tr|A0A158RFU3|A0A158RFU3_HUMAN Parathymosin OS=Homo sapiens OX=9606 GN=PTMS PE=2 SV=1;tr|F5GXR3|F5GXR3_HUMAN Parathymosin OS=Homo sapiens OX=9606 GN=PTMS PE=1 SV=1;sp|	4	1	1	1	1	1	1	1	1	1	1	1	1	1	1	1	1	1	1	1	1	1	19.3	19.3	19.3	6.2542	57	57;102;104;102	0	4.77	By MS/MS	By MS/MS	By MS/MS	By MS/MS	By MS/MS	By MS/MS	19.3	19.3	19.3	19.3	19.3	19.3
C9JH19;A0A1B0GW44;A0A1B0GVP3;A0A1B0GV23;A0A1B0GVD5;A0A1B0GWE8;V9HWI3;A0A1B0GU92;A0A1B0GU03;P07339;F8WD96;H7C469;F8W787;A0A1B0GV01;H7C1V0	C9JH19;A0A1B0GW44;A0A1B0GVP3;A0A1B0GV23;A0A1B0GVD5;A0A1B0GWE8;V9HWI3;A0A1B0GU92;A0A1B0GU03;P07339;F8WD96;H7C469;F8W787	6;6;6;6;6;6;6;6;6;6;5;4;3;1;1	6;6;6;6;6;6;6;6;6;6;5;4;3;1;1	6;6;6;6;6;6;6;6;6;6;5;4;3;1;1	Cathepsin D;Cathepsin D light chain;Cathepsin D heavy chain	CTSD;HEL-S-130P	tr|C9JH19|C9JH19_HUMAN Cathepsin D (Fragment) OS=Homo sapiens OX=9606 GN=CTSD PE=1 SV=1;tr|A0A1B0GW44|A0A1B0GW44_HUMAN Cathepsin D OS=Homo sapiens OX=9606 GN=CTSD PE=1 SV=1;tr|A0A1B0GVP3|A0A1B0GVP3_HUMAN Cathepsin D OS=Homo sapiens OX=9606 GN=CTSD PE=1 SV=	15	6	6	6	2	3	3	6	4	6	2	3	3	6	4	6	2	3	3	6	4	6	29.8	29.8	29.8	32.564	299	299;405;405;406;409;410;412;557;582;412;276;336;199;94;189	0	31.67	By MS/MS	By MS/MS	By MS/MS	By MS/MS	By MS/MS	By MS/MS	10	13.7	13.7	29.8	17.4	29.8
H0Y5R6;A0A1B0GVN9;P06132;Q71UD5;A0A1B0GVZ4	H0Y5R6;A0A1B0GVN9;P06132;Q71UD5;A0A1B0GVZ4	2;2;2;1;1	2;2;2;1;1	2;2;2;1;1	Uroporphyrinogen decarboxylase	UROD	tr|H0Y5R6|H0Y5R6_HUMAN Uroporphyrinogen decarboxylase (Fragment) OS=Homo sapiens OX=9606 GN=UROD PE=1 SV=1;tr|A0A1B0GVN9|A0A1B0GVN9_HUMAN Uroporphyrinogen decarboxylase OS=Homo sapiens OX=9606 GN=UROD PE=1 SV=1;sp|P06132|DCUP_HUMAN Uroporphyrinogen decarbo	5	2	2	2	1	2	1	1	1	0	1	2	1	1	1	0	1	2	1	1	1	0	9.2	9.2	9.2	25.314	228	228;298;367;100;321	0	4.6025	By MS/MS	By MS/MS	By MS/MS	By MS/MS	By MS/MS		6.1	9.2	6.1	6.1	6.1	0
K7EJH3;A0A1B0GW87;K7EJM7;M0QYK5;Q69YM7;M0R2N4;P0DN76;B5BU08;Q8WU68;Q01081	K7EJH3;A0A1B0GW87;K7EJM7;M0QYK5;Q69YM7;M0R2N4;P0DN76;B5BU08;Q8WU68;Q01081	1;1;1;1;1;1;1;1;1;1	1;1;1;1;1;1;1;1;1;1	1;1;1;1;1;1;1;1;1;1	Splicing factor U2AF 26 kDa subunit;Splicing factor U2AF 35 kDa subunit	U2AF1L4;DKFZp313J1712;U2AF1	tr|K7EJH3|K7EJH3_HUMAN Splicing factor U2AF 26 kDa subunit OS=Homo sapiens OX=9606 GN=U2AF1L4 PE=4 SV=1;tr|A0A1B0GW87|A0A1B0GW87_HUMAN Splicing factor U2AF 35 kDa subunit-like protein OS=Homo sapiens OX=9606 GN=U2AF1L5 PE=4 SV=1;tr|K7EJM7|K7EJM7_HUMAN Spli	10	1	1	1	1	0	1	0	1	0	1	0	1	0	1	0	1	0	1	0	1	0	30.8	30.8	30.8	3.8602	39	39;45;51;66;67;97;240;240;220;240	0	3.8334	By MS/MS		By matching		By MS/MS		30.8	0	30.8	0	30.8	0
A0A1B1SMR9;P20849	A0A1B1SMR9;P20849	2;2	2;2	2;2	Collagen alpha-1(IX) chain	COL9A1	tr|A0A1B1SMR9|A0A1B1SMR9_HUMAN Collagen type IX alpha 1 OS=Homo sapiens OX=9606 GN=COL9A1 PE=4 SV=1;sp|P20849|CO9A1_HUMAN Collagen alpha-1(IX) chain OS=Homo sapiens OX=9606 GN=COL9A1 PE=1 SV=3	2	2	2	2	1	1	1	2	2	2	1	1	1	2	2	2	1	1	1	2	2	2	2.5	2.5	2.5	93.587	931	931;921	0	9.5718	By MS/MS	By MS/MS	By MS/MS	By MS/MS	By MS/MS	By MS/MS	1.3	1.3	1.3	2.5	2.5	2.5
Q59GB4;A0A1C7CYX9;Q16555;Q53ET2;Q8NAN9;Q86U75;A9CQZ2;E5RFU4	Q59GB4;A0A1C7CYX9;Q16555;Q53ET2;Q8NAN9	7;7;7;6;4;3;1;1	7;7;7;6;4;3;1;1	7;7;7;6;4;3;1;1	Dihydropyrimidinase-related protein 2	DPYSL2	tr|Q59GB4|Q59GB4_HUMAN Dihydropyrimidinase-like 2 variant (Fragment) OS=Homo sapiens OX=9606 PE=2 SV=1;tr|A0A1C7CYX9|A0A1C7CYX9_HUMAN Dihydropyrimidinase-related protein 2 OS=Homo sapiens OX=9606 GN=DPYSL2 PE=1 SV=1;sp|Q16555|DPYL2_HUMAN Dihydropyrimidinas	8	7	7	7	4	3	2	5	4	4	4	3	2	5	4	4	4	3	2	5	4	4	19.9	19.9	19.9	68.183	628	628;677;572;572;198;619;85;170	0	28.371	By MS/MS	By MS/MS	By MS/MS	By MS/MS	By MS/MS	By MS/MS	12.1	8.6	5.4	15.6	13.7	10
A0A1L2BME7;A0A2X0U3N2;A0A0H4MA32;A0A0H4MA98;A0A0H4MAA2;A0A0H4MAA7;A0A0H4MAB3;A0A0H4MAB7;A0A0H4MA37;O19745;A0A0H4MA87;A0A0H4MA26;A0A0H4MA20;A0A0H4M9W9;A0A0H4M9X4;A0A0H4M9X6;A0A0H4M9X7;A0A0H4M9X8;A0A0H4MA94;A0A0H4M9W0;A0A0H4M9Y0;A0A0H4MA83;A0A0H4LZ10;A0A0H4LZ18;A0A0H4LZ21;A0A0H4LZ25;A0A0H4LZ30;A0A0H4LYZ3;A0A0H4M9V5;A0A0H4MA62;A0A0H4M9W5;A0A0H4MA45;A0A0H4MA56;A0A0H4LYV8;A0A0H4MA67;A0A0H4MA72;A0A0H4M…	A0A1L2BME7;A0A2X0U3N2;A0A0H4MA32;A0A0H4MA98;A0A0H4MAA2;A0A0H4MAA7;A0A0H4MAB3;A0A0H4MAB7;A0A0H4MA37;O19745;A0A0H4MA87;A0A0H4MA26;A0A0H4MA20;A0A0H4M9W9;A0A0H4M9X4;A0A0H4M9X6;A0A0H4M9X7;A0A0H4M9X8;A0A0H4MA94;A0A0H4M9W0;A0A0H4M9Y0;A0A0H4MA83;A0A0H4LZ10;A0A0H4LZ18;A0A0H4LZ21;A0A0H4LZ25;A0A0H4LZ30;A0A0H4LYZ3;A0A0H4M9V5;A0A0H4MA62;A0A0H4M9W5;A0A0H4MA45;A0A0H4MA56;A0A0H4LYV8;A0A0H4MA67;A0A0H4MA72;A0A0H4M…	2;2;1;1;1;1;1;1;1;1;1;1;1;1;1;1;1;1;1;1;1;1;1;1;1;1;1;1;1;1;1;1;1;1;1;1;1;1;1;1;1;1;1;1;1;1;1;1;1;1;1;1;1;1;1;1;1;1;1;1;1;1;1;1;1;1;1;1;1;1;1;1;1;1;1;1;1;1;1;1;1;1;1;1;1;1;1;1;1;1;1;1;1;1;1;1;1;1;1;1;1;1;1;1;1;1;1;1;1;1;1;1;1;1;1;1;1;1;1;1;1;1;1;1;1;1;1;1;1;1;1;1;1;1;1;1;1;1;1;1;1;1;1;1;1;1;1;1;1;1;1;1;1;1;1;1;1;1;1;1;1;1;1;1;1;1;1;1;1;1;1;1;1;1;1;1;1;1;1;1;1;1;1;1;1;1;1;1;1;1;1;1;1;1;1;1;1;1;1;1…	1;1;1;1;1;1;1;1;1;1;1;1;1;1;1;1;1;1;1;1;1;1;1;1;1;1;1;1;1;1;1;1;1;1;1;1;1;1;1;1;1;1;1;1;1;1;1;1;1;1;1;1;1;1;1;1;1;1;1;1;1;1;1;1;1;1;1;1;1;1;1;1;1;1;1;1;1;1;1;1;1;1;1;1;1;1;1;1;1;1;1;1;1;1;1;1;1;1;1;1;1;1;1;1;1;1;1;1;1;1;1;1;1;1;1;1;1;1;1;1;1;1;1;1;1;1;1;1;1;1;1;1;1;1;1;1;1;1;1;1;1;1;1;1;1;1;1;1;1;1;1;1;1;1;1;1;1;1;1;1;1;1;1;1;1;1;1;1;1;1;1;1;1;1;1;1;1;1;1;1;1;1;1;1;1;1;1;1;1;1;1;1;1;1;1;1;1;1;1;1…	1;1;1;1;1;1;1;1;1;1;1;1;1;1;1;1;1;1;1;1;1;1;1;1;1;1;1;1;1;1;1;1;1;1;1;1;1;1;1;1;1;1;1;1;1;1;1;1;1;1;1;1;1;1;1;1;1;1;1;1;1;1;1;1;1;1;1;1;1;1;1;1;1;1;1;1;1;1;1;1;1;1;1;1;1;1;1;1;1;1;1;1;1;1;1;1;1;1;1;1;1;1;1;1;1;1;1;1;1;1;1;1;1;1;1;1;1;1;1;1;1;1;1;1;1;1;1;1;1;1;1;1;1;1;1;1;1;1;1;1;1;1;1;1;1;1;1;1;1;1;1;1;1;1;1;1;1;1;1;1;1;1;1;1;1;1;1;1;1;1;1;1;1;1;1;1;1;1;1;1;1;1;1;1;1;1;1;1;1;1;1;1;1;1;1;1;1;1;1;1…	HLA class I histocompatibility antigen, alpha chain G	HLA G locus;HLA-G;HLA;MHC-G	tr|A0A1L2BME7|A0A1L2BME7_HUMAN MHC class I antigen (Fragment) OS=Homo sapiens OX=9606 GN=HLA-C PE=3 SV=1;tr|A0A2X0U3N2|A0A2X0U3N2_HUMAN MHC class I antigen OS=Homo sapiens OX=9606 GN=HLA-B PE=3 SV=1;tr|A0A0H4MA32|A0A0H4MA32_HUMAN MHC class I antigen (Fragm	303	2	1	1	1	0	1	1	1	1	1	0	0	1	1	1	1	0	0	1	1	1	13.3	5.5	5.5	20.825	181	181;362;271;271;271;271;271;271;271;78;271;271;271;271;271;271;271;271;271;271;271;271;271;271;271;271;271;271;271;271;271;271;271;271;271;271;271;271;271;87;271;271;271;271;271;271;271;271;271;271;271;271;271;271;271;271;271;271;271;271;271;271;271;271;271;271;271;271;271;271;271;271;271;271;271;271;271;271;273;273;273;273;273;273;273;273;273;273;273;273;273;273;273;273;298;273;304;312;343;343;3…	0	3.8178	By matching		By matching	By matching	By matching	By MS/MS	5.5	0	7.7	5.5	5.5	5.5
A0A1S5UZ07;Q9Y490;Q9Y4G6;H0YMT1;A0A1B0GVU7;G1UI21;B4DGF3	A0A1S5UZ07;Q9Y490	57;57;7;4;4;4;1	57;57;7;4;4;4;1	57;57;7;4;4;4;1	Talin-1	TLN1	tr|A0A1S5UZ07|A0A1S5UZ07_HUMAN Talin-1 OS=Homo sapiens OX=9606 GN=TLN1 PE=2 SV=1;sp|Q9Y490|TLN1_HUMAN Talin-1 OS=Homo sapiens OX=9606 GN=TLN1 PE=1 SV=3	7	57	57	57	52	52	51	49	51	48	52	52	51	49	51	48	52	52	51	49	51	48	38.6	38.6	38.6	271.42	2558	2558;2541;2542;1471;1567;1586;158	0	323.31	By MS/MS	By MS/MS	By MS/MS	By MS/MS	By MS/MS	By MS/MS	35.7	36.7	36.2	32.5	34.2	32.4
A0A1U9WZ84	A0A1U9WZ84	1	1	1			tr|A0A1U9WZ84|A0A1U9WZ84_HUMAN Insulin-like growth factor I (Fragment) OS=Homo sapiens OX=9606 PE=3 SV=1	1	1	1	1	1	1	1	1	1	1	1	1	1	1	1	1	1	1	1	1	1	1	30	30	30	7.6547	70	70	0	8.8087	By MS/MS	By MS/MS	By MS/MS	By MS/MS	By MS/MS	By MS/MS	30	30	30	30	30	30
Q6Q4G7;E9PIF4;Q6IBT5;Q5JQI0;A8K4K1;A0A1U9X836;Q99519	Q6Q4G7;E9PIF4;Q6IBT5;Q5JQI0;A8K4K1;A0A1U9X836;Q99519	1;1;1;1;1;1;1	1;1;1;1;1;1;1	1;1;1;1;1;1;1	Sialidase-1	NEU1	tr|Q6Q4G7|Q6Q4G7_HUMAN Neurominidase (Fragment) OS=Homo sapiens OX=9606 GN=NEU1 PE=4 SV=1;tr|E9PIF4|E9PIF4_HUMAN Sialidase-1 OS=Homo sapiens OX=9606 GN=NEU1 PE=1 SV=1;tr|Q6IBT5|Q6IBT5_HUMAN NEU1 protein OS=Homo sapiens OX=9606 GN=NEU1 PE=2 SV=1;tr|Q5JQI0|Q	7	1	1	1	1	0	0	1	1	1	1	0	0	1	1	1	1	0	0	1	1	1	55	55	55	2.3337	20	20;267;415;415;415;415;415	0.0088968	2.6009	By matching			By MS/MS	By MS/MS	By MS/MS	55	0	0	55	55	55
A0A1U9X8Y4;Q5SRT3;Q53FB0;O00299	A0A1U9X8Y4;Q5SRT3;Q53FB0;O00299	1;1;1;1	1;1;1;1	1;1;1;1	Chloride intracellular channel protein;Chloride intracellular channel protein 1	CLIC1	tr|A0A1U9X8Y4|A0A1U9X8Y4_HUMAN Chloride intracellular channel protein OS=Homo sapiens OX=9606 PE=3 SV=1;tr|Q5SRT3|Q5SRT3_HUMAN Chloride intracellular channel protein OS=Homo sapiens OX=9606 GN=CLIC1 PE=2 SV=2;tr|Q53FB0|Q53FB0_HUMAN Chloride intracellular c	4	1	1	1	1	1	1	1	1	1	1	1	1	1	1	1	1	1	1	1	1	1	9.2	9.2	9.2	26.793	240	240;241;241;241	0	5.7043	By MS/MS	By MS/MS	By MS/MS	By MS/MS	By MS/MS	By MS/MS	9.2	9.2	9.2	9.2	9.2	9.2
F8WFD3;Q75MY0;E9PF58;V9HVZ6;A0A1W2PNV4;Q92747	F8WFD3;Q75MY0;E9PF58;V9HVZ6;A0A1W2PNV4;Q92747	1;1;1;1;1;1	1;1;1;1;1;1	1;1;1;1;1;1	Actin-related protein 2/3 complex subunit 1A	ARPC1A;HEL-68	tr|F8WFD3|F8WFD3_HUMAN Uncharacterized protein OS=Homo sapiens OX=9606 PE=4 SV=1;tr|Q75MY0|Q75MY0_HUMAN Uncharacterized protein ARPC1A (Fragment) OS=Homo sapiens OX=9606 GN=ARPC1A PE=4 SV=1;tr|E9PF58|E9PF58_HUMAN Actin-related protein 2/3 complex subunit 1	6	1	1	1	0	0	0	1	1	1	0	0	0	1	1	1	0	0	0	1	1	1	32.1	32.1	32.1	6.0741	53	53;166;279;370;684;370	0.0036832	2.8764				By MS/MS	By MS/MS	By MS/MS	0	0	0	32.1	32.1	32.1
Q00839;Q5RI18;A0A1W2PPS1;B4DLR3;B3KX72;A0A1X7SBS1;A0A1W2PP35;Q96BA7;A0A1W2PPH7;A0A1W2PPL4;A0A1W2PP34;A0A1W2PQL0;A0A1W2PQ74;A0A1W2PRI6;Q7Z4Q5;A0A1W2PRZ7;A0A1W2PNG3	Q00839;Q5RI18;A0A1W2PPS1;B4DLR3;B3KX72;A0A1X7SBS1;A0A1W2PP35;Q96BA7;A0A1W2PPH7;A0A1W2PPL4;A0A1W2PP34;A0A1W2PQL0;A0A1W2PQ74;A0A1W2PRI6;Q7Z4Q5;A0A1W2PRZ7;A0A1W2PNG3	2;2;2;2;2;2;2;2;2;2;2;2;2;1;1;1;1	2;2;2;2;2;2;2;2;2;2;2;2;2;1;1;1;1	2;2;2;2;2;2;2;2;2;2;2;2;2;1;1;1;1	Heterogeneous nuclear ribonucleoprotein U	HNRNPU;HNRPU	sp|Q00839|HNRPU_HUMAN Heterogeneous nuclear ribonucleoprotein U OS=Homo sapiens OX=9606 GN=HNRNPU PE=1 SV=6;tr|Q5RI18|Q5RI18_HUMAN Heterogeneous nuclear ribonucleoprotein U OS=Homo sapiens OX=9606 GN=HNRNPU PE=1 SV=9;tr|A0A1W2PPS1|A0A1W2PPS1_HUMAN Heteroge	17	2	2	2	2	1	2	1	1	2	2	1	2	1	1	2	2	1	2	1	1	2	5	5	5	90.583	825	825;602;804;784;750;744;728;722;549;547;546;527;372;128;513;302;70	0	8.192	By MS/MS	By MS/MS	By MS/MS	By matching	By MS/MS	By MS/MS	5	2.7	5	2.7	2.7	5
K7EK07;B2R6Y1;B2R4P9;A8K4Y7;A0A1X8XL64;P84243	K7EK07;B2R6Y1;B2R4P9;A8K4Y7;A0A1X8XL64;P84243	1;1;1;1;1;1	1;1;1;1;1;1	1;1;1;1;1;1	Histone H3;Histone H3.3	H3F3B;H3F3A	tr|K7EK07|K7EK07_HUMAN Histone H3 (Fragment) OS=Homo sapiens OX=9606 GN=H3F3B PE=1 SV=1;tr|B2R6Y1|B2R6Y1_HUMAN Histone H3 OS=Homo sapiens OX=9606 PE=2 SV=1;tr|B2R4P9|B2R4P9_HUMAN Histone H3 OS=Homo sapiens OX=9606 GN=H3F3B PE=2 SV=1;tr|A8K4Y7|A8K4Y7_HUMAN	6	1	1	1	1	1	1	1	1	1	1	1	1	1	1	1	1	1	1	1	1	1	24.2	24.2	24.2	14.914	132	132;136;136;136;139;136	0	55.86	By MS/MS	By MS/MS	By MS/MS	By MS/MS	By MS/MS	By MS/MS	24.2	24.2	24.2	24.2	24.2	24.2
P62979;A0A248RGE3;F5H747;F5GXK7;J3QKN0;Q5U5U6;Q5PY61;Q9UFQ0;Q96C32;Q96MH4;L8B4I8;Q59EM9;Q96H31;L8B4R0;A8K674;L8B4J3;L8B4M0;L8B4Z6;Q66K58;L8B196;B2RDW1;F5H6Q2;F5H265;Q3MIH3;Q5RKT7;F5H2Z3;J3QTR3;F5GYU3;Q5UGI3;B4DV12;F5H388;J3QS39;P0CG48;P62987;P0CG47;M0R1M6;A0A2R8Y422;Q49A90;M0R1V7;Q8WYN9;M0R2S1;F5GZ39;J3QSA3	P62979;A0A248RGE3;F5H747;F5GXK7;J3QKN0;Q5U5U6;Q5PY61;Q9UFQ0;Q96C32;Q96MH4;L8B4I8;Q59EM9;Q96H31;L8B4R0;A8K674;L8B4J3;L8B4M0;L8B4Z6;Q66K58;L8B196;B2RDW1;F5H6Q2;F5H265;Q3MIH3;Q5RKT7;F5H2Z3;J3QTR3;F5GYU3;Q5UGI3;B4DV12;F5H388;J3QS39;P0CG48;P62987;P0CG47;M0R1M6;A0A2R8Y422;Q49A90;M0R1V7;Q8WYN9;M0R2S1;F5GZ39;J3QSA3	2;2;2;2;2;2;2;2;2;2;2;2;2;2;2;2;2;2;2;2;2;2;2;2;2;2;2;2;2;2;2;2;2;2;2;1;1;1;1;1;1;1;1	2;2;2;2;2;2;2;2;2;2;2;2;2;2;2;2;2;2;2;2;2;2;2;2;2;2;2;2;2;2;2;2;2;2;2;1;1;1;1;1;1;1;1	2;2;2;2;2;2;2;2;2;2;2;2;2;2;2;2;2;2;2;2;2;2;2;2;2;2;2;2;2;2;2;2;2;2;2;1;1;1;1;1;1;1;1	Ubiquitin-40S ribosomal protein S27a;Ubiquitin;40S ribosomal protein S27a;Polyubiquitin-C;Ubiquitin;Ubiquitin-60S ribosomal protein L40;Ubiquitin;60S ribosomal protein L40;Polyubiquitin-B;Ubiquitin	RPS27A;UBC;UBB;DKFZp434K0435;UbC;HEL112;UBA52	sp|P62979|RS27A_HUMAN Ubiquitin-40S ribosomal protein S27a OS=Homo sapiens OX=9606 GN=RPS27A PE=1 SV=2;tr|A0A248RGE3|A0A248RGE3_HUMAN 40S ribosomal protein (Fragment) OS=Homo sapiens OX=9606 PE=2 SV=1;tr|F5H747|F5H747_HUMAN Polyubiquitin-C (Fragment) OS=Ho	43	2	2	2	2	2	2	2	2	1	2	2	2	2	2	1	2	2	2	2	2	1	16	16	16	17.965	156	156;145;160;169;206;229;229;239;305;388;533;1309;546;609;609;685;685;685;698;533;156;122;149;128;156;136;106;134;153;153;155;93;685;128;229;114;156;95;63;121;138;61;43	0	16.269	By MS/MS	By MS/MS	By MS/MS	By MS/MS	By MS/MS	By MS/MS	16	16	16	16	16	10.3
A0A2H4G024	A0A2H4G024	1	1	1			tr|A0A2H4G024|A0A2H4G024_HUMAN MHC class I antigen (Fragment) OS=Homo sapiens OX=9606 GN=HLA-A PE=3 SV=1	1	1	1	1	1	1	1	1	1	1	1	1	1	1	1	1	1	1	1	1	1	1	7.7	7.7	7.7	21.129	181	181	0	3.9942	By MS/MS	By MS/MS	By MS/MS	By MS/MS	By MS/MS	By MS/MS	7.7	7.7	7.7	7.7	7.7	7.7
B4DPP0;A6NNI4;A0A2R8Y478;G8JLH6;P21926	B4DPP0;A6NNI4;A0A2R8Y478;G8JLH6;P21926	2;2;2;2;2	2;2;2;2;2	2;2;2;2;2	Tetraspanin;CD9 antigen	CD9	tr|B4DPP0|B4DPP0_HUMAN cDNA FLJ51032, highly similar to CD9 antigen OS=Homo sapiens OX=9606 PE=2 SV=1;tr|A6NNI4|A6NNI4_HUMAN Tetraspanin OS=Homo sapiens OX=9606 GN=CD9 PE=1 SV=1;tr|A0A2R8Y478|A0A2R8Y478_HUMAN Tetraspanin OS=Homo sapiens OX=9606 GN=CD9 PE=1	5	2	2	2	2	2	2	1	1	2	2	2	2	1	1	2	2	2	2	1	1	2	24.8	24.8	24.8	15.906	141	141;159;159;251;228	0	60.595	By MS/MS	By MS/MS	By MS/MS	By matching	By MS/MS	By MS/MS	24.8	24.8	24.8	7.1	17.7	24.8
Q5T7N0;A0A2R8Y4A2;A0A2R8Y6J3;B3KTM6;A2RUM7;Q59GX9;P46777	Q5T7N0;A0A2R8Y4A2;A0A2R8Y6J3;B3KTM6;A2RUM7;Q59GX9;P46777	1;1;1;1;1;1;1	1;1;1;1;1;1;1	1;1;1;1;1;1;1	60S ribosomal protein L5	RPL5	tr|Q5T7N0|Q5T7N0_HUMAN 60S ribosomal protein L5 (Fragment) OS=Homo sapiens OX=9606 GN=RPL5 PE=1 SV=2;tr|A0A2R8Y4A2|A0A2R8Y4A2_HUMAN 60S ribosomal protein L5 OS=Homo sapiens OX=9606 GN=RPL5 PE=1 SV=1;tr|A0A2R8Y6J3|A0A2R8Y6J3_HUMAN 60S ribosomal protein L5 (	7	1	1	1	1	1	1	0	1	1	1	1	1	0	1	1	1	1	1	0	1	1	13.8	13.8	13.8	14.114	130	130;170;238;247;297;303;297	0.0018587	2.9753	By MS/MS	By MS/MS	By MS/MS		By MS/MS	By MS/MS	13.8	13.8	13.8	0	13.8	13.8
A0A2R8Y7Y9;M0QZL1;M0R192;V9HWI1;A0A2R8YEP4;P30043	A0A2R8Y7Y9;M0QZL1;M0R192;V9HWI1;A0A2R8YEP4;P30043	1;1;1;1;1;1	1;1;1;1;1;1	1;1;1;1;1;1	Flavin reductase (NADPH)	BLVRB;HEL-S-10	tr|A0A2R8Y7Y9|A0A2R8Y7Y9_HUMAN Flavin reductase (NADPH) OS=Homo sapiens OX=9606 GN=BLVRB PE=1 SV=1;tr|M0QZL1|M0QZL1_HUMAN Flavin reductase (NADPH) OS=Homo sapiens OX=9606 GN=BLVRB PE=1 SV=1;tr|M0R192|M0R192_HUMAN Flavin reductase (NADPH) OS=Homo sapiens OX	6	1	1	1	1	1	1	1	1	1	1	1	1	1	1	1	1	1	1	1	1	1	12.4	12.4	12.4	12.534	121	121;154;163;206;245;206	0	14.856	By MS/MS	By MS/MS	By MS/MS	By MS/MS	By MS/MS	By MS/MS	12.4	12.4	12.4	12.4	12.4	12.4
A0A384MDM4;P35555;Q75N88;B4E3I6;Q9NP01;Q59HB9;H0YND0;Q75N89;F6U495	A0A384MDM4;P35555;Q75N88	17;17;10;7;4;3;3;2;2	17;17;10;7;4;3;3;2;2	16;16;9;6;4;3;3;1;1	Fibrillin-1	FBN1	tr|A0A384MDM4|A0A384MDM4_HUMAN Epididymis secretory sperm binding protein OS=Homo sapiens OX=9606 PE=2 SV=1;sp|P35555|FBN1_HUMAN Fibrillin-1 OS=Homo sapiens OX=9606 GN=FBN1 PE=1 SV=4;tr|Q75N88|Q75N88_HUMAN Fibrillin 1 OS=Homo sapiens OX=9606 GN=FBN1 PE=4 S	9	17	17	16	13	8	7	13	12	11	13	8	7	13	12	11	12	8	7	12	11	10	10	10	9.5	312.24	2871	2871;2871;1365;1149;517;830;853;195;302	0	88.095	By MS/MS	By MS/MS	By MS/MS	By MS/MS	By MS/MS	By MS/MS	7.7	5.5	5.1	7.6	7.3	6.6
Q9BUM6;A0A384MDP3;P12110	Q9BUM6;A0A384MDP3;P12110	2;2;2	2;2;2	2;2;2	Collagen alpha-2(VI) chain	COL6A2	tr|Q9BUM6|Q9BUM6_HUMAN COL6A2 protein OS=Homo sapiens OX=9606 PE=2 SV=1;tr|A0A384MDP3|A0A384MDP3_HUMAN Epididymis secretory sperm binding protein OS=Homo sapiens OX=9606 PE=2 SV=1;sp|P12110|CO6A2_HUMAN Collagen alpha-2(VI) chain OS=Homo sapiens OX=9606 GN=	3	2	2	2	2	1	2	1	1	1	2	1	2	1	1	1	2	1	2	1	1	1	6.1	6.1	6.1	47.45	425	425;1019;1019	0	4.7528	By MS/MS	By MS/MS	By MS/MS	By MS/MS	By MS/MS	By MS/MS	6.1	2.4	6.1	2.4	2.4	2.4
A0A3B3IUC0;Q9NX12;Q7Z528;A0A384MDP7;Q9Y287	A0A3B3IUC0;Q9NX12;Q7Z528;A0A384MDP7;Q9Y287	1;1;1;1;1	1;1;1;1;1	1;1;1;1;1	Integral membrane protein 2B;BRI2, membrane form;BRI2 intracellular domain;BRI2C, soluble form;Bri23 peptide	ITM2B	tr|A0A3B3IUC0|A0A3B3IUC0_HUMAN Integral membrane protein 2B OS=Homo sapiens OX=9606 GN=ITM2B PE=1 SV=1;tr|Q9NX12|Q9NX12_HUMAN cDNA FLJ20496 fis, clone KAT08729 OS=Homo sapiens OX=9606 PE=2 SV=1;tr|Q7Z528|Q7Z528_HUMAN E3-16 OS=Homo sapiens OX=9606 PE=2 SV=1	5	1	1	1	0	0	0	1	0	0	0	0	0	1	0	0	0	0	0	1	0	0	4.8	4.8	4.8	24.2	210	210;266;266;266;266	0.0018553	2.9752				By MS/MS			0	0	0	4.8	0	0
A0A384MQX1;P02545;Q5I6Y5;Q8N519;H0YAB0;A0A0C4DGC5;W5X314	A0A384MQX1;P02545;Q5I6Y5;Q8N519	16;16;12;11;5;4;1	16;16;12;11;5;4;1	1;1;0;0;0;1;0	Prelamin-A/C;Lamin-A/C	LMNA	tr|A0A384MQX1|A0A384MQX1_HUMAN Epididymis secretory sperm binding protein OS=Homo sapiens OX=9606 PE=2 SV=1;sp|P02545|LMNA_HUMAN Prelamin-A/C OS=Homo sapiens OX=9606 GN=LMNA PE=1 SV=1;tr|Q5I6Y5|Q5I6Y5_HUMAN Epididymis secretory sperm binding protein OS=Hom	7	16	16	1	12	11	11	15	14	13	12	11	11	15	14	13	1	0	0	1	1	1	31	31	4.1	74.139	664	664;664;480;465;182;260;90	0	90.56	By MS/MS	By MS/MS	By MS/MS	By MS/MS	By MS/MS	By MS/MS	25.9	21.8	21.8	29.4	27.9	26.2
A0A384MR03;B4DU16	A0A384MR03	98;47	1;1	0;0			tr|A0A384MR03|A0A384MR03_HUMAN Epididymis secretory sperm binding protein OS=Homo sapiens OX=9606 PE=2 SV=1	2	98	1	0	95	93	94	95	96	94	1	1	1	1	1	1	0	0	0	0	0	0	64.3	1.8	0	239.62	2176	2176;894	0	26.61	By MS/MS	By MS/MS	By MS/MS	By matching	By MS/MS	By MS/MS	63.3	63.2	63.1	63.7	63.7	63.3
A0A384MR25;P14543;B4DM05;B4DPX8;H0YJV3;Q8IV28;A0A087WZP6;Q14112	A0A384MR25;P14543	17;17;7;1;1;1;1;1	17;17;7;1;1;1;1;1	17;17;7;1;1;1;1;1	Nidogen-1	NID1	tr|A0A384MR25|A0A384MR25_HUMAN Epididymis secretory sperm binding protein OS=Homo sapiens OX=9606 PE=2 SV=1;sp|P14543|NID1_HUMAN Nidogen-1 OS=Homo sapiens OX=9606 GN=NID1 PE=1 SV=3	8	17	17	17	10	9	9	16	15	16	10	9	9	16	15	16	10	9	9	16	15	16	24.7	24.7	24.7	122.1	1114	1114;1247;726;559;644;969;969;1375	0	92.779	By MS/MS	By MS/MS	By MS/MS	By MS/MS	By MS/MS	By MS/MS	14.3	10.6	12.1	23.8	20.6	23.8
X6RJP6;A0A384MTL2;P37802;B7Z5A2	X6RJP6;A0A384MTL2;P37802	6;6;6;2	6;6;6;2	6;6;6;2	Transgelin-2	TAGLN2	tr|X6RJP6|X6RJP6_HUMAN Transgelin-2 (Fragment) OS=Homo sapiens OX=9606 GN=TAGLN2 PE=1 SV=1;tr|A0A384MTL2|A0A384MTL2_HUMAN Transgelin OS=Homo sapiens OX=9606 PE=2 SV=1;sp|P37802|TAGL2_HUMAN Transgelin-2 OS=Homo sapiens OX=9606 GN=TAGLN2 PE=1 SV=3	4	6	6	6	5	6	6	4	6	6	5	6	6	4	6	6	5	6	6	4	6	6	45.5	45.5	45.5	21.086	187	187;199;199;134	0	71.718	By MS/MS	By MS/MS	By MS/MS	By MS/MS	By MS/MS	By MS/MS	35.3	45.5	45.5	25.7	45.5	45.5
P23526;A0A384MTQ3;Q1RMG2	P23526;A0A384MTQ3;Q1RMG2	5;5;3	5;5;3	5;5;3	Adenosylhomocysteinase	AHCY	sp|P23526|SAHH_HUMAN Adenosylhomocysteinase OS=Homo sapiens OX=9606 GN=AHCY PE=1 SV=4;tr|A0A384MTQ3|A0A384MTQ3_HUMAN Adenosylhomocysteinase OS=Homo sapiens OX=9606 PE=2 SV=1;tr|Q1RMG2|Q1RMG2_HUMAN Adenosylhomocysteinase OS=Homo sapiens OX=9606 GN=AHCY PE=2	3	5	5	5	5	4	4	4	3	3	5	4	4	4	3	3	5	4	4	4	3	3	18.3	18.3	18.3	47.716	432	432;432;306	0	77.118	By MS/MS	By MS/MS	By MS/MS	By MS/MS	By MS/MS	By MS/MS	18.3	15.5	15.5	14.1	11.1	11.1
Q6PIX2;Q9BSV4;Q86VG2;A0A384N5Z8;P23246	Q6PIX2;Q9BSV4;Q86VG2;A0A384N5Z8;P23246	2;2;2;2;2	2;2;2;2;2	2;2;2;2;2	Splicing factor, proline- and glutamine-rich	SFPQ	tr|Q6PIX2|Q6PIX2_HUMAN SFPQ protein (Fragment) OS=Homo sapiens OX=9606 GN=SFPQ PE=2 SV=1;tr|Q9BSV4|Q9BSV4_HUMAN SFPQ protein (Fragment) OS=Homo sapiens OX=9606 GN=SFPQ PE=2 SV=2;tr|Q86VG2|Q86VG2_HUMAN Splicing factor proline/glutamine-rich (Polypyrimidine	5	2	2	2	0	0	0	1	0	2	0	0	0	1	0	2	0	0	0	1	0	2	7.6	7.6	7.6	55.469	525	525;634;707;707;707	0	5.9988				By MS/MS		By MS/MS	0	0	0	4.4	0	7.6
A0A384N6H1;P13639;Q8TA90;B4DPU3;Q6PK56;B4DRE8;B4DMC6;Q6W6M8	A0A384N6H1;P13639;Q8TA90;B4DPU3;Q6PK56;B4DRE8	18;18;12;11;11;10;8;4	18;18;12;11;11;10;8;4	18;18;12;11;11;10;8;4	Elongation factor 2	EEF2	tr|A0A384N6H1|A0A384N6H1_HUMAN Epididymis secretory sperm binding protein OS=Homo sapiens OX=9606 PE=2 SV=1;sp|P13639|EF2_HUMAN Elongation factor 2 OS=Homo sapiens OX=9606 GN=EEF2 PE=1 SV=4;tr|Q8TA90|Q8TA90_HUMAN Similar to Elongation factor 2b (Fragment)	8	18	18	18	15	14	13	12	16	14	15	14	13	12	16	14	15	14	13	12	16	14	31.8	31.8	31.8	95.337	858	858;858;517;566;583;505;387;151	0	272.39	By MS/MS	By MS/MS	By MS/MS	By MS/MS	By MS/MS	By MS/MS	27.2	26	25.3	18.4	27.6	23.4
B5MCX3;A0A384N6H6;Q15019;A0A1B0GXJ2;C9JFT1;F8WB65;B5MD47;C9JZI2;C9IY94;C9IZU3;C9JQJ4;C9J938;C9JB25;C9J2Q4;H7C2Y0	B5MCX3;A0A384N6H6;Q15019;A0A1B0GXJ2;C9JFT1;F8WB65;B5MD47;C9JZI2;C9IY94;C9IZU3;C9JQJ4;C9J938;C9JB25;C9J2Q4;H7C2Y0	2;2;2;1;1;1;1;1;1;1;1;1;1;1;1	2;2;2;1;1;1;1;1;1;1;1;1;1;1;1	2;2;2;1;1;1;1;1;1;1;1;1;1;1;1	Septin-2	2002-09-01	tr|B5MCX3|B5MCX3_HUMAN Septin-2 OS=Homo sapiens OX=9606 GN=SEPT2 PE=1 SV=1;tr|A0A384N6H6|A0A384N6H6_HUMAN Epididymis secretory sperm binding protein OS=Homo sapiens OX=9606 PE=2 SV=1;sp|Q15019|SEPT2_HUMAN Septin-2 OS=Homo sapiens OX=9606 GN=SEPT2 PE=1 SV=1	15	2	2	2	1	2	2	0	0	1	1	2	2	0	0	1	1	2	2	0	0	1	10.9	10.9	10.9	36.94	321	321;371;361;71;72;80;94;105;121;131;147;148;173;184;188	0	19.237	By MS/MS	By MS/MS	By MS/MS			By MS/MS	5.9	10.9	10.9	0	0	5.9
A0A384NKS6;P10909;H0YC35;H0YLK8;E7ERK6;B4DW11;H0YAS8;E7ETB4;E5RG36;E5RGB0;Q8IWL5;E5RH61;E5RJZ5;Q8IWM0	A0A384NKS6;P10909;H0YC35;H0YLK8	11;11;7;6;5;5;4;4;3;3;3;3;3;2	11;11;7;6;5;5;4;4;3;3;3;3;3;2	11;11;7;6;5;5;4;4;3;3;3;3;3;2	Clusterin;Clusterin beta chain;Clusterin alpha chain;Clusterin	CLU	tr|A0A384NKS6|A0A384NKS6_HUMAN Clusterin OS=Homo sapiens OX=9606 PE=2 SV=1;sp|P10909|CLUS_HUMAN Clusterin OS=Homo sapiens OX=9606 GN=CLU PE=1 SV=1;tr|H0YC35|H0YC35_HUMAN Clusterin (Fragment) OS=Homo sapiens OX=9606 GN=CLU PE=1 SV=1;tr|H0YLK8|H0YLK8_HUMAN C	14	11	11	11	5	5	4	9	9	11	5	5	4	9	9	11	5	5	4	9	9	11	24.6	24.6	24.6	57.832	501	501;449;284;297;204;220;140;271;82;129;134;135;139;76	0	51.581	By MS/MS	By MS/MS	By MS/MS	By MS/MS	By MS/MS	By MS/MS	14.4	14.4	11.2	24.2	24.2	24.6
B4DM31;A0A384NKW7;P55060	B4DM31;A0A384NKW7;P55060	1;1;1	1;1;1	1;1;1	Exportin-2	CSE1L	tr|B4DM31|B4DM31_HUMAN cDNA FLJ54022, highly similar to Exportin-2 OS=Homo sapiens OX=9606 PE=2 SV=1;tr|A0A384NKW7|A0A384NKW7_HUMAN Epididymis secretory sperm binding protein OS=Homo sapiens OX=9606 PE=2 SV=1;sp|P55060|XPO2_HUMAN Exportin-2 OS=Homo sapiens	3	1	1	1	0	0	0	1	0	0	0	0	0	1	0	0	0	0	0	1	0	0	2.8	2.8	2.8	86.032	762	762;971;971	0.0019305	3.4051				By MS/MS			0	0	0	2.8	0	0
P11413;A0A384NL00;A8K8D9;B4DYA7;Q2Q9B7;Q2Q9H2;Q2VF42;E7EUI8;E7EM57;Q0PHS1;E9PD92;A0A2H4QGB2;A0A2H4QGB6;A7IZZ3;A0A2H4QGB8;Q0PHS5;Q0PHS3;B6ZHS6;A2IBT6;Q0PHS2;Q0PHS6	P11413;A0A384NL00;A8K8D9;B4DYA7;Q2Q9B7;Q2Q9H2;Q2VF42;E7EUI8;E7EM57;Q0PHS1;E9PD92	11;11;11;11;11;11;11;7;7;6;6;3;3;2;2;2;1;1;1;1;1	11;11;11;11;11;11;11;7;7;6;6;3;3;2;2;2;1;1;1;1;1	11;11;11;11;11;11;11;7;7;6;6;3;3;2;2;2;1;1;1;1;1	Glucose-6-phosphate 1-dehydrogenase	G6PD	sp|P11413|G6PD_HUMAN Glucose-6-phosphate 1-dehydrogenase OS=Homo sapiens OX=9606 GN=G6PD PE=1 SV=4;tr|A0A384NL00|A0A384NL00_HUMAN Glucose-6-phosphate 1-dehydrogenase OS=Homo sapiens OX=9606 PE=2 SV=1;tr|A8K8D9|A8K8D9_HUMAN Glucose-6-phosphate 1-dehydrogena	21	11	11	11	9	6	8	8	10	8	9	6	8	8	10	8	9	6	8	8	10	8	27.8	27.8	27.8	59.256	515	515;515;515;508;475;475;475;338;320;297;256;72;72;72;72;72;49;52;51;49;42	0	28.058	By MS/MS	By MS/MS	By MS/MS	By MS/MS	By MS/MS	By MS/MS	24.1	16.7	21	20.6	25.6	20.8
A0A384NL53;P16152;E9PQ63;A8MTM1	A0A384NL53;P16152;E9PQ63;A8MTM1	3;3;2;2	3;3;2;2	3;3;2;2	Carbonyl reductase [NADPH] 1	CBR1	tr|A0A384NL53|A0A384NL53_HUMAN Epididymis secretory sperm binding protein OS=Homo sapiens OX=9606 PE=2 SV=1;sp|P16152|CBR1_HUMAN Carbonyl reductase [NADPH] 1 OS=Homo sapiens OX=9606 GN=CBR1 PE=1 SV=3;tr|E9PQ63|E9PQ63_HUMAN Carbonyl reductase [NADPH] 1 OS=H	4	3	3	3	3	1	1	2	2	2	3	1	1	2	2	2	3	1	1	2	2	2	17.3	17.3	17.3	30.375	277	277;277;178;222	0	7.279	By MS/MS	By MS/MS	By matching	By MS/MS	By matching	By MS/MS	17.3	6.1	6.1	11.9	11.9	11.9
A0A384NPH9;P35052;H7C410;A0A024R4D5;H7C024;Q59GI7;C9J4Y6;H7BZE9;Q53EX3;H7BZL4	A0A384NPH9;P35052;H7C410;A0A024R4D5;H7C024;Q59GI7	8;8;7;7;6;5;3;3;3;3	8;8;7;7;6;5;3;3;3;3	8;8;7;7;6;5;3;3;3;3	Glypican-1;Secreted glypican-1	GPC1	tr|A0A384NPH9|A0A384NPH9_HUMAN Epididymis secretory sperm binding protein OS=Homo sapiens OX=9606 PE=2 SV=1;sp|P35052|GPC1_HUMAN Glypican-1 OS=Homo sapiens OX=9606 GN=GPC1 PE=1 SV=2;tr|H7C410|H7C410_HUMAN Glypican-1 OS=Homo sapiens OX=9606 GN=GPC1 PE=1 SV=	10	8	8	8	7	6	6	6	7	6	7	6	6	6	7	6	7	6	6	6	7	6	21.3	21.3	21.3	61.68	558	558;558;486;486;294;325;156;162;183;281	0	53.082	By MS/MS	By MS/MS	By MS/MS	By MS/MS	By MS/MS	By MS/MS	19.5	17.4	17.4	17.4	19.2	17.4
A8K8G0;B7Z958;B2RDE8;A0A384NPW1;P51858	A8K8G0;B7Z958;B2RDE8;A0A384NPW1;P51858	1;1;1;1;1	1;1;1;1;1	1;1;1;1;1	Hepatoma-derived growth factor	HDGF	tr|A8K8G0|A8K8G0_HUMAN cDNA FLJ75113 OS=Homo sapiens OX=9606 PE=2 SV=1;tr|B7Z958|B7Z958_HUMAN cDNA FLJ53700, highly similar to Hepatoma-derived growth factor OS=Homo sapiens OX=9606 PE=2 SV=1;tr|B2RDE8|B2RDE8_HUMAN cDNA, FLJ96580, highly similar to Homo sa	5	1	1	1	1	1	1	0	0	0	1	1	1	0	0	0	1	1	1	0	0	0	8.2	8.2	8.2	22.964	208	208;215;240;240;240	0	6.3302	By MS/MS	By MS/MS	By MS/MS				8.2	8.2	8.2	0	0	0
B4DMT4;B4DXP9;R4GMT0;B4DM97;A0A384NQ21;P61163	B4DMT4;B4DXP9;R4GMT0;B4DM97;A0A384NQ21;P61163	1;1;1;1;1;1	1;1;1;1;1;1	1;1;1;1;1;1	Alpha-centractin	ACTR1A	tr|B4DMT4|B4DMT4_HUMAN cDNA FLJ52695, highly similar to Alpha-centractin OS=Homo sapiens OX=9606 PE=2 SV=1;tr|B4DXP9|B4DXP9_HUMAN cDNA FLJ52800, highly similar to Alpha-centractin OS=Homo sapiens OX=9606 PE=2 SV=1;tr|R4GMT0|R4GMT0_HUMAN Alpha-centractin OS	6	1	1	1	0	0	1	0	0	0	0	0	1	0	0	0	0	0	1	0	0	0	5.3	5.3	5.3	34.514	302	302;329;332;334;376;376	0	6.1622			By MS/MS				0	0	5.3	0	0	0
P07437;Q5SU16;A0A384NYT8;Q5JP53;B4DY90;Q6LC01;B7ZAF0;Q5ST81;B4DQN9;B7ZAK1;B4E052;Q9BUU9;B4DMU8;B4DXZ5;Q96B85;B4DMJ5;A5D907;A5D906;Q6P602;A4UCU2	P07437;Q5SU16;A0A384NYT8;Q5JP53;B4DY90;Q6LC01;B7ZAF0;Q5ST81;B4DQN9;B7ZAK1;B4E052;Q9BUU9;B4DMU8;B4DXZ5;Q96B85;B4DMJ5	15;15;15;15;14;14;14;12;10;10;10;10;10;9;9;8;5;5;3;2	4;4;4;4;4;4;3;1;1;1;1;1;3;1;1;4;1;1;1;1	3;3;3;3;3;3;2;1;1;1;1;1;3;1;1;3;0;0;1;1	Tubulin beta chain	TUBB	sp|P07437|TBB5_HUMAN Tubulin beta chain OS=Homo sapiens OX=9606 GN=TUBB PE=1 SV=2;tr|Q5SU16|Q5SU16_HUMAN Tubulin beta chain OS=Homo sapiens OX=9606 GN=TUBB PE=2 SV=1;tr|A0A384NYT8|A0A384NYT8_HUMAN Tubulin beta chain (Fragment) OS=Homo sapiens OX=9606 PE=2	20	15	4	3	15	15	14	15	15	15	4	4	4	4	4	4	3	3	3	3	3	3	49.5	16	12.6	49.67	444	444;444;442;426;464;437;415;372;372;372;353;340;317;271;266;242;253;253;124;82	0	88.014	By MS/MS	By MS/MS	By MS/MS	By MS/MS	By MS/MS	By MS/MS	49.5	49.5	47.3	49.5	49.5	49.5
C9JH92;A6NP24;A0A384P5L2;Q08257	C9JH92;A6NP24;A0A384P5L2;Q08257	1;1;1;1	1;1;1;1	1;1;1;1	Quinone oxidoreductase	CRYZ	tr|C9JH92|C9JH92_HUMAN Quinone oxidoreductase (Fragment) OS=Homo sapiens OX=9606 GN=CRYZ PE=1 SV=1;tr|A6NP24|A6NP24_HUMAN Quinone oxidoreductase (Fragment) OS=Homo sapiens OX=9606 GN=CRYZ PE=1 SV=1;tr|A0A384P5L2|A0A384P5L2_HUMAN Epididymis secretory sperm	4	1	1	1	0	0	1	1	1	1	0	0	1	1	1	1	0	0	1	1	1	1	6.8	6.8	6.8	21.932	206	206;243;329;329	0	3.5251			By MS/MS	By MS/MS	By MS/MS	By MS/MS	0	0	6.8	6.8	6.8	6.8
H0YN26;Q6PKH8;Q08AJ6;Q1AHP8;A0A384P5U2;Q53F35;P39687;Q92688	H0YN26;Q6PKH8;Q08AJ6;Q1AHP8;A0A384P5U2;Q53F35;P39687;Q92688	1;1;1;1;1;1;1;1	1;1;1;1;1;1;1;1	1;1;1;1;1;1;1;1	Acidic leucine-rich nuclear phosphoprotein 32 family member A;Acidic leucine-rich nuclear phosphoprotein 32 family member B	ANP32A;ANP32B	tr|H0YN26|H0YN26_HUMAN Acidic leucine-rich nuclear phosphoprotein 32 family member A OS=Homo sapiens OX=9606 GN=ANP32A PE=1 SV=1;tr|Q6PKH8|Q6PKH8_HUMAN ANP32A protein (Fragment) OS=Homo sapiens OX=9606 GN=ANP32A PE=2 SV=1;tr|Q08AJ6|Q08AJ6_HUMAN ANP32A prot	8	1	1	1	0	0	1	1	1	1	0	0	1	1	1	1	0	0	1	1	1	1	9	9	9	19.997	177	177;209;238;245;249;250;249;251	0	4.0945			By MS/MS	By MS/MS	By MS/MS	By MS/MS	0	0	9	9	9	9
A0A385HW02;P69905;G3V1N2;A0A1K0GXZ1;D1MGQ2;I1VZV6;A0A385HW21;A0A385HVY8;A0A385HW63;A0A1S5UZ39;A0A0K2BMD8;Q86YQ1;V9H1D9;A0A385HW00;Q9NQT3;Q86YL2;Q86YQ4;P78461;Q7Z7B4;Q86YQ5;U6A493	A0A385HW02;P69905;G3V1N2;A0A1K0GXZ1;D1MGQ2;I1VZV6;A0A385HW21;A0A385HVY8;A0A385HW63;A0A1S5UZ39;A0A0K2BMD8;Q86YQ1;V9H1D9;A0A385HW00;Q9NQT3;Q86YL2;Q86YQ4;P78461	6;5;5;5;5;5;5;5;5;5;4;3;3;3;3;3;3;3;1;1;1	2;1;1;1;1;1;1;1;1;1;1;1;1;1;1;1;1;1;1;1;1	1;0;0;0;0;0;0;0;0;0;0;0;0;0;0;0;0;0;0;0;0	Hemoglobin subunit alpha	HBA1;HBA2	tr|A0A385HW02|A0A385HW02_HUMAN Mutant hemoglobin subunit alpha 2 OS=Homo sapiens OX=9606 GN=HBA2 PE=3 SV=1;sp|P69905|HBA_HUMAN Hemoglobin subunit alpha OS=Homo sapiens OX=9606 GN=HBA1 PE=1 SV=2;tr|G3V1N2|G3V1N2_HUMAN HCG1745306, isoform CRA_a OS=Homo sapie	21	6	2	1	6	6	5	5	6	6	2	2	1	1	2	2	1	1	0	0	1	1	52.1	28.2	28.2	15.285	142	142;142;110;177;142;142;142;142;141;187;142;91;128;141;91;88;88;85;43;56;42	0	25.894	By MS/MS	By MS/MS	By MS/MS	By MS/MS	By MS/MS	By MS/MS	52.1	52.1	32.4	32.4	52.1	52.1
E9PGA6;Q59G48;A0A3B0J698;Q9BXJ4;B3KXI7	E9PGA6;Q59G48;A0A3B0J698;Q9BXJ4;B3KXI7	5;5;5;5;3	5;5;5;5;3	5;5;5;5;3	Complement C1q tumor necrosis factor-related protein 3	C1QTNF3-AMACR;C1QTNF3	tr|E9PGA6|E9PGA6_HUMAN C1QTNF3-AMACR readthrough (NMD candidate) OS=Homo sapiens OX=9606 GN=C1QTNF3-AMACR PE=4 SV=1;tr|Q59G48|Q59G48_HUMAN C1q and tumor necrosis factor related protein 3 variant (Fragment) OS=Homo sapiens OX=9606 PE=2 SV=1;tr|A0A3B0J698|A0	5	5	5	5	5	5	5	3	5	4	5	5	5	3	5	4	5	5	5	3	5	4	20.1	20.1	20.1	31.075	284	284;312;357;246;94	0	67.055	By MS/MS	By MS/MS	By MS/MS	By MS/MS	By MS/MS	By MS/MS	20.1	20.1	20.1	10.2	20.1	16.2
O75629;A0A3B3IRL2;B3KQR3	O75629;A0A3B3IRL2;B3KQR3	2;2;1	2;2;1	2;2;1	Protein CREG1	CREG1	sp|O75629|CREG1_HUMAN Protein CREG1 OS=Homo sapiens OX=9606 GN=CREG1 PE=1 SV=1;tr|A0A3B3IRL2|A0A3B3IRL2_HUMAN Cellular repressor of E1A-stimulated genes 1, isoform CRA_a OS=Homo sapiens OX=9606 GN=CREG1 PE=1 SV=1;tr|B3KQR3|B3KQR3_HUMAN cDNA PSEC0065 fis, c	3	2	2	2	0	2	1	2	2	2	0	2	1	2	2	2	0	2	1	2	2	2	15	15	15	24.074	220	220;255;220	0	7.1992		By MS/MS	By MS/MS	By MS/MS	By MS/MS	By MS/MS	0	15	9.5	15	15	15
A9LSU1;A0A3B3ISV3;Q59F15;P02462	A9LSU1;A0A3B3ISV3;Q59F15;P02462	2;2;2;2	2;2;2;2	2;2;2;2	Collagen alpha-1(IV) chain;Arresten	COL4A1	tr|A9LSU1|A9LSU1_HUMAN Type IV collagen alpha 1 (Fragment) OS=Homo sapiens OX=9606 PE=2 SV=1;tr|A0A3B3ISV3|A0A3B3ISV3_HUMAN Collagen alpha-1(IV) chain (Fragment) OS=Homo sapiens OX=9606 GN=COL4A1 PE=1 SV=1;tr|Q59F15|Q59F15_HUMAN COL4A1 protein variant (Fra	4	2	2	2	2	0	0	2	2	1	2	0	0	2	2	1	2	0	0	2	2	1	15.7	15.7	15.7	25.331	229	229;386;847;1669	0	6.7713	By matching			By MS/MS	By MS/MS	By MS/MS	15.7	0	0	15.7	15.7	8.7
C9JYX9;A0A3B3ITE8;Q53EK6;B3KQT8;Q9UKZ9	C9JYX9;A0A3B3ITE8;Q53EK6;B3KQT8;Q9UKZ9	1;1;1;1;1	1;1;1;1;1	1;1;1;1;1	Procollagen C-endopeptidase enhancer 2	PCOLCE2	tr|C9JYX9|C9JYX9_HUMAN Procollagen C-endopeptidase enhancer 2 OS=Homo sapiens OX=9606 GN=PCOLCE2 PE=1 SV=1;tr|A0A3B3ITE8|A0A3B3ITE8_HUMAN Procollagen C-endopeptidase enhancer 2 OS=Homo sapiens OX=9606 GN=PCOLCE2 PE=1 SV=1;tr|Q53EK6|Q53EK6_HUMAN Procollagen	5	1	1	1	0	1	1	1	1	1	0	1	1	1	1	1	0	1	1	1	1	1	5.3	5.3	5.3	33.807	303	303;401;415;415;415	0	4.1288		By MS/MS	By MS/MS	By MS/MS	By MS/MS	By MS/MS	0	5.3	5.3	5.3	5.3	5.3
B4DFP1;A0A3B3ITK7;P36871;B7Z6C2;B4DDQ8	B4DFP1;A0A3B3ITK7;P36871;B7Z6C2;B4DDQ8	6;6;6;4;3	6;6;6;4;3	6;6;6;4;3	Phosphoglucomutase-1	PGM1	tr|B4DFP1|B4DFP1_HUMAN cDNA FLJ51818, highly similar to Phosphoglucomutase-1 OS=Homo sapiens OX=9606 PE=2 SV=1;tr|A0A3B3ITK7|A0A3B3ITK7_HUMAN Phosphoglucomutase-1 OS=Homo sapiens OX=9606 GN=PGM1 PE=1 SV=1;sp|P36871|PGM1_HUMAN Phosphoglucomutase-1 OS=Homo s	5	6	6	6	5	6	6	6	6	5	5	6	6	6	6	5	5	6	6	6	6	5	21.2	21.2	21.2	58.738	538	538;584;562;580;365	0	126.53	By MS/MS	By MS/MS	By MS/MS	By MS/MS	By MS/MS	By MS/MS	17.5	21.2	21.2	21.2	21.2	16.9
V9GYN5;Q53Y83;Q53HF3;A0A3B3IUC4;P06280;A0A3B3IRU3;B4DLT5	V9GYN5;Q53Y83;Q53HF3;A0A3B3IUC4;P06280;A0A3B3IRU3;B4DLT5	2;2;2;2;2;1;1	2;2;2;2;2;1;1	2;2;2;2;2;1;1	Alpha-galactosidase A	GLA	tr|V9GYN5|V9GYN5_HUMAN Alpha-galactosidase OS=Homo sapiens OX=9606 GN=GLA PE=1 SV=1;tr|Q53Y83|Q53Y83_HUMAN Alpha-galactosidase OS=Homo sapiens OX=9606 GN=GLA PE=2 SV=1;tr|Q53HF3|Q53HF3_HUMAN Alpha-galactosidase (Fragment) OS=Homo sapiens OX=9606 PE=2 SV=1;	7	2	2	2	1	0	0	2	1	2	1	0	0	2	1	2	1	0	0	2	1	2	12.6	12.6	12.6	25.217	222	222;429;429;470;429;199;211	0	8.3369	By matching			By MS/MS	By MS/MS	By MS/MS	7.7	0	0	12.6	5	12.6
B2C310;A0A3B6XSH2;C7DJS2;C7DJS1;A8MX94;V9HWE9;P09211	B2C310;A0A3B6XSH2;C7DJS2;C7DJS1;A8MX94;V9HWE9;P09211	1;1;1;1;1;1;1	1;1;1;1;1;1;1	1;1;1;1;1;1;1	Glutathione S-transferase P	GSTP1;HEL-S-22	tr|B2C310|B2C310_HUMAN Glutathione S-transferase pi (Fragment) OS=Homo sapiens OX=9606 GN=GSTP1 PE=4 SV=1;tr|A0A3B6XSH2|A0A3B6XSH2_HUMAN Glutathione S-transferase pi 1 (Fragment) OS=Homo sapiens OX=9606 GN=GSTP1 PE=4 SV=1;tr|C7DJS2|C7DJS2_HUMAN Glutathione	7	1	1	1	1	1	1	0	0	0	1	1	1	0	0	0	1	1	1	0	0	0	55.9	55.9	55.9	3.9414	34	34;34;151;151;174;210;210	0	32.01	By MS/MS	By MS/MS	By MS/MS				55.9	55.9	55.9	0	0	0
M0QZ17;A1L4H1	M0QZ17;A1L4H1	1;1	1;1	1;1	Soluble scavenger receptor cysteine-rich domain-containing protein SSC5D	SSC5D	tr|M0QZ17|M0QZ17_HUMAN Soluble scavenger receptor cysteine-rich domain-containing protein SSC5D (Fragment) OS=Homo sapiens OX=9606 GN=SSC5D PE=1 SV=1;sp|A1L4H1|SRCRL_HUMAN Soluble scavenger receptor cysteine-rich domain-containing protein SSC5D OS=Homo sap	2	1	1	1	1	1	1	1	1	1	1	1	1	1	1	1	1	1	1	1	1	1	13.3	13.3	13.3	9.3027	90	90;1573	0	5.6931	By MS/MS	By MS/MS	By MS/MS	By MS/MS	By MS/MS	By MS/MS	13.3	13.3	13.3	13.3	13.3	13.3
A2VCR0;B4DM33;Q15691	A2VCR0;B4DM33;Q15691	2;2;2	2;2;2	2;2;2	Microtubule-associated protein RP/EB family member 1	MAPRE1	tr|A2VCR0|A2VCR0_HUMAN MAPRE1 protein (Fragment) OS=Homo sapiens OX=9606 GN=MAPRE1 PE=2 SV=1;tr|B4DM33|B4DM33_HUMAN cDNA FLJ52068, highly similar to Microtubule-associated protein RP/EB family member 1 OS=Homo sapiens OX=9606 PE=2 SV=1;sp|Q15691|MARE1_HUMA	3	2	2	2	2	2	2	2	2	2	2	2	2	2	2	2	2	2	2	2	2	2	16.2	16.2	16.2	19.408	173	173;238;268	0	9.8872	By MS/MS	By MS/MS	By MS/MS	By MS/MS	By MS/MS	By MS/MS	16.2	16.2	16.2	16.2	16.2	16.2
B0YIW2;A3KPE2;P02656	B0YIW2;A3KPE2;P02656	1;1;1	1;1;1	1;1;1	Apolipoprotein C-III	APOC3	tr|B0YIW2|B0YIW2_HUMAN Apolipoprotein C-III variant 1 OS=Homo sapiens OX=9606 GN=APOC3 PE=1 SV=1;tr|A3KPE2|A3KPE2_HUMAN Apolipoprotein C-III OS=Homo sapiens OX=9606 GN=APOC3 PE=2 SV=1;sp|P02656|APOC3_HUMAN Apolipoprotein C-III OS=Homo sapiens OX=9606 GN=AP	3	1	1	1	1	1	1	1	1	1	1	1	1	1	1	1	1	1	1	1	1	1	13.7	13.7	13.7	12.815	117	117;99;99	0	123.17	By MS/MS	By MS/MS	By MS/MS	By MS/MS	By MS/MS	By MS/MS	13.7	13.7	13.7	13.7	13.7	13.7
Q53GE2;Q53GC7;A4D0V4;P47755;B4DE01	Q53GE2;Q53GC7;A4D0V4;P47755;B4DE01	3;3;3;3;2	1;1;1;1;1	1;1;1;1;1	F-actin-capping protein subunit alpha-2	CAPZA2	tr|Q53GE2|Q53GE2_HUMAN F-actin-capping protein subunit alpha (Fragment) OS=Homo sapiens OX=9606 PE=2 SV=1;tr|Q53GC7|Q53GC7_HUMAN F-actin-capping protein subunit alpha (Fragment) OS=Homo sapiens OX=9606 PE=2 SV=1;tr|A4D0V4|A4D0V4_HUMAN F-actin-capping prote	5	3	1	1	1	2	2	2	2	2	1	1	1	0	0	0	1	1	1	0	0	0	15	5.6	5.6	32.967	286	286;286;286;286;209	0	25.414	By MS/MS	By MS/MS	By MS/MS	By matching	By matching	By matching	5.6	9.1	9.1	9.4	9.4	9.4
A4D0Z3;B4DLJ3;P84085;C9J1Z8;F5H1V1;F5H6T5;F8WDB3	A4D0Z3;B4DLJ3;P84085;C9J1Z8	6;6;6;5;1;1;1	1;1;1;0;0;0;0	1;1;1;0;0;0;0	ADP-ribosylation factor 5	ARF5	tr|A4D0Z3|A4D0Z3_HUMAN ADP-ribosylation factor 5 OS=Homo sapiens OX=9606 GN=ARF5 PE=2 SV=1;tr|B4DLJ3|B4DLJ3_HUMAN cDNA FLJ51495, highly similar to ADP-ribosylation factor 5 OS=Homo sapiens OX=9606 PE=2 SV=1;sp|P84085|ARF5_HUMAN ADP-ribosylation factor 5 OS	7	6	1	1	5	5	3	2	5	4	1	1	1	1	1	1	1	1	1	1	1	1	38.9	4.4	4.4	20.529	180	180;229;180;150;40;50;59	1	-2	By MS/MS	By MS/MS	By MS/MS	By matching	By matching	By MS/MS	32.8	38.9	21.7	10	32.8	32.8
A4D110	A4D110	1	1	1		LOC401309	tr|A4D110|A4D110_HUMAN Uncharacterized protein OS=Homo sapiens OX=9606 GN=LOC401309 PE=4 SV=1	1	1	1	1	0	0	0	0	0	1	0	0	0	0	0	1	0	0	0	0	0	1	18.9	18.9	18.9	13.387	127	127	0.0054348	2.7939						By MS/MS	0	0	0	0	0	18.9
Q16181;B4DUD6;E7EPK1;A8K3D0;Q3B7A3;Q59EY4;A4GYY8;Q3LIE9;E7ES33;Q8TC62;A0A0U1RRD1;A0A0U1RRH9;G3V1Q4;A0A024RA87;B4DNE4;A0A0U1RRE1;A0A023T695	Q16181;B4DUD6;E7EPK1;A8K3D0;Q3B7A3;Q59EY4;A4GYY8;Q3LIE9;E7ES33;Q8TC62;A0A0U1RRD1;A0A0U1RRH9;G3V1Q4;A0A024RA87;B4DNE4;A0A0U1RRE1;A0A023T695	2;2;2;2;2;2;2;2;2;2;1;1;1;1;1;1;1	2;2;2;2;2;2;2;2;2;2;1;1;1;1;1;1;1	2;2;2;2;2;2;2;2;2;2;1;1;1;1;1;1;1	Septin-7	SEPT7;DKFZp686F17268;Nbla02942	sp|Q16181|SEPT7_HUMAN Septin-7 OS=Homo sapiens OX=9606 GN=SEPT7 PE=1 SV=2;tr|B4DUD6|B4DUD6_HUMAN cDNA FLJ54551, highly similar to Septin-7 OS=Homo sapiens OX=9606 PE=2 SV=1;tr|E7EPK1|E7EPK1_HUMAN Septin-7 OS=Homo sapiens OX=9606 GN=SEPT7 PE=1 SV=2;tr|A8K3D	17	2	2	2	1	1	2	1	2	1	1	1	2	1	2	1	1	1	2	1	2	1	9.2	9.2	9.2	50.679	437	437;410;437;436;235;381;433;418;417;417;77;147;401;384;382;157;407	0	28.153	By MS/MS	By MS/MS	By MS/MS	By MS/MS	By MS/MS	By MS/MS	5.3	3.9	9.2	3.9	9.2	3.9
A6NJA2;D3DUG9;P54578;B2RD79	A6NJA2;D3DUG9;P54578;B2RD79	2;2;2;1	2;2;2;1	2;2;2;1	Ubiquitin carboxyl-terminal hydrolase;Ubiquitin carboxyl-terminal hydrolase 14	USP14	tr|A6NJA2|A6NJA2_HUMAN Ubiquitin carboxyl-terminal hydrolase 14 OS=Homo sapiens OX=9606 GN=USP14 PE=1 SV=2;tr|D3DUG9|D3DUG9_HUMAN Ubiquitin specific peptidase 14 (TRNA-guanine transglycosylase), isoform CRA_a OS=Homo sapiens OX=9606 GN=USP14 PE=3 SV=1;sp|P	4	2	2	2	2	1	0	0	1	1	2	1	0	0	1	1	2	1	0	0	1	1	10.5	10.5	10.5	51.086	448	448;468;494;494	0	5.1423	By MS/MS	By MS/MS			By matching	By MS/MS	10.5	6.5	0	0	6.5	6.5
A8K061;Q9Y5C1	A8K061;Q9Y5C1	2;2	2;2	2;2	Angiopoietin-related protein 3	ANGPTL3	tr|A8K061|A8K061_HUMAN cDNA FLJ77880, highly similar to Homo sapiens angiopoietin-like 3, mRNA OS=Homo sapiens OX=9606 PE=2 SV=1;sp|Q9Y5C1|ANGL3_HUMAN Angiopoietin-related protein 3 OS=Homo sapiens OX=9606 GN=ANGPTL3 PE=1 SV=1	2	2	2	2	2	2	2	2	2	2	2	2	2	2	2	2	2	2	2	2	2	2	5.4	5.4	5.4	53.638	460	460;460	0	11.831	By MS/MS	By MS/MS	By MS/MS	By MS/MS	By MS/MS	By MS/MS	5.4	5.4	5.4	5.4	5.4	5.4
Q5TBF5;Q7Z532;A8K0R3;B4DI63;P20774	Q5TBF5;Q7Z532;A8K0R3;B4DI63;P20774	2;2;2;2;2	2;2;2;2;2	2;2;2;2;2	Mimecan	OGN	tr|Q5TBF5|Q5TBF5_HUMAN Mimecan (Fragment) OS=Homo sapiens OX=9606 GN=OGN PE=1 SV=1;tr|Q7Z532|Q7Z532_HUMAN Osteoglycin OG OS=Homo sapiens OX=9606 PE=2 SV=1;tr|A8K0R3|A8K0R3_HUMAN Osteoglycin (Osteoinductive factor, mimecan), isoform CRA_a OS=Homo sapiens OX	5	2	2	2	2	2	1	0	1	1	2	2	1	0	1	1	2	2	1	0	1	1	7.1	7.1	7.1	30.456	268	268;298;298;356;298	0	6.5246	By MS/MS	By MS/MS	By MS/MS		By MS/MS	By MS/MS	7.1	7.1	7.1	0	7.1	7.1
A8K168;P48163	A8K168;P48163	2;2	2;2	2;2	Malic enzyme;NADP-dependent malic enzyme	ME1	tr|A8K168|A8K168_HUMAN Malic enzyme OS=Homo sapiens OX=9606 PE=2 SV=1;sp|P48163|MAOX_HUMAN NADP-dependent malic enzyme OS=Homo sapiens OX=9606 GN=ME1 PE=1 SV=1	2	2	2	2	1	0	1	1	1	1	1	0	1	1	1	1	1	0	1	1	1	1	3.3	3.3	3.3	64.135	572	572;572	0	4.1866	By MS/MS		By MS/MS	By MS/MS	By matching	By MS/MS	1.7	0	1.6	1.6	1.6	1.6
Q53FA1;A8K2H7;Q16581	Q53FA1;A8K2H7;Q16581	1;1;1	1;1;1	1;1;1	C3a anaphylatoxin chemotactic receptor	C3AR1	tr|Q53FA1|Q53FA1_HUMAN Complement component 3a receptor 1 variant (Fragment) OS=Homo sapiens OX=9606 PE=2 SV=1;tr|A8K2H7|A8K2H7_HUMAN Complement component 3a receptor 1, isoform CRA_a OS=Homo sapiens OX=9606 GN=C3AR1 PE=2 SV=1;sp|Q16581|C3AR_HUMAN C3a anap	3	1	1	1	0	1	0	0	0	0	0	1	0	0	0	0	0	1	0	0	0	0	3.1	3.1	3.1	53.88	482	482;482;482	1	-2		By MS/MS					0	3.1	0	0	0	0
A8K2N4;Q8NC74	A8K2N4;Q8NC74	1;1	1;1	1;1	RBBP8 N-terminal-like protein	RBBP8NL	tr|A8K2N4|A8K2N4_HUMAN cDNA FLJ77972 OS=Homo sapiens OX=9606 PE=2 SV=1;sp|Q8NC74|RB8NL_HUMAN RBBP8 N-terminal-like protein OS=Homo sapiens OX=9606 GN=RBBP8NL PE=2 SV=3	2	1	1	1	1	1	1	1	1	1	1	1	1	1	1	1	1	1	1	1	1	1	1.4	1.4	1.4	71.446	664	664;664	0.0088496	2.5536	By MS/MS	By MS/MS	By MS/MS	By matching	By MS/MS	By MS/MS	1.4	1.4	1.4	1.4	1.4	1.4
B4DE69;B4DQY1;B4DDF7;A8K7B7;A8K3H8;P30153;C9J9C1;B3KQV6;Q8NB89;A8K8B0;P30154	B4DE69;B4DQY1;B4DDF7;A8K7B7;A8K3H8;P30153;C9J9C1;B3KQV6;Q8NB89;A8K8B0;P30154	2;2;2;2;2;2;1;1;1;1;1	2;2;2;2;2;2;1;1;1;1;1	2;2;2;2;2;2;1;1;1;1;1	Serine/threonine-protein phosphatase 2A 65 kDa regulatory subunit A alpha isoform;Serine/threonine-protein phosphatase 2A 65 kDa regulatory subunit A beta isoform	PPP2R1A;PPP2R1B	tr|B4DE69|B4DE69_HUMAN cDNA FLJ56053, highly similar to Serine/threonine-protein phosphatase 2A 65 kDa regulatory subunit A alpha isoform OS=Homo sapiens OX=9606 PE=2 SV=1;tr|B4DQY1|B4DQY1_HUMAN cDNA FLJ56133, highly similar to Serine/threonine-protein pho	11	2	2	2	1	2	2	0	0	1	1	2	2	0	0	1	1	2	2	0	0	1	5.4	5.4	5.4	59.143	534	534;555;579;589;589;589;395;410;509;667;601	0	4.1958	By MS/MS	By MS/MS	By MS/MS			By MS/MS	3	5.4	5.4	0	0	2.4
G3XAP6;Q53FR6;A8K3I0;P49747;B4DN75;B4DN90;Q8N2R4	G3XAP6;Q53FR6;A8K3I0;P49747;B4DN75;B4DN90	9;9;9;9;8;8;1	1;1;1;1;1;0;0	1;1;1;1;1;0;0	Cartilage oligomeric matrix protein	COMP	tr|G3XAP6|G3XAP6_HUMAN Cartilage oligomeric matrix protein OS=Homo sapiens OX=9606 GN=COMP PE=1 SV=1;tr|Q53FR6|Q53FR6_HUMAN Cartilage oligomeric matrix protein variant (Fragment) OS=Homo sapiens OX=9606 PE=2 SV=1;tr|A8K3I0|A8K3I0_HUMAN cDNA FLJ78437, highl	7	9	1	1	8	7	7	9	9	9	1	1	0	1	1	1	1	1	0	1	1	1	16.4	2.3	2.3	79.696	724	724;757;757;757;684;744;130	1	-2	By MS/MS	By MS/MS	By matching	By MS/MS	By matching	By matching	14.6	13.1	12.3	16.4	16.4	16.4
F8WE65;C9J5S7;B4DM82;V9HWF5;B2RE56;A8K486;P62937;Q71V99;E5RIZ5;P0DN26;A0A0H2UH34;A0A0B4J2A2;A0A075B767;A0A075B759;Q9Y536;F5H284	F8WE65;C9J5S7;B4DM82;V9HWF5;B2RE56;A8K486;P62937;Q71V99	3;3;3;3;3;3;3;2;1;1;1;1;1;1;1;1	3;3;3;3;3;3;3;2;1;1;1;1;1;1;1;1	3;3;3;3;3;3;3;2;1;1;1;1;1;1;1;1	Peptidyl-prolyl cis-trans isomerase;Peptidyl-prolyl cis-trans isomerase A;Peptidyl-prolyl cis-trans isomerase A, N-terminally processed	PPIA;HEL-S-69p	tr|F8WE65|F8WE65_HUMAN Peptidyl-prolyl cis-trans isomerase OS=Homo sapiens OX=9606 GN=PPIA PE=1 SV=1;tr|C9J5S7|C9J5S7_HUMAN Peptidyl-prolyl cis-trans isomerase OS=Homo sapiens OX=9606 GN=PPIA PE=1 SV=1;tr|B4DM82|B4DM82_HUMAN Peptidyl-prolyl cis-trans isome	16	3	3	3	3	3	3	3	3	3	3	3	3	3	3	3	3	3	3	3	3	3	34.2	34.2	34.2	13.022	120	120;121;129;165;165;165;165;164;58;164;164;164;164;164;164;164	0	25.742	By MS/MS	By MS/MS	By MS/MS	By MS/MS	By MS/MS	By MS/MS	34.2	34.2	34.2	34.2	34.2	34.2
A8K5T0;P08603;A0A024R962;A0A024R984;A0A0D9SG88;Q5TFM2;Q14006;W5U1X0;U5TZG9;Q8WW96;A0A087WYK9;Q6NSD3;B1AKG0;Q02985;Q03591	A8K5T0;P08603;A0A024R962;A0A024R984	19;19;18;17;9;8;7;2;2;1;1;1;1;1;1	19;19;18;17;9;8;7;2;2;1;1;1;1;1;1	19;19;18;17;9;8;7;2;2;1;1;1;1;1;1	Complement factor H	CFH;hCG_40889	tr|A8K5T0|A8K5T0_HUMAN cDNA FLJ75416, highly similar to Homo sapiens complement factor H (CFH), mRNA OS=Homo sapiens OX=9606 PE=2 SV=1;sp|P08603|CFAH_HUMAN Complement factor H OS=Homo sapiens OX=9606 GN=CFH PE=1 SV=4;tr|A0A024R962|A0A024R962_HUMAN HCG40889	15	19	19	19	13	12	15	12	12	12	13	12	15	12	12	12	13	12	15	12	12	12	28.2	28.2	28.2	138.95	1231	1231;1231;1231;1172;449;385;657;58;66;195;195;232;271;330;330	0	323.31	By MS/MS	By MS/MS	By MS/MS	By MS/MS	By MS/MS	By MS/MS	19.8	18.9	23.7	16.3	15.4	16.5
B4E0K9;Q59E90;A8K6A7;O00754;M0R174;Q93093	B4E0K9;Q59E90;A8K6A7;O00754;M0R174;Q93093	2;2;2;2;1;1	2;2;2;2;1;1	2;2;2;2;1;1	Alpha-mannosidase;Lysosomal alpha-mannosidase;Lysosomal alpha-mannosidase A peptide;Lysosomal alpha-mannosidase B peptide;Lysosomal alpha-mannosidase C peptide;Lysosomal alpha-mannosidase D peptide;Lysosomal alpha-mannosidase E peptide	MAN2B1;MANB	tr|B4E0K9|B4E0K9_HUMAN Alpha-mannosidase OS=Homo sapiens OX=9606 PE=2 SV=1;tr|Q59E90|Q59E90_HUMAN Alpha-mannosidase (Fragment) OS=Homo sapiens OX=9606 PE=2 SV=1;tr|A8K6A7|A8K6A7_HUMAN Alpha-mannosidase OS=Homo sapiens OX=9606 PE=2 SV=1;sp|O00754|MA2B1_HUMA	6	2	2	2	1	2	2	1	1	1	1	2	2	1	1	1	1	2	2	1	1	1	3.1	3.1	3.1	107.46	950	950;1007;1011;1011;140;323	0	8.5344	By MS/MS	By MS/MS	By MS/MS	By MS/MS	By MS/MS	By MS/MS	1.2	3.1	3.1	1.2	1.2	1.2
E3UN46;A8K6C9;P01344;B2MUX6	E3UN46;A8K6C9;P01344;B2MUX6	2;2;2;1	2;2;2;1	2;2;2;1	Insulin-like growth factor II;Insulin-like growth factor II;Insulin-like growth factor II Ala-25 Del;Preptin	IGF2	tr|E3UN46|E3UN46_HUMAN Insulin-like growth factor II transcript variant 3 isoform 1 (Fragment) OS=Homo sapiens OX=9606 GN=IGF2 PE=2 SV=1;tr|A8K6C9|A8K6C9_HUMAN cDNA FLJ78037, highly similar to Homo sapiens insulin-like growth factor 2 (somatomedin A), mRNA	4	2	2	2	2	2	2	2	2	2	2	2	2	2	2	2	2	2	2	2	2	2	22.9	22.9	22.9	12.029	109	109;180;180;69	0	78.343	By MS/MS	By MS/MS	By MS/MS	By MS/MS	By MS/MS	By MS/MS	22.9	22.9	22.9	22.9	22.9	22.9
A8K7F6;P60842;A8K088;J3QLN6;J3QR64;J3KTB5;J3QL43;J3QS69;J3KT12;Q59F68;J3QKZ9;B4E047;J3KS25;J3KSZ0	A8K7F6;P60842;A8K088;J3QLN6;J3QR64;J3KTB5;J3QL43;J3QS69;J3KT12;Q59F68	5;5;4;3;3;3;3;3;3;3;2;2;2;2	5;5;4;3;3;3;3;3;3;3;2;2;2;2	1;1;1;1;1;1;1;1;1;1;1;1;1;1	Eukaryotic initiation factor 4A-I	EIF4A1	tr|A8K7F6|A8K7F6_HUMAN cDNA FLJ78244, highly similar to Homo sapiens eukaryotic translation initiation factor 4A, isoform 1 (EIF4A1), mRNA OS=Homo sapiens OX=9606 PE=2 SV=1;sp|P60842|IF4A1_HUMAN Eukaryotic initiation factor 4A-I OS=Homo sapiens OX=9606 GN=	14	5	5	1	4	2	2	3	4	4	4	2	2	3	4	4	1	0	0	1	1	1	17.5	17.5	3.7	46.121	406	406;406;406;163;214;257;271;300;341;375;134;173;187;230	0	33.172	By MS/MS	By MS/MS	By MS/MS	By MS/MS	By MS/MS	By MS/MS	14	5.7	5.7	9.4	12.8	12.8
A8K7J3;Q15075	A8K7J3;Q15075	1;1	1;1	1;1	Early endosome antigen 1	EEA1	tr|A8K7J3|A8K7J3_HUMAN cDNA FLJ75535, highly similar to Homo sapiens early endosome antigen 1, 162kD (EEA1), mRNA (Fragment) OS=Homo sapiens OX=9606 PE=2 SV=1;sp|Q15075|EEA1_HUMAN Early endosome antigen 1 OS=Homo sapiens OX=9606 GN=EEA1 PE=1 SV=2	2	1	1	1	0	0	0	0	0	1	0	0	0	0	0	1	0	0	0	0	0	1	2.4	2.4	2.4	92.614	807	807;1411	0.00369	2.9143						By MS/MS	0	0	0	0	0	2.4
Q96BA4;H7BZI1;B4DZX0;Q53GX6;A8K7Q1;Q02818	Q96BA4;H7BZI1;B4DZX0;Q53GX6;A8K7Q1;Q02818	1;1;1;1;1;1	1;1;1;1;1;1	1;1;1;1;1;1	Nucleobindin-1	NUCB1	tr|Q96BA4|Q96BA4_HUMAN NUCB1 protein OS=Homo sapiens OX=9606 PE=1 SV=1;tr|H7BZI1|H7BZI1_HUMAN Nucleobindin-1 (Fragment) OS=Homo sapiens OX=9606 GN=NUCB1 PE=1 SV=1;tr|B4DZX0|B4DZX0_HUMAN cDNA FLJ52898, highly similar to Nucleobindin-1 OS=Homo sapiens OX=960	6	1	1	1	1	0	0	1	1	1	1	0	0	1	1	1	1	0	0	1	1	1	7.4	7.4	7.4	20.468	176	176;295;441;461;461;461	0	9.9529	By MS/MS			By matching	By MS/MS	By MS/MS	7.4	0	0	7.4	7.4	7.4
A8K8U1;Q86VP6;A0A0C4DGH5;B3KMG3;B3KM30;H0YH27	A8K8U1;Q86VP6;A0A0C4DGH5	7;7;6;3;1;1	7;7;6;3;1;1	7;7;6;3;1;1	Cullin-associated NEDD8-dissociated protein 1	CAND1	tr|A8K8U1|A8K8U1_HUMAN cDNA FLJ77762, highly similar to Homo sapiens cullin-associated and neddylation-dissociated 1 (CAND1), mRNA OS=Homo sapiens OX=9606 PE=2 SV=1;sp|Q86VP6|CAND1_HUMAN Cullin-associated NEDD8-dissociated protein 1 OS=Homo sapiens OX=9606	6	7	7	7	5	6	4	6	4	4	5	6	4	6	4	4	5	6	4	6	4	4	8.9	8.9	8.9	136.32	1230	1230;1230;770;458;163;442	0	94.289	By MS/MS	By MS/MS	By MS/MS	By MS/MS	By MS/MS	By MS/MS	5.7	7.8	4.1	7.4	5.3	5.9
P07910;B4DSU6;G3V2Q1;B2R603;B3KX96;D3DPI2;G3V4C1;B4DY08;B2R5W2;G3V576;G3V4W0;G3V555;G3V575;B4DMJ1;G3V251;G3V3K6;G3V5X6;A8K9A4;Q6PKD2;Q569J8;G3V4M8;A0A0G2JNQ3;A0A0G2JPF8;B7ZW38;B2RXH8;O60812;P0DMR1;G3V2H6	P07910;B4DSU6;G3V2Q1;B2R603;B3KX96;D3DPI2;G3V4C1;B4DY08;B2R5W2;G3V576;G3V4W0;G3V555;G3V575;B4DMJ1;G3V251;G3V3K6;G3V5X6;A8K9A4;Q6PKD2;Q569J8;G3V4M8;A0A0G2JNQ3;A0A0G2JPF8;B7ZW38;B2RXH8;O60812;P0DMR1;G3V2H6	2;2;2;2;2;2;2;2;2;2;2;2;2;2;2;2;2;2;1;1;1;1;1;1;1;1;1;1	2;2;2;2;2;2;2;2;2;2;2;2;2;2;2;2;2;2;1;1;1;1;1;1;1;1;1;1	2;2;2;2;2;2;2;2;2;2;2;2;2;2;2;2;2;2;1;1;1;1;1;1;1;1;1;1	Heterogeneous nuclear ribonucleoproteins C1/C2;Heterogeneous nuclear ribonucleoprotein C-like 3;Heterogeneous nuclear ribonucleoprotein C-like 2;Heterogeneous nuclear ribonucleoprotein C-like 1;Heterogeneous nuclear ribonucleoprotein C-like 4	HNRNPC;hCG_1641229;HNRPCL1;HNRPC;HNRNPCL3;HNRNPCL2;HNRNPCL1;HNRNPCL4	sp|P07910|HNRPC_HUMAN Heterogeneous nuclear ribonucleoproteins C1/C2 OS=Homo sapiens OX=9606 GN=HNRNPC PE=1 SV=4;tr|B4DSU6|B4DSU6_HUMAN Heterogeneous nuclear ribonucleoproteins C1/C2 OS=Homo sapiens OX=9606 GN=HNRNPC PE=1 SV=1;tr|G3V2Q1|G3V2Q1_HUMAN Hetero	28	2	2	2	0	0	0	1	1	1	0	0	0	1	1	1	0	0	0	1	1	1	9.2	9.2	9.2	33.67	306	306;147;305;303;293;293;292;288;290;231;262;175;187;135;126;121;117;306;207;102;66;293;293;293;293;293;293;54	0	5.075				By MS/MS	By MS/MS	By MS/MS	0	0	0	5.2	3.9	3.9
H0YBB2;Q4G0W3;J3QT83;A8KAL5;Q05707	H0YBB2;Q4G0W3;J3QT83;A8KAL5;Q05707	1;1;1;1;1	1;1;1;1;1	1;1;1;1;1	Collagen alpha-1(XIV) chain	COL14A1	tr|H0YBB2|H0YBB2_HUMAN Collagen alpha-1(XIV) chain (Fragment) OS=Homo sapiens OX=9606 GN=COL14A1 PE=1 SV=8;tr|Q4G0W3|Q4G0W3_HUMAN COL14A1 protein OS=Homo sapiens OX=9606 GN=COL14A1 PE=1 SV=1;tr|J3QT83|J3QT83_HUMAN Collagen alpha-1(XIV) chain (Fragment) OS=	5	1	1	1	0	0	0	1	1	1	0	0	0	1	1	1	0	0	0	1	1	1	7.4	7.4	7.4	36.841	336	336;534;843;1105;1796	0	14.713				By matching	By MS/MS	By MS/MS	0	0	0	7.4	7.4	7.4
Q5T6L4;A8KAP9;P00966;B4E395;A0A0S2Z3D8;Q5T6L5;Q5T6L6;A0A0S2Z3B6;A0A0S2Z3F1	Q5T6L4;A8KAP9;P00966;B4E395	5;5;5;3;2;2;2;2;1	5;5;5;3;2;2;2;2;1	5;5;5;3;2;2;2;2;1	Argininosuccinate synthase	ASS;ASS1	tr|Q5T6L4|Q5T6L4_HUMAN Argininosuccinate synthase 1 isoform 1 OS=Homo sapiens OX=9606 GN=ASS PE=2 SV=1;tr|A8KAP9|A8KAP9_HUMAN cDNA FLJ78448, highly similar to Homo sapiens argininosuccinate synthetase (ASS), transcript variant 1, mRNA OS=Homo sapiens OX=96	9	5	5	5	4	4	5	2	4	4	4	4	5	2	4	4	4	4	5	2	4	4	25	25	25	46.53	412	412;412;412;295;152;179;198;216;125	0	36.334	By MS/MS	By MS/MS	By MS/MS	By MS/MS	By MS/MS	By MS/MS	19.4	19.4	25	8.7	18.9	18.9
C9JMC5;A8MYB8;E9PNN6;Q6PKA6;P30838;I3L3W9;I3L4E5;I3L1H6;I3L3I9;Q8N9T9	C9JMC5;A8MYB8;E9PNN6;Q6PKA6;P30838;I3L3W9;I3L4E5;I3L1H6;I3L3I9;Q8N9T9	2;2;2;2;2;1;1;1;1;1	2;2;2;2;2;1;1;1;1;1	2;2;2;2;2;1;1;1;1;1	Aldehyde dehydrogenase, dimeric NADP-preferring	ALDH3A1	tr|C9JMC5|C9JMC5_HUMAN Aldehyde dehydrogenase, dimeric NADP-preferring (Fragment) OS=Homo sapiens OX=9606 GN=ALDH3A1 PE=1 SV=1;tr|A8MYB8|A8MYB8_HUMAN Aldehyde dehydrogenase, dimeric NADP-preferring OS=Homo sapiens OX=9606 GN=ALDH3A1 PE=1 SV=1;tr|E9PNN6|E9P	10	2	2	2	0	0	0	2	2	2	0	0	0	2	2	2	0	0	0	2	2	2	8.3	8.3	8.3	41.647	372	372;389;396;512;453;74;119;131;380;570	0	6.8766				By MS/MS	By MS/MS	By MS/MS	0	0	0	8.3	8.3	8.3
Q8TAY0;B0AZL7;P35858	Q8TAY0;B0AZL7;P35858	1;1;1	1;1;1	1;1;1	Insulin-like growth factor-binding protein complex acid labile subunit	IGFALS	tr|Q8TAY0|Q8TAY0_HUMAN Insulin-like growth factor binding protein, acid labile subunit OS=Homo sapiens OX=9606 GN=IGFALS PE=2 SV=1;tr|B0AZL7|B0AZL7_HUMAN cDNA, FLJ79457, highly similar to Insulin-like growth factor-binding proteincomplex acid labile chain	3	1	1	1	1	1	1	1	1	1	1	1	1	1	1	1	1	1	1	1	1	1	2.3	2.3	2.3	66.066	605	605;605;605	0	30.169	By MS/MS	By MS/MS	By MS/MS	By MS/MS	By MS/MS	By MS/MS	2.3	2.3	2.3	2.3	2.3	2.3
B0I1S3;K7ELN3;K7EK91;Q9UFH2	B0I1S3;K7ELN3;K7EK91;Q9UFH2	1;1;1;1	1;1;1;1	1;1;1;1	Dynein heavy chain 17, axonemal	DNAH17	tr|B0I1S3|B0I1S3_HUMAN DNAH17 variant protein (Fragment) OS=Homo sapiens OX=9606 PE=2 SV=1;tr|K7ELN3|K7ELN3_HUMAN Dynein heavy chain 17, axonemal (Fragment) OS=Homo sapiens OX=9606 GN=DNAH17 PE=1 SV=1;tr|K7EK91|K7EK91_HUMAN Dynein heavy chain 17, axonemal	4	1	1	1	1	1	1	1	1	1	1	1	1	1	1	1	1	1	1	1	1	1	2	2	2	158.86	1404	1404;1563;4457;4462	0.0071429	2.6631	By MS/MS	By MS/MS	By MS/MS	By matching	By matching	By matching	2	2	2	2	2	2
Q7Z5X3;Q8N7H0;B3KNG0;B0QY90;B4DQF6;B3KPB9;B0QY89;Q9Y262	Q7Z5X3;Q8N7H0;B3KNG0;B0QY90;B4DQF6;B3KPB9;B0QY89;Q9Y262	1;1;1;1;1;1;1;1	1;1;1;1;1;1;1;1	1;1;1;1;1;1;1;1	Eukaryotic translation initiation factor 3 subunit L	EIF3L	tr|Q7Z5X3|Q7Z5X3_HUMAN eIF3L protein OS=Homo sapiens OX=9606 GN=EIF3L PE=2 SV=2;tr|Q8N7H0|Q8N7H0_HUMAN cDNA FLJ25591 fis, clone JTH12226 OS=Homo sapiens OX=9606 PE=2 SV=1;tr|B3KNG0|B3KNG0_HUMAN cDNA FLJ14523 fis, clone NT2RM1000905, highly similar to Eukar	8	1	1	1	0	0	1	0	0	0	0	0	1	0	0	0	0	0	1	0	0	0	8.5	8.5	8.5	22.277	188	188;297;297;466;531;607;607;564	0	33.656			By MS/MS				0	0	8.5	0	0	0
B4DUV1;B1AHL2;B1AHM7;H7C1M6;B1AHM9;B1AHN3;B1AHM8	B4DUV1;B1AHL2	12;12;3;3;3;2;2	2;2;0;0;0;0;0	2;2;0;0;0;0;0	Fibulin-1	FBLN1	tr|B4DUV1|B4DUV1_HUMAN Fibulin-1 OS=Homo sapiens OX=9606 PE=2 SV=1;tr|B1AHL2|B1AHL2_HUMAN Fibulin-1 OS=Homo sapiens OX=9606 GN=FBLN1 PE=1 SV=1	7	12	2	2	11	10	10	11	11	12	2	2	2	2	2	2	2	2	2	2	2	2	22.6	4.7	4.7	70.154	641	641;721;139;183;189;172;181	0	15.714	By MS/MS	By MS/MS	By MS/MS	By MS/MS	By MS/MS	By MS/MS	20.1	18.6	18.6	20.1	21.1	22.6
Q96IR1;Q53HV1;B2R491;P62701	Q96IR1;Q53HV1;B2R491;P62701	1;1;1;1	1;1;1;1	1;1;1;1	40S ribosomal protein S4;40S ribosomal protein S4, X isoform	RPS4X	tr|Q96IR1|Q96IR1_HUMAN RPS4X protein (Fragment) OS=Homo sapiens OX=9606 GN=RPS4X PE=2 SV=2;tr|Q53HV1|Q53HV1_HUMAN Ribosomal protein S4, X-linked X isoform variant (Fragment) OS=Homo sapiens OX=9606 PE=2 SV=1;tr|B2R491|B2R491_HUMAN 40S ribosomal protein S4	4	1	1	1	0	0	0	1	0	1	0	0	0	1	0	1	0	0	0	1	0	1	5.3	5.3	5.3	27.259	243	243;263;263;263	0.0018622	2.9782				By MS/MS		By MS/MS	0	0	0	5.3	0	5.3
F8VR50;C9JZD1;B4DM63;Q2LE71;B2R4D5;O15145	F8VR50;C9JZD1;B4DM63;Q2LE71;B2R4D5;O15145	1;1;1;1;1;1	1;1;1;1;1;1	1;1;1;1;1;1	Actin-related protein 2/3 complex subunit 3	ARPC3	tr|F8VR50|F8VR50_HUMAN Actin-related protein 2/3 complex subunit 3 (Fragment) OS=Homo sapiens OX=9606 GN=ARPC3 PE=1 SV=1;tr|C9JZD1|C9JZD1_HUMAN Actin-related protein 2/3 complex subunit 3 (Fragment) OS=Homo sapiens OX=9606 GN=ARPC3 PE=1 SV=1;tr|B4DM63|B4DM	6	1	1	1	1	0	1	1	1	1	1	0	1	1	1	1	1	0	1	1	1	1	15.5	15.5	15.5	9.7261	84	84;99;167;178;178;178	0	3.9892	By MS/MS		By MS/MS	By MS/MS	By MS/MS	By MS/MS	15.5	0	15.5	15.5	15.5	15.5
B2R4R0;P62805;Q0VAS5;Q6B823	B2R4R0;P62805;Q0VAS5	7;7;6;1	7;7;6;1	7;7;6;1	Histone H4	HIST1H4H;HIST1H4A	tr|B2R4R0|B2R4R0_HUMAN Histone H4 OS=Homo sapiens OX=9606 GN=HIST1H4J PE=2 SV=1;sp|P62805|H4_HUMAN Histone H4 OS=Homo sapiens OX=9606 GN=HIST1H4A PE=1 SV=2;tr|Q0VAS5|Q0VAS5_HUMAN Histone H4 OS=Homo sapiens OX=9606 GN=HIST1H4H PE=2 SV=1	4	7	7	7	6	6	5	6	5	6	6	6	5	6	5	6	6	6	5	6	5	6	51.5	51.5	51.5	11.367	103	103;103;103;43	0	29.007	By MS/MS	By MS/MS	By MS/MS	By MS/MS	By MS/MS	By MS/MS	44.7	50.5	40.8	39.8	38.8	39.8
P06703;B2R577;R4GN98	P06703;B2R577;R4GN98	2;2;1	2;2;1	2;2;1	Protein S100-A6;Protein S100	S100A6	sp|P06703|S10A6_HUMAN Protein S100-A6 OS=Homo sapiens OX=9606 GN=S100A6 PE=1 SV=1;tr|B2R577|B2R577_HUMAN Protein S100 OS=Homo sapiens OX=9606 PE=2 SV=1;tr|R4GN98|R4GN98_HUMAN Protein S100 (Fragment) OS=Homo sapiens OX=9606 GN=S100A6 PE=1 SV=1	3	2	2	2	2	1	2	2	1	2	2	1	2	2	1	2	2	1	2	2	1	2	50	50	50	10.18	90	90;90;85	0	64.159	By MS/MS	By MS/MS	By MS/MS	By MS/MS	By MS/MS	By MS/MS	50	31.1	50	50	31.1	50
Q4KMR2;B2R6U9;P78504	Q4KMR2;B2R6U9;P78504	2;2;2	2;2;2	2;2;2	Delta-like protein;Protein jagged-1	JAG1	tr|Q4KMR2|Q4KMR2_HUMAN Delta-like protein OS=Homo sapiens OX=9606 GN=JAG1 PE=2 SV=1;tr|B2R6U9|B2R6U9_HUMAN Delta-like protein OS=Homo sapiens OX=9606 PE=2 SV=1;sp|P78504|JAG1_HUMAN Protein jagged-1 OS=Homo sapiens OX=9606 GN=JAG1 PE=1 SV=3	3	2	2	2	1	1	1	1	0	1	1	1	1	1	0	1	1	1	1	1	0	1	2.1	2.1	2.1	133.87	1218	1218;1218;1218	0	12.524	By MS/MS	By MS/MS	By MS/MS	By matching		By MS/MS	0.9	0.9	0.9	0.9	0	1.1
B4E2L8;B2R6V9;P00488;H0Y4W5;Q9NQP5;A6PVK5	B4E2L8;B2R6V9;P00488	5;5;5;1;1;1	5;5;5;1;1;1	5;5;5;1;1;1	Coagulation factor XIII A chain	F13A1	tr|B4E2L8|B4E2L8_HUMAN cDNA FLJ53487, highly similar to Coagulation factor XIII A chain OS=Homo sapiens OX=9606 PE=2 SV=1;tr|B2R6V9|B2R6V9_HUMAN cDNA, FLJ93141, highly similar to Homo sapiens coagulation factor XIII, A1 polypeptide (F13A1), mRNA OS=Homo sa	6	5	5	5	5	5	5	5	5	5	5	5	5	5	5	5	5	5	5	5	5	5	10.2	10.2	10.2	70.343	626	626;732;732;102;138;185	0	74.186	By MS/MS	By MS/MS	By MS/MS	By MS/MS	By MS/MS	By MS/MS	10.2	10.2	10.2	10.2	10.2	10.2
B4E043;B4DDX2;B2R7B5;Q07666	B4E043;B4DDX2;B2R7B5;Q07666	1;1;1;1	1;1;1;1	1;1;1;1	KH domain-containing, RNA-binding, signal transduction-associated protein 1	KHDRBS1	tr|B4E043|B4E043_HUMAN KH domain containing, RNA binding, signal transduction associated 1, isoform CRA_b OS=Homo sapiens OX=9606 GN=KHDRBS1 PE=2 SV=1;tr|B4DDX2|B4DDX2_HUMAN cDNA FLJ54590, highly similar to KH domain-containing, RNA-binding, signaltransduc	4	1	1	1	1	1	0	0	1	1	1	1	0	0	1	1	1	1	0	0	1	1	5.8	5.8	5.8	38.682	347	347;423;443;443	0	3.5628	By matching	By MS/MS			By MS/MS	By MS/MS	5.8	5.8	0	0	5.8	5.8
E9PK47;B2R825;P06737;Q6P1L4	E9PK47;B2R825;P06737;Q6P1L4	4;4;4;2	2;2;2;1	2;2;2;1	Alpha-1,4 glucan phosphorylase;Glycogen phosphorylase, liver form	PYGL	tr|E9PK47|E9PK47_HUMAN Alpha-1,4 glucan phosphorylase OS=Homo sapiens OX=9606 GN=PYGL PE=1 SV=1;tr|B2R825|B2R825_HUMAN Alpha-1,4 glucan phosphorylase OS=Homo sapiens OX=9606 PE=2 SV=1;sp|P06737|PYGL_HUMAN Glycogen phosphorylase, liver form OS=Homo sapiens	4	4	2	2	1	4	3	2	3	3	0	2	1	1	1	1	0	2	1	1	1	1	7.4	3.3	3.3	94.069	819	819;847;847;248	0	41.799	By matching	By MS/MS	By MS/MS	By MS/MS	By matching	By matching	2.7	7.4	5.7	3.2	5.9	5.9
B2R950;P20742	B2R950;P20742	4;4	1;1	1;1	Pregnancy zone protein	PZP	tr|B2R950|B2R950_HUMAN cDNA, FLJ94213, highly similar to Homo sapiens pregnancy-zone protein (PZP), mRNA OS=Homo sapiens OX=9606 PE=2 SV=1;sp|P20742|PZP_HUMAN Pregnancy zone protein OS=Homo sapiens OX=9606 GN=PZP PE=1 SV=4	2	4	1	1	4	4	3	3	3	3	1	1	0	0	0	0	1	1	0	0	0	0	4.1	1.8	1.8	163.87	1482	1482;1482	0	5.6527	By matching	By MS/MS	By matching	By matching	By matching	By matching	4.1	4.1	2.3	2.3	2.3	2.3
Q9UM02;B2RAH7;P48147	Q9UM02;B2RAH7;P48147	1;1;1	1;1;1	1;1;1	Prolyl endopeptidase	PREP	tr|Q9UM02|Q9UM02_HUMAN Prolyl endopeptidase OS=Homo sapiens OX=9606 PE=2 SV=1;tr|B2RAH7|B2RAH7_HUMAN cDNA, FLJ94921, highly similar to Homo sapiens prolyl endopeptidase (PREP), mRNA OS=Homo sapiens OX=9606 PE=2 SV=1;sp|P48147|PPCE_HUMAN Prolyl endopeptidas	3	1	1	1	1	1	1	1	1	1	1	1	1	1	1	1	1	1	1	1	1	1	1.8	1.8	1.8	80.733	710	710;710;710	0	3.8031	By MS/MS	By MS/MS	By MS/MS	By matching	By MS/MS	By MS/MS	1.8	1.8	1.8	1.8	1.8	1.8
B2RAN2;O95497	B2RAN2;O95497	1;1	1;1	1;1	Pantetheinase	VNN1	tr|B2RAN2|B2RAN2_HUMAN cDNA, FLJ95014, highly similar to Homo sapiens vanin 1 (VNN1), mRNA OS=Homo sapiens OX=9606 PE=2 SV=1;sp|O95497|VNN1_HUMAN Pantetheinase OS=Homo sapiens OX=9606 GN=VNN1 PE=1 SV=2	2	1	1	1	0	0	0	1	1	1	0	0	0	1	1	1	0	0	0	1	1	1	3.7	3.7	3.7	57.003	513	513;513	0	4.6625				By MS/MS	By matching	By matching	0	0	0	3.7	3.7	3.7
B2RBD5;Q13509;Q9BV28;Q53G92;A0A0B4J269;Q3ZCR3;G3V5W4;G3V2R8;G3V3R4;G3V2N6;G3V3J6;G3V3W7	B2RBD5;Q13509;Q9BV28;Q53G92;A0A0B4J269;Q3ZCR3	11;11;10;10;10;7;2;2;2;2;1;1	2;2;1;2;1;1;1;1;1;1;1;1	1;1;0;1;0;0;1;1;1;1;1;1	Tubulin beta-3 chain	TUBB3	tr|B2RBD5|B2RBD5_HUMAN Tubulin beta chain OS=Homo sapiens OX=9606 PE=2 SV=1;sp|Q13509|TBB3_HUMAN Tubulin beta-3 chain OS=Homo sapiens OX=9606 GN=TUBB3 PE=1 SV=2;tr|Q9BV28|Q9BV28_HUMAN Tubulin beta chain (Fragment) OS=Homo sapiens OX=9606 GN=TUBB3 PE=2 SV=2	12	11	2	1	8	11	8	10	9	8	0	2	1	1	1	0	0	1	1	1	1	0	32.4	9.1	6	50.404	450	450;450;406;450;797;280;97;118;148;164;55;87	0	17.937	By matching	By MS/MS	By MS/MS	By matching	By MS/MS	By matching	20	32.4	23.8	29.3	26	20
B2RBR9;Q14974;B7Z752;B7Z5M1;J3KTM9;J3QKQ5;J3QR48	B2RBR9;Q14974;B7Z752;B7Z5M1;J3KTM9	5;5;4;3;3;2;1	5;5;4;3;3;2;1	5;5;4;3;3;2;1	Importin subunit beta-1	KPNB1	tr|B2RBR9|B2RBR9_HUMAN cDNA, FLJ95650, highly similar to Homo sapiens karyopherin (importin) beta 1 (KPNB1), mRNA OS=Homo sapiens OX=9606 PE=2 SV=1;sp|Q14974|IMB1_HUMAN Importin subunit beta-1 OS=Homo sapiens OX=9606 GN=KPNB1 PE=1 SV=2;tr|B7Z752|B7Z752_HUM	7	5	5	5	3	2	2	2	1	2	3	2	2	2	1	2	3	2	2	2	1	2	8.3	8.3	8.3	97.183	876	876;876;731;660;690;248;148	0	10.987	By MS/MS	By MS/MS	By MS/MS	By MS/MS	By MS/MS	By matching	5	2.9	3.8	3.2	1	2.4
B3KWK5;B3KRV6;Q6FHL8;Q5M8T4;B2RCP7;P29279	B3KWK5;B3KRV6;Q6FHL8;Q5M8T4;B2RCP7;P29279	1;1;1;1;1;1	1;1;1;1;1;1	1;1;1;1;1;1	Connective tissue growth factor	CTGF	tr|B3KWK5|B3KWK5_HUMAN cDNA FLJ43230 fis, clone HCHON2001269, highly similar to Connective tissue growth factor OS=Homo sapiens OX=9606 PE=2 SV=1;tr|B3KRV6|B3KRV6_HUMAN cDNA FLJ34961 fis, clone NTONG2003839, highly similar to CONNECTIVE TISSUE GROWTH FACTO	6	1	1	1	0	0	0	0	1	1	0	0	0	0	1	1	0	0	0	0	1	1	7	7	7	24.211	215	215;301;349;349;349;349	0	3.4204					By MS/MS	By MS/MS	0	0	0	0	7	7
E5RJH0;B4DPF0;V9HWA4;B2RCQ6;Q93088	E5RJH0;B4DPF0;V9HWA4;B2RCQ6;Q93088	1;1;1;1;1	1;1;1;1;1	1;1;1;1;1	Betaine--homocysteine S-methyltransferase 1	BHMT;HEL-S-61p	tr|E5RJH0|E5RJH0_HUMAN Betaine--homocysteine S-methyltransferase 1 OS=Homo sapiens OX=9606 GN=BHMT PE=1 SV=1;tr|B4DPF0|B4DPF0_HUMAN cDNA FLJ54604, highly similar to Betaine--homocysteine S-methyltransferase OS=Homo sapiens OX=9606 PE=2 SV=1;tr|V9HWA4|V9HWA	5	1	1	1	1	1	1	1	1	1	1	1	1	1	1	1	1	1	1	1	1	1	6.3	6.3	6.3	28.206	253	253;365;406;406;406	0	3.7683	By matching	By MS/MS	By MS/MS	By matching	By MS/MS	By MS/MS	6.3	6.3	6.3	6.3	6.3	6.3
B3KPS3;P68363;B3KT06;A8JZY9;B4DDU2;Q9NY65;F8VVB9;C9J2C0;Q7Z3M3;B4DN58;F8VS66;C9JDS9;F8VRZ4;F8VWV9;F8VX09;Q6QMJ5;Q15670;V9GZ17;A6NHL2;C9K0S6;F8VRK0;F8VXZ7;F8W0F6;Q9H853	B3KPS3;P68363;B3KT06;A8JZY9;B4DDU2;Q9NY65;F8VVB9;C9J2C0	17;17;16;16;11;9;9;9;8;6;5;5;5;4;4;3;3;3;3;2;2;1;1;1	17;17;16;16;11;9;9;9;8;6;5;5;5;4;4;3;3;3;3;2;2;1;1;1	0;0;0;0;0;0;0;0;0;0;0;0;0;0;0;0;0;0;0;0;0;0;0;0	Tubulin alpha-1B chain;Tubulin alpha-8 chain	TUBA1B;TUBA8	tr|B3KPS3|B3KPS3_HUMAN Tubulin alpha chain OS=Homo sapiens OX=9606 PE=2 SV=1;sp|P68363|TBA1B_HUMAN Tubulin alpha-1B chain OS=Homo sapiens OX=9606 GN=TUBA1B PE=1 SV=1;tr|B3KT06|B3KT06_HUMAN Tubulin alpha chain OS=Homo sapiens OX=9606 PE=2 SV=1;tr|A8JZY9|A8J	24	17	17	0	16	14	15	17	15	14	16	14	15	17	15	14	0	0	0	0	0	0	65.9	65.9	0	46.241	416	416;451;416;451;298;449;246;467;479;182;130;156;112;81;75;98;98;275;446;47;49;26;231;241	0	323.31	By MS/MS	By MS/MS	By MS/MS	By MS/MS	By MS/MS	By MS/MS	63.2	57.5	59.6	65.9	61.1	57.5
B3KQE1;Q53FK6;Q2HIZ0;P49746;F5H4Z8;Q2HIZ1;B4DQQ9;B4DQH6	B3KQE1;Q53FK6;Q2HIZ0;P49746;F5H4Z8;Q2HIZ1	7;7;7;7;6;4;3;1	5;5;5;5;4;2;2;1	5;5;5;5;4;2;2;1	Thrombospondin-3	THBS3	tr|B3KQE1|B3KQE1_HUMAN cDNA FLJ90315 fis, clone NT2RP2001480, highly similar to Thrombospondin-3 OS=Homo sapiens OX=9606 PE=2 SV=1;tr|Q53FK6|Q53FK6_HUMAN Thrombospondin 3 variant (Fragment) OS=Homo sapiens OX=9606 PE=2 SV=1;tr|Q2HIZ0|Q2HIZ0_HUMAN Thrombosp	8	7	5	5	7	7	7	4	5	3	5	5	5	2	3	1	5	5	5	2	3	1	15.2	12.6	12.6	83.002	762	762;956;956;956;947;485;353;400	0	29.576	By MS/MS	By MS/MS	By MS/MS	By MS/MS	By MS/MS	By MS/MS	15.2	15.2	15.2	6.2	8.4	4.3
B3KQQ3;O60568;B4DMP0;B4DPX5;H7C2S8;H7C2V1;Q9UG85;C9JU11;H7C0B8;H7C2A8	B3KQQ3;O60568	9;9;4;3;3;3;3;2;1;1	9;9;4;3;3;3;3;2;1;1	9;9;4;3;3;3;3;2;1;1	Procollagen-lysine,2-oxoglutarate 5-dioxygenase 3	PLOD3	tr|B3KQQ3|B3KQQ3_HUMAN cDNA PSEC0016 fis, clone NT2RM1001076, highly similar to Procollagen-lysine,2-oxoglutarate 5-dioxygenase 3 OS=Homo sapiens OX=9606 PE=2 SV=1;sp|O60568|PLOD3_HUMAN Multifunctional procollagen lysine hydroxylase and glycosyltransferase	10	9	9	9	7	7	6	9	8	8	7	7	6	9	8	8	7	7	6	9	8	8	20.7	20.7	20.7	84.643	738	738;738;333;243;264;270;365;171;66;125	0	80.929	By MS/MS	By MS/MS	By MS/MS	By MS/MS	By MS/MS	By MS/MS	17.2	17.3	13.1	20.7	17.2	17.2
B3KRA9;B1AR63;B4DG62;A8K7J7;A0A024QZK7;Q59FD4;B3KXY9;P19367	B3KRA9;B1AR63;B4DG62;A8K7J7;A0A024QZK7;Q59FD4;B3KXY9;P19367	2;1;1;1;1;1;1;1	2;1;1;1;1;1;1;1	2;1;1;1;1;1;1;1	Hexokinase;Hexokinase-1	HK1	tr|B3KRA9|B3KRA9_HUMAN Phosphotransferase OS=Homo sapiens OX=9606 PE=2 SV=1;tr|B1AR63|B1AR63_HUMAN Phosphotransferase (Fragment) OS=Homo sapiens OX=9606 GN=HK1 PE=1 SV=8;tr|B4DG62|B4DG62_HUMAN cDNA FLJ56506, highly similar to Hexokinase-1 OS=Homo sapiens O	8	2	2	2	1	1	2	0	0	1	1	1	2	0	0	1	1	1	2	0	0	1	4.9	4.9	4.9	63.355	566	566;290;915;917;921;949;952;917	0.0054545	2.7978	By MS/MS	By matching	By MS/MS			By MS/MS	3	3	4.9	0	0	3
B3KRI9;B7Z4B7;Q5JXI8;B7Z5T3;B7Z6U8;B7Z5V0;Q53FI7;B7Z9A1;Q13642	B3KRI9;B7Z4B7;Q5JXI8;B7Z5T3;B7Z6U8;B7Z5V0;Q53FI7;B7Z9A1;Q13642	1;1;1;1;1;1;1;1;1	1;1;1;1;1;1;1;1;1	1;1;1;1;1;1;1;1;1	Four and a half LIM domains protein 1	FHL1	tr|B3KRI9|B3KRI9_HUMAN cDNA FLJ34383 fis, clone HCHON1000015, highly similar to Four and a half LIM domains protein 1 OS=Homo sapiens OX=9606 PE=2 SV=1;tr|B7Z4B7|B7Z4B7_HUMAN cDNA FLJ52561, highly similar to Four and a half LIM domains protein 1 OS=Homo sa	9	1	1	1	1	0	0	1	1	1	1	0	0	1	1	1	1	0	0	1	1	1	9.6	9.6	9.6	17.934	157	157;248;257;257;260;275;280;319;323	0	3.4676	By MS/MS			By MS/MS	By MS/MS	By MS/MS	9.6	0	0	9.6	9.6	9.6
B4DKZ9;B3KTN2;Q5M7Z9;Q53GX7;P26639;B2RDX5;A2RTX5;B7ZLP8	B4DKZ9;B3KTN2;Q5M7Z9;Q53GX7;P26639;B2RDX5;A2RTX5	3;3;3;3;3;2;2;1	3;3;3;3;3;2;2;1	3;3;3;3;3;2;2;1	Threonine--tRNA ligase, cytoplasmic;Probable threonine--tRNA ligase 2, cytoplasmic	TARS;TARSL2	tr|B4DKZ9|B4DKZ9_HUMAN cDNA FLJ55705, highly similar to Threonyl-tRNA synthetase, cytoplasmic OS=Homo sapiens OX=9606 PE=2 SV=1;tr|B3KTN2|B3KTN2_HUMAN cDNA FLJ38533 fis, clone HCHON2001108, highly similar to Threonyl-tRNA synthetase, cytoplasmic OS=Homo sa	8	3	3	3	3	2	3	2	2	2	3	2	3	2	2	2	3	2	3	2	2	2	7.3	7.3	7.3	70.36	602	602;619;682;723;723;711;802;766	0	6.9939	By MS/MS	By MS/MS	By MS/MS	By MS/MS	By MS/MS	By MS/MS	7.3	6	7.3	6	6	6
Q9NVF8;B3KTR3;B4DWC4;Q6FIC5;Q9Y696	Q9NVF8;B3KTR3;B4DWC4;Q6FIC5;Q9Y696	1;1;1;1;1	1;1;1;1;1	1;1;1;1;1	Chloride intracellular channel protein;Chloride intracellular channel protein 4	CLIC4	tr|Q9NVF8|Q9NVF8_HUMAN cDNA FLJ10762 fis, clone NT2RP4000008, moderately similar to CHLORINE CHANNEL PROTEIN P64 OS=Homo sapiens OX=9606 PE=2 SV=1;tr|B3KTR3|B3KTR3_HUMAN Chloride intracellular channel protein OS=Homo sapiens OX=9606 PE=2 SV=1;tr|B4DWC4|B4D	5	1	1	1	1	0	1	0	1	1	1	0	1	0	1	1	1	0	1	0	1	1	8.7	8.7	8.7	23.394	208	208;233;245;253;253	0	3.7234	By MS/MS		By MS/MS		By MS/MS	By matching	8.7	0	8.7	0	8.7	8.7
Q53H91;B3KUE5;P55058	Q53H91;B3KUE5;P55058	2;2;2	2;2;2	2;2;2	Phospholipid transfer protein	PLTP	tr|Q53H91|Q53H91_HUMAN Phospholipid transfer protein isoform a variant (Fragment) OS=Homo sapiens OX=9606 PE=2 SV=1;tr|B3KUE5|B3KUE5_HUMAN Phospholipid transfer protein, isoform CRA_c OS=Homo sapiens OX=9606 GN=PLTP PE=2 SV=1;sp|P55058|PLTP_HUMAN Phospholi	3	2	2	2	2	2	2	2	2	2	2	2	2	2	2	2	2	2	2	2	2	2	8.1	8.1	8.1	54.707	493	493;513;493	0	70.128	By MS/MS	By MS/MS	By MS/MS	By MS/MS	By MS/MS	By MS/MS	8.1	8.1	8.1	8.1	8.1	8.1
B4E336;B3KUI0;B4DTS6;P48960	B4E336;B3KUI0;B4DTS6;P48960	1;1;1;1	1;1;1;1	1;1;1;1	CD97 antigen;CD97 antigen subunit alpha;CD97 antigen subunit beta	CD97	tr|B4E336|B4E336_HUMAN cDNA FLJ53287, highly similar to CD97 antigen OS=Homo sapiens OX=9606 PE=2 SV=1;tr|B3KUI0|B3KUI0_HUMAN cDNA FLJ39945 fis, clone SPLEN2023977, highly similar to Homo sapiens CD97 antigen (CD97), transcript variant 2, mRNA OS=Homo sapi	4	1	1	1	1	1	1	1	1	1	1	1	1	1	1	1	1	1	1	1	1	1	1.4	1.4	1.4	72.294	655	655;707;760;835	0.0055046	2.8454	By MS/MS	By MS/MS	By MS/MS	By matching	By matching	By MS/MS	1.4	1.4	1.4	1.4	1.4	1.4
B3KW64;Q93099;H7C576;Q8WW71;H7C4R8	B3KW64;Q93099;H7C576;Q8WW71	5;5;3;3;1	5;5;3;3;1	5;5;3;3;1	Homogentisate 1,2-dioxygenase	HGD	tr|B3KW64|B3KW64_HUMAN cDNA FLJ42297 fis, clone TLIVE2009087, highly similar to HOMOGENTISATE 1,2-DIOXYGENASE OS=Homo sapiens OX=9606 PE=2 SV=1;sp|Q93099|HGD_HUMAN Homogentisate 1,2-dioxygenase OS=Homo sapiens OX=9606 GN=HGD PE=1 SV=2;tr|H7C576|H7C576_HUMA	5	5	5	5	4	4	4	5	4	5	4	4	4	5	4	5	4	4	4	5	4	5	27.3	27.3	27.3	34.281	304	304;445;145;329;88	0	45.484	By MS/MS	By MS/MS	By MS/MS	By MS/MS	By MS/MS	By MS/MS	24.3	18.1	24.3	27.3	18.1	27.3
B4DUR8;B3KX11;Q2TU64;Q59H77;P49368;E9PQ35;E9PRC8;Q5SZX6	B4DUR8;B3KX11;Q2TU64;Q59H77;P49368	3;3;3;3;3;1;1;1	3;3;3;3;3;1;1;1	3;3;3;3;3;1;1;1	T-complex protein 1 subunit gamma	CCT3	tr|B4DUR8|B4DUR8_HUMAN T-complex protein 1 subunit gamma OS=Homo sapiens OX=9606 GN=CCT3 PE=1 SV=1;tr|B3KX11|B3KX11_HUMAN T-complex protein 1 subunit gamma OS=Homo sapiens OX=9606 PE=2 SV=1;tr|Q2TU64|Q2TU64_HUMAN T-complex protein 1 subunit gamma OS=Homo s	8	3	3	3	0	0	0	1	3	1	0	0	0	1	3	1	0	0	0	1	3	1	7.2	7.2	7.2	55.674	500	500;522;545;577;545;144;234;276	0	7.0428				By MS/MS	By MS/MS	By MS/MS	0	0	0	2.2	7.2	2.6
B4DDK9;Q10469	B4DDK9;Q10469	2;2	2;2	2;2	Alpha-1,6-mannosyl-glycoprotein 2-beta-N-acetylglucosaminyltransferase	MGAT2	tr|B4DDK9|B4DDK9_HUMAN cDNA FLJ55952, highly similar to Alpha-1,6-mannosyl-glycoprotein2-beta-N- acetylglucosaminyltransferase OS=Homo sapiens OX=9606 PE=2 SV=1;sp|Q10469|MGAT2_HUMAN Alpha-1,6-mannosyl-glycoprotein 2-beta-N-acetylglucosaminyltransferase OS	2	2	2	2	2	2	2	0	0	1	2	2	2	0	0	1	2	2	2	0	0	1	8.2	8.2	8.2	52.297	453	453;447	0	9.1275	By MS/MS	By MS/MS	By MS/MS			By MS/MS	8.2	8.2	8.2	0	0	2.9
K7EMS3;CON__P08727;B4DE59;P08727	K7EMS3;CON__P08727;B4DE59;P08727	1;1;1;1	1;1;1;1	1;1;1;1	Keratin, type I cytoskeletal 19	KRT19	tr|K7EMS3|K7EMS3_HUMAN Keratin, type I cytoskeletal 19 (Fragment) OS=Homo sapiens OX=9606 GN=KRT19 PE=1 SV=1;;tr|B4DE59|B4DE59_HUMAN cDNA FLJ60424, highly similar to Junction plakoglobin OS=Homo sapiens OX=9606 PE=2 SV=1;sp|P08727|K1C19_HUMAN Keratin, type	4	1	1	1	1	1	0	0	1	0	1	1	0	0	1	0	1	1	0	0	1	0	12.7	12.7	12.7	20.186	181	181;400;563;400	0	8.4874	By MS/MS	By matching			By MS/MS		12.7	12.7	0	0	12.7	0
B4DE91;P49189;B4DX14	B4DE91;P49189;B4DX14	2;2;1	2;2;1	2;2;1	4-trimethylaminobutyraldehyde dehydrogenase	ALDH9A1	tr|B4DE91|B4DE91_HUMAN cDNA FLJ55534, highly similar to 4-trimethylaminobutyraldehyde dehydrogenase OS=Homo sapiens OX=9606 PE=2 SV=1;sp|P49189|AL9A1_HUMAN 4-trimethylaminobutyraldehyde dehydrogenase OS=Homo sapiens OX=9606 GN=ALDH9A1 PE=1 SV=3;tr|B4DX14|B	3	2	2	2	2	0	0	1	2	1	2	0	0	1	2	1	2	0	0	1	2	1	5	5	5	52.769	484	484;494;508	0	4.2174	By MS/MS			By MS/MS	By matching	By MS/MS	5	0	0	2.1	5	2.1
F8W0K0;F8VRU1;F8VYE9;F8VSC7;F8VP89;F8VX11;B4DEP6;E7EX17;B4DRM3;P23588	F8W0K0;F8VRU1;F8VYE9;F8VSC7;F8VP89;F8VX11;B4DEP6;E7EX17;B4DRM3;P23588	1;1;1;1;1;1;1;1;1;1	1;1;1;1;1;1;1;1;1;1	1;1;1;1;1;1;1;1;1;1	Eukaryotic translation initiation factor 4B	EIF4B	tr|F8W0K0|F8W0K0_HUMAN Eukaryotic translation initiation factor 4B (Fragment) OS=Homo sapiens OX=9606 GN=EIF4B PE=1 SV=8;tr|F8VRU1|F8VRU1_HUMAN Eukaryotic translation initiation factor 4B OS=Homo sapiens OX=9606 GN=EIF4B PE=1 SV=1;tr|F8VYE9|F8VYE9_HUMAN Eu	10	1	1	1	1	1	1	0	1	1	1	1	1	0	1	1	1	1	1	0	1	1	14.8	14.8	14.8	19.315	169	169;175;185;227;275;360;587;616;616;611	0	3.5397	By MS/MS	By matching	By matching		By matching	By MS/MS	14.8	14.8	14.8	0	14.8	14.8
B4DNY3;B4DUZ8;B4DNW7;B4DNA3;B4DI38;D3DPU2;Q01518;B2RDY9;Q5T0R4;Q5T0R3;Q5T0R2;Q5T0R1;Q5T0R9;Q5T0R7;Q5T0R6;Q5T0R5	B4DNY3;B4DUZ8;B4DNW7;B4DNA3;B4DI38;D3DPU2;Q01518;B2RDY9	5;5;5;5;5;5;5;3;2;2;2;2;2;1;1;1	5;5;5;5;5;5;5;3;2;2;2;2;2;1;1;1	5;5;5;5;5;5;5;3;2;2;2;2;2;1;1;1	Adenylyl cyclase-associated protein;Adenylyl cyclase-associated protein 1	CAP1	tr|B4DNY3|B4DNY3_HUMAN Adenylyl cyclase-associated protein OS=Homo sapiens OX=9606 PE=2 SV=1;tr|B4DUZ8|B4DUZ8_HUMAN Adenylyl cyclase-associated protein OS=Homo sapiens OX=9606 PE=2 SV=1;tr|B4DNW7|B4DNW7_HUMAN Adenylyl cyclase-associated protein OS=Homo sap	16	5	5	5	4	5	4	4	3	3	4	5	4	4	3	3	4	5	4	4	3	3	20.2	20.2	20.2	43.706	401	401;422;433;433;452;475;475;475;201;203;208;215;262;174;176;179	0	71.297	By MS/MS	By MS/MS	By MS/MS	By MS/MS	By MS/MS	By MS/MS	20	20.2	14	14	13.7	13.7
B4DJB3;Q8IUX7	B4DJB3;Q8IUX7	2;2	2;2	2;2	Adipocyte enhancer-binding protein 1	AEBP1	tr|B4DJB3|B4DJB3_HUMAN cDNA FLJ55979, highly similar to Homo sapiens AE binding protein 1 (AEBP1), mRNA OS=Homo sapiens OX=9606 PE=2 SV=1;sp|Q8IUX7|AEBP1_HUMAN Adipocyte enhancer-binding protein 1 OS=Homo sapiens OX=9606 GN=AEBP1 PE=1 SV=1	2	2	2	2	0	0	0	1	2	0	0	0	0	1	2	0	0	0	0	1	2	0	4.2	4.2	4.2	66.6	589	589;1158	0	6.7915				By MS/MS	By MS/MS		0	0	0	2.2	4.2	0
P53634;B4DJQ8;H0YCY8	P53634;B4DJQ8;H0YCY8	2;2;1	2;2;1	2;2;1	Dipeptidyl peptidase 1;Dipeptidyl peptidase 1 exclusion domain chain;Dipeptidyl peptidase 1 heavy chain;Dipeptidyl peptidase 1 light chain	CTSC	sp|P53634|CATC_HUMAN Dipeptidyl peptidase 1 OS=Homo sapiens OX=9606 GN=CTSC PE=1 SV=2;tr|B4DJQ8|B4DJQ8_HUMAN cDNA FLJ55694, highly similar to Dipeptidyl-peptidase 1 OS=Homo sapiens OX=9606 PE=2 SV=1;tr|H0YCY8|H0YCY8_HUMAN Dipeptidyl peptidase 1 (Fragment)	3	2	2	2	2	2	2	2	2	1	2	2	2	2	2	1	2	2	2	2	2	1	7.1	7.1	7.1	51.853	463	463;446;244	0	10.008	By MS/MS	By MS/MS	By MS/MS	By MS/MS	By MS/MS	By MS/MS	7.1	7.1	7.1	7.1	7.1	4.8
C9JTK6;Q53SW9;B4DK14;J3KQ32;Q9NTK5	C9JTK6;Q53SW9;B4DK14;J3KQ32;Q9NTK5	1;1;1;1;1	1;1;1;1;1	1;1;1;1;1	Obg-like ATPase 1	OLA1;PTD004	tr|C9JTK6|C9JTK6_HUMAN Obg-like ATPase 1 (Fragment) OS=Homo sapiens OX=9606 GN=OLA1 PE=1 SV=1;tr|Q53SW9|Q53SW9_HUMAN Uncharacterized protein PTD004 (Fragment) OS=Homo sapiens OX=9606 GN=PTD004 PE=4 SV=1;tr|B4DK14|B4DK14_HUMAN cDNA FLJ58890, highly similar	5	1	1	1	1	1	1	1	1	1	1	1	1	1	1	1	1	1	1	1	1	1	12.9	12.9	12.9	12.302	116	116;183;273;416;396	0	39.135	By MS/MS	By MS/MS	By MS/MS	By MS/MS	By MS/MS	By MS/MS	12.9	12.9	12.9	12.9	12.9	12.9
Q5SX87;Q6IAT1;B4DLV7;P50395;V9GYF8;Q5SX90;Q5SX86	Q5SX87;Q6IAT1;B4DLV7;P50395	3;3;3;3;1;1;1	3;3;3;3;1;1;1	1;1;1;1;1;1;1	Rab GDP dissociation inhibitor beta	GDI2	tr|Q5SX87|Q5SX87_HUMAN Rab GDP dissociation inhibitor (Fragment) OS=Homo sapiens OX=9606 GN=GDI2 PE=1 SV=1;tr|Q6IAT1|Q6IAT1_HUMAN Rab GDP dissociation inhibitor OS=Homo sapiens OX=9606 GN=GDI2 PE=2 SV=1;tr|B4DLV7|B4DLV7_HUMAN Rab GDP dissociation inhibitor	7	3	3	1	2	3	2	2	1	2	2	3	2	2	1	2	0	1	0	1	0	0	21.7	21.7	7.2	29.856	263	263;445;449;445;130;148;155	0	23.587	By MS/MS	By MS/MS	By MS/MS	By MS/MS	By MS/MS	By MS/MS	14.4	21.7	14.4	14.4	7.2	14.4
B4DM22;Q59EG8;Q13200	B4DM22;Q59EG8;Q13200	1;1;1	1;1;1	1;1;1	26S proteasome non-ATPase regulatory subunit 2	PSMD2	tr|B4DM22|B4DM22_HUMAN 26S proteasome non-ATPase regulatory subunit 2 OS=Homo sapiens OX=9606 PE=2 SV=1;tr|Q59EG8|Q59EG8_HUMAN Proteasome 26S non-ATPase subunit 2 variant (Fragment) OS=Homo sapiens OX=9606 PE=2 SV=1;sp|Q13200|PSMD2_HUMAN 26S proteasome non	3	1	1	1	1	1	0	0	0	1	1	1	0	0	0	1	1	1	0	0	0	1	2.4	2.4	2.4	99.313	900	900;913;908	0	5.0119	By MS/MS	By matching				By MS/MS	2.4	2.4	0	0	0	2.4
H3BUU9;B4DMA7;Q96CZ9;Q59EQ1;P55287	H3BUU9;B4DMA7;Q96CZ9;Q59EQ1;P55287	1;1;1;1;1	1;1;1;1;1	1;1;1;1;1	Cadherin-11	CDH11	tr|H3BUU9|H3BUU9_HUMAN Cadherin-11 OS=Homo sapiens OX=9606 GN=CDH11 PE=1 SV=1;tr|B4DMA7|B4DMA7_HUMAN cDNA FLJ58514, highly similar to Cadherin-11 OS=Homo sapiens OX=9606 PE=2 SV=1;tr|Q96CZ9|Q96CZ9_HUMAN Cadherin 11, type 2, OB-cadherin (Osteoblast) OS=Homo	5	1	1	1	0	1	0	0	0	0	0	1	0	0	0	0	0	1	0	0	0	0	1.8	1.8	1.8	73.792	670	670;779;796;798;796	0.0053957	2.6995		By MS/MS					0	1.8	0	0	0	0
B4DMS3;L8E853;P04275	B4DMS3;L8E853;P04275	1;1;1	1;1;1	1;1;1	von Willebrand factor;von Willebrand antigen 2	VWF	tr|B4DMS3|B4DMS3_HUMAN cDNA FLJ59036, highly similar to von Willebrand factor OS=Homo sapiens OX=9606 PE=2 SV=1;tr|L8E853|L8E853_HUMAN von Willebrand factor OS=Homo sapiens OX=9606 GN=VWF PE=4 SV=1;sp|P04275|VWF_HUMAN von Willebrand factor OS=Homo sapiens	3	1	1	1	1	1	1	1	1	1	1	1	1	1	1	1	1	1	1	1	1	1	1.3	1.3	1.3	120.84	1104	1104;2715;2813	0.0088652	2.5875	By matching	By MS/MS	By MS/MS	By MS/MS	By MS/MS	By MS/MS	1.3	1.3	1.3	1.3	1.3	1.3
B4DNG0;M1LAK4;Q9NRN5	B4DNG0;M1LAK4;Q9NRN5	8;8;8	8;8;8	8;8;8	Olfactomedin-like protein 3	OLFML3	tr|B4DNG0|B4DNG0_HUMAN cDNA FLJ58142, highly similar to Olfactomedin-like protein 3 OS=Homo sapiens OX=9606 GN=OLFML3 PE=1 SV=1;tr|M1LAK4|M1LAK4_HUMAN Olfactomedin-like 3, isoform CRA_b OS=Homo sapiens OX=9606 GN=OLFML3 PE=4 SV=1;sp|Q9NRN5|OLFL3_HUMAN Olfa	3	8	8	8	7	5	5	6	5	7	7	5	5	6	5	7	7	5	5	6	5	7	29.3	29.3	29.3	38.982	345	345;406;406	0	52.476	By MS/MS	By MS/MS	By MS/MS	By MS/MS	By MS/MS	By MS/MS	26.4	19.7	19.7	22	19.1	24.9
B4DP96	B4DP96	1	1	1			tr|B4DP96|B4DP96_HUMAN cDNA FLJ51269, highly similar to Aminopeptidase N OS=Homo sapiens OX=9606 PE=2 SV=1	1	1	1	1	0	0	0	1	1	1	0	0	0	1	1	1	0	0	0	1	1	1	2.3	2.3	2.3	55.976	482	482	0	3.4992				By MS/MS	By MS/MS	By MS/MS	0	0	0	2.3	2.3	2.3
E9PRD9;E9PQ75;E9PL76;B4DQB2;J3KQQ7;J3KQ55;J3QT03;O95498	E9PRD9;E9PQ75;E9PL76;B4DQB2;J3KQQ7;J3KQ55;J3QT03;O95498	1;1;1;1;1;1;1;1	1;1;1;1;1;1;1;1	1;1;1;1;1;1;1;1	Vascular non-inflammatory molecule 2	VNN2	tr|E9PRD9|E9PRD9_HUMAN Vascular non-inflammatory molecule 2 (Fragment) OS=Homo sapiens OX=9606 GN=VNN2 PE=1 SV=1;tr|E9PQ75|E9PQ75_HUMAN Vascular non-inflammatory molecule 2 OS=Homo sapiens OX=9606 GN=VNN2 PE=1 SV=1;tr|E9PL76|E9PL76_HUMAN Vascular non-infla	8	1	1	1	1	1	1	1	1	1	1	1	1	1	1	1	1	1	1	1	1	1	13.7	13.7	13.7	11.498	102	102;131;166;184;216;219;290;520	0.0019011	3.2063	By MS/MS	By MS/MS	By MS/MS	By MS/MS	By MS/MS	By MS/MS	13.7	13.7	13.7	13.7	13.7	13.7
Q53H42;E9PHH3;H7C1K4;B4DRQ9;P18827	Q53H42;E9PHH3;H7C1K4;B4DRQ9;P18827	1;1;1;1;1	1;1;1;1;1	1;1;1;1;1	Syndecan-1	SDC1	tr|Q53H42|Q53H42_HUMAN Syndecan 1 variant (Fragment) OS=Homo sapiens OX=9606 PE=2 SV=1;tr|E9PHH3|E9PHH3_HUMAN Syndecan-1 OS=Homo sapiens OX=9606 GN=SDC1 PE=1 SV=1;tr|H7C1K4|H7C1K4_HUMAN Syndecan-1 (Fragment) OS=Homo sapiens OX=9606 GN=SDC1 PE=1 SV=1;tr|B4D	5	1	1	1	1	1	1	1	1	1	1	1	1	1	1	1	1	1	1	1	1	1	10.6	10.6	10.6	16.936	161	161;169;215;292;310	0	3.6337	By MS/MS	By MS/MS	By MS/MS	By MS/MS	By MS/MS	By MS/MS	10.6	10.6	10.6	10.6	10.6	10.6
B4DUI5;V9HWK1;Q53HE2;P60174;U3KQF3;U3KPZ0;Q2QD09	B4DUI5;V9HWK1;Q53HE2;P60174;U3KQF3;U3KPZ0;Q2QD09	4;4;4;4;2;2;2	4;4;4;4;2;2;2	4;4;4;4;2;2;2	Triosephosphate isomerase	HEL-S-49;TPI1	tr|B4DUI5|B4DUI5_HUMAN Triosephosphate isomerase OS=Homo sapiens OX=9606 PE=2 SV=1;tr|V9HWK1|V9HWK1_HUMAN Triosephosphate isomerase OS=Homo sapiens OX=9606 GN=HEL-S-49 PE=2 SV=1;tr|Q53HE2|Q53HE2_HUMAN Triosephosphate isomerase (Fragment) OS=Homo sapiens OX	7	4	4	4	2	2	3	2	1	2	2	2	3	2	1	2	2	2	3	2	1	2	35.2	35.2	35.2	22.871	213	213;249;249;286;98;113;249	0	13.239	By MS/MS	By MS/MS	By MS/MS	By MS/MS	By matching	By MS/MS	20.7	20.7	29.1	19.7	6.1	19.7
C9JMA2;F8W876;B4DUI7;P48740;C9JLU5;C9J1C7	C9JMA2;F8W876;B4DUI7;P48740	4;4;4;4;1;1	4;4;4;4;1;1	3;3;3;3;1;1	Mannan-binding lectin serine protease 1;Mannan-binding lectin serine protease 1 heavy chain;Mannan-binding lectin serine protease 1 light chain	MASP1	tr|C9JMA2|C9JMA2_HUMAN Mannan-binding lectin serine protease 1 (Fragment) OS=Homo sapiens OX=9606 GN=MASP1 PE=1 SV=8;tr|F8W876|F8W876_HUMAN Mannan-binding lectin serine protease 1 OS=Homo sapiens OX=9606 GN=MASP1 PE=1 SV=1;tr|B4DUI7|B4DUI7_HUMAN cDNA FLJ55	6	4	4	3	4	3	3	3	3	3	4	3	3	3	3	3	3	3	3	2	2	2	34.8	34.8	29.4	23.727	204	204;354;354;699;55;118	0	104.89	By MS/MS	By MS/MS	By MS/MS	By MS/MS	By MS/MS	By MS/MS	34.8	29.4	29.4	22.1	22.1	22.1
B4DVY2;P67936;V9HW56;A0A2R8Y5V9;A0A2R8YGX3;K7ENT6;A0A2R8YE05;A0A2R8YH90;A0A2R8YEU4;V9HW25;Q5TCU3;CON__Q3SX28;A7XZE4;P07951;B4DGC2;K7ERG3;B4DTB1;Q5TCU8;K7EPV9;K7EMU5;A0A2R8YHD2;U3KQK2;K7EPB9;B4E3P1	B4DVY2;P67936;V9HW56;A0A2R8Y5V9;A0A2R8YGX3;K7ENT6;A0A2R8YE05;A0A2R8YH90;A0A2R8YEU4;V9HW25;Q5TCU3;CON__Q3SX28;A7XZE4;P07951;B4DGC2;K7ERG3;B4DTB1;Q5TCU8	7;7;7;6;6;6;6;5;5;4;4;4;4;4;4;4;4;4;3;3;3;2;2;2	7;7;7;6;6;6;6;5;5;4;4;4;4;4;4;4;4;4;3;3;3;2;2;2	5;5;5;4;4;4;4;3;3;2;2;2;2;2;2;2;2;2;3;3;3;2;2;2	Tropomyosin alpha-4 chain;Tropomyosin beta chain	TPM4;HEL-S-108;HEL-S-273;TPM2;TPM2b	tr|B4DVY2|B4DVY2_HUMAN cDNA FLJ54184, highly similar to Tropomyosin alpha-4 chain OS=Homo sapiens OX=9606 PE=2 SV=1;sp|P67936|TPM4_HUMAN Tropomyosin alpha-4 chain OS=Homo sapiens OX=9606 GN=TPM4 PE=1 SV=3;tr|V9HW56|V9HW56_HUMAN Epididymis secretory protein	24	7	7	5	4	5	4	6	6	5	4	5	4	6	6	5	3	4	3	4	4	4	31.4	31.4	26.6	26.221	229	229;248;248;248;183;247;226;220;173;284;284;284;284;284;188;170;154;322;96;102;90;111;110;303	0	54.347	By MS/MS	By MS/MS	By MS/MS	By MS/MS	By MS/MS	By MS/MS	17.9	24	17.9	31.4	31.4	31
E7ENZ3;B4DYC8;B4DZT5;B4DXI1;V9HW37;P48643;Q96GI1;B4DE30;B7ZAR1;B4DDU6;E9PCA1;B4DX08;Q9BU08;D6RIZ7;Q9HB74;B4DZY9	E7ENZ3;B4DYC8;B4DZT5;B4DXI1;V9HW37;P48643;Q96GI1;B4DE30;B7ZAR1;B4DDU6;E9PCA1;B4DX08;Q9BU08	3;3;3;3;3;3;2;2;2;2;2;2;2;1;1;1	3;3;3;3;3;3;2;2;2;2;2;2;2;1;1;1	3;3;3;3;3;3;2;2;2;2;2;2;2;1;1;1	T-complex protein 1 subunit epsilon	CCT5;HEL-S-69	tr|E7ENZ3|E7ENZ3_HUMAN T-complex protein 1 subunit epsilon OS=Homo sapiens OX=9606 GN=CCT5 PE=1 SV=1;tr|B4DYC8|B4DYC8_HUMAN T-complex protein 1 subunit epsilon OS=Homo sapiens OX=9606 PE=2 SV=1;tr|B4DZT5|B4DZT5_HUMAN T-complex protein 1 subunit epsilon OS=	16	3	3	3	1	2	0	2	3	1	1	2	0	2	3	1	1	2	0	2	3	1	9.5	9.5	9.5	53.848	486	486;486;507;514;541;541;387;466;503;503;520;520;539;44;171;283	0	7.1299	By MS/MS	By MS/MS		By MS/MS	By MS/MS	By MS/MS	3.5	7.4	0	7.4	9.5	3.5
B4DXN0;X5D2M8;Q14764;X5D7S8;B4DP93;X5D7K9;X5DNU0;B4DDR2;H3BRL2;H3BQK6;X5DP17;X5D7R7;X5DP24	B4DXN0;X5D2M8;Q14764;X5D7S8;B4DP93;X5D7K9;X5DNU0;B4DDR2	4;4;4;3;3;3;3;3;1;1;1;1;1	4;4;4;3;3;3;3;3;1;1;1;1;1	4;4;4;3;3;3;3;3;1;1;1;1;1	Major vault protein	MVP	tr|B4DXN0|B4DXN0_HUMAN cDNA FLJ53371, highly similar to Major vault protein OS=Homo sapiens OX=9606 PE=2 SV=1;tr|X5D2M8|X5D2M8_HUMAN Major vault protein isoform A (Fragment) OS=Homo sapiens OX=9606 GN=MVP PE=2 SV=1;sp|Q14764|MVP_HUMAN Major vault protein O	13	4	4	4	3	2	2	3	3	3	3	2	2	3	3	3	3	2	2	3	3	3	9	9	9	92.777	835	835;893;893;673;789;827;833;884;148;220;235;326;422	0	9.6118	By MS/MS	By MS/MS	By MS/MS	By MS/MS	By MS/MS	By MS/MS	6.9	3.7	3.7	6.9	5.7	6.9
Q32Q67;G8JLD5;D3DUW7;D3DUW6;B4DYR6;D3DUW5;O00429;H0YI79	Q32Q67;G8JLD5;D3DUW7;D3DUW6;B4DYR6;D3DUW5;O00429;H0YI79	2;2;2;2;2;2;2;1	2;2;2;2;2;2;2;1	2;2;2;2;2;2;2;1	Dynamin-1-like protein	DNM1L	tr|Q32Q67|Q32Q67_HUMAN DNM1L protein (Fragment) OS=Homo sapiens OX=9606 GN=DNM1L PE=2 SV=1;tr|G8JLD5|G8JLD5_HUMAN Dynamin-1-like protein OS=Homo sapiens OX=9606 GN=DNM1L PE=1 SV=1;tr|D3DUW7|D3DUW7_HUMAN Dynamin 1-like, isoform CRA_a OS=Homo sapiens OX=9606	8	2	2	2	2	1	2	1	1	0	2	1	2	1	1	0	2	1	2	1	1	0	6.1	6.1	6.1	64.147	575	575;712;752;763;763;789;736;48	0	31.442	By MS/MS	By MS/MS	By MS/MS	By MS/MS	By MS/MS		6.1	3.7	6.1	3.7	3.7	0
D3DP13;B4E1D3;V9HVY1;P02675;D6REL8	D3DP13;B4E1D3;V9HVY1;P02675;D6REL8	4;4;4;4;3	1;1;1;1;1	1;1;1;1;1	Fibrinogen beta chain;Fibrinopeptide B;Fibrinogen beta chain	FGB;HEL-S-78p	tr|D3DP13|D3DP13_HUMAN Fibrinogen beta chain, isoform CRA_e OS=Homo sapiens OX=9606 GN=FGB PE=4 SV=1;tr|B4E1D3|B4E1D3_HUMAN cDNA FLJ53952, highly similar to Fibrinogen beta chain OS=Homo sapiens OX=9606 PE=2 SV=1;tr|V9HVY1|V9HVY1_HUMAN Epididymis secretory	5	4	1	1	3	3	3	3	3	2	1	1	1	0	0	0	1	1	1	0	0	0	11.3	3.8	3.8	39.736	344	344;474;491;491;272	1	-2	By MS/MS	By MS/MS	By MS/MS	By matching	By matching	By matching	9.3	9.3	9.3	7.6	7.6	5.5
B4E1Z4;E7ETN3;Q7Z685;Q5JP69;A0A1U9X8W4;A0A1U9X8X3;A0A1U9X8X9;Q53HP3;Q53GZ8;B3KTX9;A0A0G2JL69;B4DV48;Q95IG1;H0Y3H6;A0A0G2JIE7;B4DQI1;E9PDZ0;P06681	B4E1Z4;E7ETN3;Q7Z685;Q5JP69;A0A1U9X8W4;A0A1U9X8X3;A0A1U9X8X9;Q53HP3;Q53GZ8;B3KTX9;A0A0G2JL69;B4DV48;Q95IG1;H0Y3H6;A0A0G2JIE7;B4DQI1;E9PDZ0;P06681	2;2;1;1;1;1;1;1;1;1;1;1;1;1;1;1;1;1	1;1;1;1;1;1;1;1;1;1;1;1;1;1;1;1;1;1	1;1;1;1;1;1;1;1;1;1;1;1;1;1;1;1;1;1	Complement C2;Complement C2b fragment;Complement C2a fragment	DKFZp779M0311;C2	tr|B4E1Z4|B4E1Z4_HUMAN cDNA FLJ55673, highly similar to Complement factor B OS=Homo sapiens OX=9606 PE=1 SV=1;tr|E7ETN3|E7ETN3_HUMAN Uncharacterized protein OS=Homo sapiens OX=9606 PE=1 SV=1;tr|Q7Z685|Q7Z685_HUMAN Uncharacterized protein DKFZp779M0311 (Fra	18	2	1	1	2	2	2	2	2	2	1	1	1	1	1	1	1	1	1	1	1	1	2.6	1.3	1.3	140.94	1266	1266;1115;363;752;752;752;752;752;752;325;723;723;577;526;525;506;463;752	0.001912	3.2754	By MS/MS	By matching	By MS/MS	By MS/MS	By MS/MS	By MS/MS	2.6	2.6	2.6	2.6	2.6	2.6
B4E324;X6R5C5;Q59EV6;X6R8A1;P10619;Q5JZH0	B4E324;X6R5C5;Q59EV6;X6R8A1;P10619;Q5JZH0	2;2;2;2;2;1	2;2;2;2;2;1	2;2;2;2;2;1	Carboxypeptidase;Lysosomal protective protein;Lysosomal protective protein 32 kDa chain;Lysosomal protective protein 20 kDa chain	CTSA;PPGB	tr|B4E324|B4E324_HUMAN cDNA FLJ60397, highly similar to Lysosomal protective protein OS=Homo sapiens OX=9606 PE=2 SV=1;tr|X6R5C5|X6R5C5_HUMAN Carboxypeptidase OS=Homo sapiens OX=9606 GN=CTSA PE=1 SV=1;tr|Q59EV6|Q59EV6_HUMAN Carboxypeptidase (Fragment) OS=H	6	2	2	2	1	1	1	2	1	2	1	1	1	2	1	2	1	1	1	2	1	2	7.5	7.5	7.5	54.269	480	480;481;497;498;480;202	0	6.8434	By MS/MS	By MS/MS	By MS/MS	By MS/MS	By MS/MS	By MS/MS	5.2	5.2	5.2	7.5	2.3	7.5
B4E367;Q6UX71	B4E367;Q6UX71	3;3	3;3	3;3	Plexin domain-containing protein 2	PLXDC2	tr|B4E367|B4E367_HUMAN cDNA FLJ61564, highly similar to Plexin domain-containing protein 2 OS=Homo sapiens OX=9606 PE=2 SV=1;sp|Q6UX71|PXDC2_HUMAN Plexin domain-containing protein 2 OS=Homo sapiens OX=9606 GN=PLXDC2 PE=1 SV=1	2	3	3	3	2	2	3	1	1	1	2	2	3	1	1	1	2	2	3	1	1	1	8.7	8.7	8.7	58.183	515	515;529	0	5.9828	By MS/MS	By MS/MS	By MS/MS	By MS/MS	By MS/MS	By MS/MS	5.8	5.8	8.7	2.3	2.3	2.3
B5A952;P35590;B4DUF4;B5A951;B5A948;B4DTW8	B5A952;P35590;B4DUF4;B5A951;B5A948;B4DTW8	2;2;1;1;1;1	2;2;1;1;1;1	2;2;1;1;1;1	Tyrosine-protein kinase receptor Tie-1;Receptor protein-tyrosine kinase	TIE;TIE1	tr|B5A952|B5A952_HUMAN Soluble TIE1 variant 5 OS=Homo sapiens OX=9606 GN=TIE PE=2 SV=1;sp|P35590|TIE1_HUMAN Tyrosine-protein kinase receptor Tie-1 OS=Homo sapiens OX=9606 GN=TIE1 PE=1 SV=1;tr|B4DUF4|B4DUF4_HUMAN cDNA FLJ51684, moderately similar to Tyrosin	6	2	2	2	2	2	2	2	2	2	2	2	2	2	2	2	2	2	2	2	2	2	4.4	4.4	4.4	81.209	751	751;1138;120;161;251;1093	0	6.909	By MS/MS	By MS/MS	By MS/MS	By MS/MS	By MS/MS	By MS/MS	4.4	4.4	4.4	4.4	4.4	4.4
E9PGX9;E9PFL9;E7ERC4;B5BUB5;P05455	E9PGX9;E9PFL9;E7ERC4;B5BUB5;P05455	1;1;1;1;1	1;1;1;1;1	1;1;1;1;1	Lupus La protein	SSB	tr|E9PGX9|E9PGX9_HUMAN Lupus La protein (Fragment) OS=Homo sapiens OX=9606 GN=SSB PE=1 SV=1;tr|E9PFL9|E9PFL9_HUMAN Lupus La protein OS=Homo sapiens OX=9606 GN=SSB PE=1 SV=1;tr|E7ERC4|E7ERC4_HUMAN Lupus La protein (Fragment) OS=Homo sapiens OX=9606 GN=SSB P	5	1	1	1	1	0	0	1	1	1	1	0	0	1	1	1	1	0	0	1	1	1	11.7	11.7	11.7	13.909	120	120;134;184;408;408	0.0018727	3.0131	By MS/MS			By MS/MS	By MS/MS	By MS/MS	11.7	0	0	11.7	11.7	11.7
F5H018;B5MDF5;J3KQE5;P62826;H0YFC6;B4DV51;Q96QB7;Q0EFC9	F5H018;B5MDF5;J3KQE5;P62826;H0YFC6;B4DV51	4;4;4;4;2;2;1;1	4;4;4;4;2;2;1;1	4;4;4;4;2;2;1;1	GTP-binding nuclear protein Ran	RAN	tr|F5H018|F5H018_HUMAN GTP-binding nuclear protein Ran (Fragment) OS=Homo sapiens OX=9606 GN=RAN PE=1 SV=8;tr|B5MDF5|B5MDF5_HUMAN GTP-binding nuclear protein Ran OS=Homo sapiens OX=9606 GN=RAN PE=1 SV=1;tr|J3KQE5|J3KQE5_HUMAN GTP-binding nuclear protein Ra	8	4	4	4	4	3	2	4	3	4	4	3	2	4	3	4	4	3	2	4	3	4	28.3	28.3	28.3	22.436	198	198;233;234;216;103;128;109;109	0	11.542	By MS/MS	By MS/MS	By MS/MS	By MS/MS	By MS/MS	By MS/MS	28.3	21.7	16.2	28.3	21.7	28.3
B7Z1C9;B7Z7I4;Q6IBT3;Q53HV2;Q99832	B7Z1C9;B7Z7I4;Q6IBT3;Q53HV2;Q99832	2;2;2;2;2	2;2;2;2;2	2;2;2;2;2	T-complex protein 1 subunit eta	CCT7	tr|B7Z1C9|B7Z1C9_HUMAN T-complex protein 1 subunit eta OS=Homo sapiens OX=9606 GN=CCT7 PE=2 SV=1;tr|B7Z7I4|B7Z7I4_HUMAN T-complex protein 1 subunit eta OS=Homo sapiens OX=9606 PE=2 SV=1;tr|Q6IBT3|Q6IBT3_HUMAN T-complex protein 1 subunit eta OS=Homo sapiens	5	2	2	2	1	1	0	1	2	1	1	1	0	1	2	1	1	1	0	1	2	1	6.5	6.5	6.5	46.095	415	415;443;543;543;543	0	4.2338	By matching	By MS/MS		By matching	By MS/MS	By matching	3.4	3.1	0	3.4	6.5	3.1
Q53GA7;F5H5D3;B7Z1K5;Q9BQE3;A0A1W2PQM2;Q8N532	Q53GA7;F5H5D3;B7Z1K5;Q9BQE3;A0A1W2PQM2;Q8N532	15;15;15;15;9;8	1;1;1;1;1;1	1;1;1;1;1;1	Tubulin alpha-1C chain	TUBA1C	tr|Q53GA7|Q53GA7_HUMAN Tubulin alpha chain (Fragment) OS=Homo sapiens OX=9606 PE=2 SV=1;tr|F5H5D3|F5H5D3_HUMAN Tubulin alpha chain OS=Homo sapiens OX=9606 GN=TUBA1C PE=1 SV=1;tr|B7Z1K5|B7Z1K5_HUMAN Tubulin alpha chain OS=Homo sapiens OX=9606 PE=2 SV=1;sp|Q	6	15	1	1	13	12	13	14	12	12	0	1	1	0	0	1	0	1	1	0	0	1	52.8	3.8	3.8	49.823	449	449;519;519;449;325;325	1	-2	By matching	By matching	By MS/MS	By matching	By matching	By matching	46.5	45	47	49	44.5	45
B7Z2V6;P38606	B7Z2V6;P38606	1;1	1;1	1;1	V-type proton ATPase catalytic subunit A	ATP6V1A	tr|B7Z2V6|B7Z2V6_HUMAN cDNA FLJ53889, highly similar to Vacuolar ATP synthase catalytic subunit A, ubiquitous isoform OS=Homo sapiens OX=9606 PE=2 SV=1;sp|P38606|VATA_HUMAN V-type proton ATPase catalytic subunit A OS=Homo sapiens OX=9606 GN=ATP6V1A PE=1 SV	2	1	1	1	0	0	0	0	1	1	0	0	0	0	1	1	0	0	0	0	1	1	5.4	5.4	5.4	37.751	334	334;617	0.0054645	2.8247					By MS/MS	By matching	0	0	0	0	5.4	5.4
B7Z431;Q6NUL1;D3DR24;Q93063	B7Z431;Q6NUL1;D3DR24;Q93063	1;1;1;1	1;1;1;1	1;1;1;1	Exostosin-2	EXT2	tr|B7Z431|B7Z431_HUMAN cDNA FLJ51510, highly similar to Exostosin-2 OS=Homo sapiens OX=9606 PE=2 SV=1;tr|Q6NUL1|Q6NUL1_HUMAN Exostoses (Multiple) 2 OS=Homo sapiens OX=9606 GN=EXT2 PE=2 SV=1;tr|D3DR24|D3DR24_HUMAN Exostoses (Multiple) 2, isoform CRA_a OS=Ho	4	1	1	1	0	1	1	1	0	1	0	1	1	1	0	1	0	1	1	1	0	1	4.2	4.2	4.2	38.366	337	337;718;731;718	0	15.964		By MS/MS	By MS/MS	By MS/MS		By MS/MS	0	4.2	4.2	4.2	0	4.2
B7Z4B2;E9PLK3;B7Z899;P55786;B3KTP2;B3KU93;A6NEC2;E9PP11;B7Z6T6;B7Z1H4;B7Z1V9;H0YCQ5;E9PJY4;E9PPD4;H0YDG0	B7Z4B2;E9PLK3;B7Z899;P55786;B3KTP2;B3KU93;A6NEC2	7;7;7;7;6;5;4;3;3;3;2;1;1;1;1	7;7;7;7;6;5;4;3;3;3;2;1;1;1;1	7;7;7;7;6;5;4;3;3;3;2;1;1;1;1	Puromycin-sensitive aminopeptidase;Puromycin-sensitive aminopeptidase-like protein	NPEPPS;NPEPPSL1	tr|B7Z4B2|B7Z4B2_HUMAN Aminopeptidase OS=Homo sapiens OX=9606 PE=2 SV=1;tr|E9PLK3|E9PLK3_HUMAN Aminopeptidase OS=Homo sapiens OX=9606 GN=NPEPPS PE=1 SV=1;tr|B7Z899|B7Z899_HUMAN Aminopeptidase OS=Homo sapiens OX=9606 PE=2 SV=1;sp|P55786|PSA_HUMAN Puromycin-	15	7	7	7	5	4	3	6	6	5	5	4	3	6	6	5	5	4	3	6	6	5	12.1	12.1	12.1	92.865	825	825;915;915;919;627;756;478;201;324;602;473;65;141;163;169	0	59.579	By MS/MS	By MS/MS	By MS/MS	By MS/MS	By MS/MS	By MS/MS	9.6	8.4	7	10.9	10.9	9.6
E9PQI5;E9PQ80;E9PSI1;B7Z6C9;Q9BY43	E9PQI5;E9PQ80;E9PSI1;B7Z6C9;Q9BY43	1;1;1;1;1	1;1;1;1;1	1;1;1;1;1	Charged multivesicular body protein 4a	CHMP4A	tr|E9PQI5|E9PQI5_HUMAN Charged multivesicular body protein 4a OS=Homo sapiens OX=9606 GN=CHMP4A PE=1 SV=1;tr|E9PQ80|E9PQ80_HUMAN Charged multivesicular body protein 4a (Fragment) OS=Homo sapiens OX=9606 GN=CHMP4A PE=1 SV=1;tr|E9PSI1|E9PSI1_HUMAN Transmembr	5	1	1	1	1	1	1	1	1	1	1	1	1	1	1	1	1	1	1	1	1	1	4.2	4.2	4.2	18.845	166	166;213;815;815;222	0	16.455	By MS/MS	By MS/MS	By MS/MS	By MS/MS	By MS/MS	By MS/MS	4.2	4.2	4.2	4.2	4.2	4.2
F8VZU9;G3V1Y7;Q6IBG5;F8VPF3;F8W1R7;J3KND3;G8JLA2;G3V1V0;F8W180;B7Z6Z4;P60660;H0YI43	F8VZU9;G3V1Y7;Q6IBG5;F8VPF3;F8W1R7;J3KND3;G8JLA2;G3V1V0;F8W180;B7Z6Z4;P60660;H0YI43	2;2;2;2;2;2;2;2;2;2;2;1	2;2;2;2;2;2;2;2;2;2;2;1	2;2;2;2;2;2;2;2;2;2;2;1	Myosin light polypeptide 6	MYL6	tr|F8VZU9|F8VZU9_HUMAN Myosin light polypeptide 6 OS=Homo sapiens OX=9606 GN=MYL6 PE=1 SV=1;tr|G3V1Y7|G3V1Y7_HUMAN Myosin light polypeptide 6 OS=Homo sapiens OX=9606 GN=MYL6 PE=1 SV=1;tr|Q6IBG5|Q6IBG5_HUMAN MYL6 protein OS=Homo sapiens OX=9606 GN=MYL6 PE=2	12	2	2	2	2	1	1	2	1	1	2	1	1	2	1	1	2	1	1	2	1	1	28.2	28.2	28.2	11.677	103	103;115;116;130;145;152;152;161;196;238;151;83	0	7.277	By MS/MS	By MS/MS	By MS/MS	By MS/MS	By MS/MS	By MS/MS	28.2	15.5	15.5	28.2	15.5	12.6
B7Z8M7;Q5U0I6;P62820;Q96RD8;E9PLD0;E7END7	B7Z8M7;Q5U0I6;P62820;Q96RD8;E9PLD0;E7END7	2;2;2;1;1;1	2;2;2;1;1;1	1;1;1;1;0;1	Ras-related protein Rab-1A	RAB1A;RAB1B	tr|B7Z8M7|B7Z8M7_HUMAN cDNA FLJ57768, highly similar to Ras-related protein Rab-1A OS=Homo sapiens OX=9606 PE=2 SV=1;tr|Q5U0I6|Q5U0I6_HUMAN H.sapiens ras-related Hrab1A protein OS=Homo sapiens OX=9606 GN=RAB1A PE=2 SV=1;sp|P62820|RAB1A_HUMAN Ras-related pr	6	2	2	1	2	1	2	2	1	2	2	1	2	2	1	2	1	0	1	1	1	1	20.8	20.8	9.8	18.99	173	173;205;205;94;169;173	0	24.897	By MS/MS	By MS/MS	By MS/MS	By MS/MS	By MS/MS	By MS/MS	20.8	11	20.8	20.8	9.8	20.8
E9PR48;E9PM52;E9PNA0;B7ZA60	E9PR48;E9PM52;E9PNA0;B7ZA60	1;1;1;1	1;1;1;1	1;1;1;1		SIRT3	tr|E9PR48|E9PR48_HUMAN NAD-dependent protein deacetylase sirtuin-3, mitochondrial (Fragment) OS=Homo sapiens OX=9606 GN=SIRT3 PE=1 SV=1;tr|E9PM52|E9PM52_HUMAN NAD-dependent protein deacetylase sirtuin-3, mitochondrial (Fragment) OS=Homo sapiens OX=9606 GN=	4	1	1	1	1	0	0	1	1	0	1	0	0	1	1	0	1	0	0	1	1	0	88.9	88.9	88.9	1.789	18	18;23;93;257	1	-2	By MS/MS			By MS/MS	By matching		88.9	0	0	88.9	88.9	0
B7ZA86;V9HW98;G9K389;G9K388;P62258;K7EM20;K7EIT4;B4DJB0	B7ZA86;V9HW98;G9K389;G9K388;P62258;K7EM20	3;3;3;3;3;2;1;1	2;2;2;2;2;1;1;1	2;2;2;2;2;1;1;1	14-3-3 protein epsilon	HEL2;YWHAE/FAM22B fusion;YWHAE/FAM22A fusion;YWHAE	tr|B7ZA86|B7ZA86_HUMAN cDNA, FLJ79100, highly similar to 14-3-3 protein epsilon (14-3-3E) OS=Homo sapiens OX=9606 PE=2 SV=1;tr|V9HW98|V9HW98_HUMAN Epididymis luminal protein 2 OS=Homo sapiens OX=9606 GN=HEL2 PE=1 SV=1;tr|G9K389|G9K389_HUMAN YWHAE/FAM22B fu	8	3	2	2	3	2	2	2	2	2	2	1	1	1	1	1	2	1	1	1	1	1	24.4	18.5	18.5	18.979	168	168;255;384;384;255;115;109;139	0	8.2237	By MS/MS	By MS/MS	By matching	By MS/MS	By MS/MS	By MS/MS	24.4	17.3	17.3	17.3	17.3	17.3
X5D7M1;B7ZL68;O60462;A8K4G9;Q7Z3T9;Q96GU8;C9JH98	X5D7M1;B7ZL68;O60462;A8K4G9;Q7Z3T9	6;6;6;5;4;2;2	6;6;6;5;4;2;2	6;6;6;5;4;2;2	Neuropilin-2	NRP2;DKFZp686J1169	tr|X5D7M1|X5D7M1_HUMAN Neuropilin 2 isoform B (Fragment) OS=Homo sapiens OX=9606 GN=NRP2 PE=2 SV=1;tr|B7ZL68|B7ZL68_HUMAN Neuropilin OS=Homo sapiens OX=9606 GN=NRP2 PE=2 SV=1;sp|O60462|NRP2_HUMAN Neuropilin-2 OS=Homo sapiens OX=9606 GN=NRP2 PE=1 SV=3;tr|A8	7	6	6	6	3	4	4	4	4	5	3	4	4	4	4	5	3	4	4	4	4	5	12.7	12.7	12.7	104.28	926	926;926;931;555;931;99;101	0	45.349	By MS/MS	By MS/MS	By MS/MS	By MS/MS	By MS/MS	By MS/MS	5.8	7.9	7.9	7.9	8.7	10.2
E7ENL6;B7ZW00;D9ZGF2;P12111;B4E0A4;Q63HQ4;Q59F25;Q8N4Z1	E7ENL6;B7ZW00;D9ZGF2;P12111;B4E0A4;Q63HQ4;Q59F25	8;8;8;8;5;4;4;1	8;8;8;8;5;4;4;1	8;8;8;8;5;4;4;1	Collagen alpha-3(VI) chain	COL6A3;DKFZp686K04147	tr|E7ENL6|E7ENL6_HUMAN Collagen alpha-3(VI) chain OS=Homo sapiens OX=9606 GN=COL6A3 PE=1 SV=2;tr|B7ZW00|B7ZW00_HUMAN COL6A3 protein OS=Homo sapiens OX=9606 GN=COL6A3 PE=2 SV=1;tr|D9ZGF2|D9ZGF2_HUMAN Collagen, type VI, alpha 3 OS=Homo sapiens OX=9606 GN=COL	8	8	8	8	8	7	8	7	7	6	8	7	8	7	7	6	8	7	8	7	7	6	4.3	4.3	4.3	278.11	2569	2569;2570;3177;3177;1207;1222;1702;979	0	323.31	By MS/MS	By MS/MS	By MS/MS	By MS/MS	By MS/MS	By MS/MS	4.3	3.8	4.3	3.8	3.8	3.2
Q15203;Q7KZ52;B8ZZQ6;V9HVW6;Q15202;Q8TBK9;Q86YS2;Q53S24;Q15204;P06454	Q15203;Q7KZ52;B8ZZQ6;V9HVW6;Q15202;Q8TBK9;Q86YS2;Q53S24;Q15204;P06454	1;1;1;1;1;1;1;1;1;1	1;1;1;1;1;1;1;1;1;1	1;1;1;1;1;1;1;1;1;1	Prothymosin alpha;Prothymosin alpha, N-terminally processed;Thymosin alpha-1	PTMA;PTMAP7	tr|Q15203|Q15203_HUMAN Prothymosin alpha OS=Homo sapiens OX=9606 PE=4 SV=2;tr|Q7KZ52|Q7KZ52_HUMAN PTMA protein (Fragment) OS=Homo sapiens OX=9606 GN=PTMA PE=2 SV=1;tr|B8ZZQ6|B8ZZQ6_HUMAN Prothymosin alpha OS=Homo sapiens OX=9606 GN=PTMA PE=1 SV=1;tr|V9HVW6	10	1	1	1	1	1	1	1	1	1	1	1	1	1	1	1	1	1	1	1	1	1	19.2	19.2	19.2	8.1611	73	73;88;107;109;109;110;110;110;110;111	0	22.053	By MS/MS	By MS/MS	By MS/MS	By MS/MS	By MS/MS	By MS/MS	19.2	19.2	19.2	19.2	19.2	19.2
E1A689;C0JYY2;P04114;A8K479;Q7Z7Q0;A8MUN2;Q59HB3;Q13828;E1B4S8;E1B4S7	E1A689;C0JYY2;P04114	19;19;19;7;6;6;2;1;1;1	15;15;15;5;2;2;2;1;1;1	15;15;15;5;2;2;2;1;1;1	Apolipoprotein B-100;Apolipoprotein B-48	APOB	tr|E1A689|E1A689_HUMAN Mutant Apo B 100 OS=Homo sapiens OX=9606 PE=2 SV=1;tr|C0JYY2|C0JYY2_HUMAN Apolipoprotein B (Including Ag(X) antigen), isoform CRA_a OS=Homo sapiens OX=9606 GN=APOB PE=4 SV=1;sp|P04114|APOB_HUMAN Apolipoprotein B-100 OS=Homo sapiens O	10	19	15	15	16	16	16	17	18	19	13	13	13	14	14	15	13	13	13	14	14	15	4.7	3.8	3.8	489.81	4344	4344;4563;4563;1113;825;828;1615;35;226;226	0	105.83	By MS/MS	By MS/MS	By MS/MS	By MS/MS	By MS/MS	By MS/MS	3.6	3.6	3.6	3.8	3.9	4.7
H7BZC5;C9IZS4;C9JQ02;C9JV99;C9J673;C9JKM9;O14980	H7BZC5;C9IZS4;C9JQ02;C9JV99;C9J673;C9JKM9;O14980	1;1;1;1;1;1;1	1;1;1;1;1;1;1	1;1;1;1;1;1;1	Exportin-1	XPO1	tr|H7BZC5|H7BZC5_HUMAN Exportin-1 (Fragment) OS=Homo sapiens OX=9606 GN=XPO1 PE=1 SV=1;tr|C9IZS4|C9IZS4_HUMAN Exportin-1 (Fragment) OS=Homo sapiens OX=9606 GN=XPO1 PE=1 SV=1;tr|C9JQ02|C9JQ02_HUMAN Exportin-1 (Fragment) OS=Homo sapiens OX=9606 GN=XPO1 PE=1	7	1	1	1	1	0	0	0	1	0	1	0	0	0	1	0	1	0	0	0	1	0	16.7	16.7	16.7	8.6718	72	72;94;95;100;132;179;1071	0	9.3999	By MS/MS				By MS/MS		16.7	0	0	0	16.7	0
C9J3G8	C9J3G8	1	1	1		FAM98A	tr|C9J3G8|C9J3G8_HUMAN Protein FAM98A (Fragment) OS=Homo sapiens OX=9606 GN=FAM98A PE=1 SV=1	1	1	1	1	1	1	1	0	0	1	1	1	1	0	0	1	1	1	1	0	0	1	14.7	14.7	14.7	7.3633	68	68	0.0088339	2.5506	By MS/MS	By MS/MS	By MS/MS			By matching	14.7	14.7	14.7	0	0	14.7
C9JVQ6;C9J720;C9JFC9;F8WB16;Q20BG7;Q2I0A6;Q2I096;Q20BG9;Q8WZ74	C9JVQ6;C9J720;C9JFC9;F8WB16;Q20BG7;Q2I0A6;Q2I096;Q20BG9;Q8WZ74	1;1;1;1;1;1;1;1;1	1;1;1;1;1;1;1;1;1	1;1;1;1;1;1;1;1;1	Cortactin-binding protein 2	CTTNBP2	tr|C9JVQ6|C9JVQ6_HUMAN Cortactin-binding protein 2 (Fragment) OS=Homo sapiens OX=9606 GN=CTTNBP2 PE=1 SV=1;tr|C9J720|C9J720_HUMAN Cortactin-binding protein 2 (Fragment) OS=Homo sapiens OX=9606 GN=CTTNBP2 PE=1 SV=1;tr|C9JFC9|C9JFC9_HUMAN Cortactin-binding p	9	1	1	1	1	0	1	1	1	1	1	0	1	1	1	1	1	0	1	1	1	1	13.7	13.7	13.7	10.853	95	95;136;161;640;1482;1663;1663;1663;1663	1	-2	By matching		By MS/MS	By MS/MS	By MS/MS	By MS/MS	13.7	0	13.7	13.7	13.7	13.7
C9JT76;C9JQ14;Q59EE5;C9JKV3;P10646	C9JT76;C9JQ14;Q59EE5;C9JKV3;P10646	1;1;1;1;1	1;1;1;1;1	1;1;1;1;1	Tissue factor pathway inhibitor	TFPI	tr|C9JT76|C9JT76_HUMAN Tissue factor pathway inhibitor (Fragment) OS=Homo sapiens OX=9606 GN=TFPI PE=1 SV=1;tr|C9JQ14|C9JQ14_HUMAN Tissue factor pathway inhibitor (Fragment) OS=Homo sapiens OX=9606 GN=TFPI PE=1 SV=1;tr|Q59EE5|Q59EE5_HUMAN Tissue factor pat	5	1	1	1	1	1	1	1	1	1	1	1	1	1	1	1	1	1	1	1	1	1	7.6	7.6	7.6	12.06	105	105;106;201;215;304	0	7.7566	By MS/MS	By matching	By MS/MS	By MS/MS	By MS/MS	By MS/MS	7.6	7.6	7.6	7.6	7.6	7.6
J3QL22;J3QS85;J3KTQ1;J3QKR0;C9JLV5;Q9UNS2	J3QL22;J3QS85;J3KTQ1;J3QKR0;C9JLV5;Q9UNS2	1;1;1;1;1;1	1;1;1;1;1;1	1;1;1;1;1;1	COP9 signalosome complex subunit 3	COPS3	tr|J3QL22|J3QL22_HUMAN COP9 signalosome complex subunit 3 OS=Homo sapiens OX=9606 GN=COPS3 PE=1 SV=1;tr|J3QS85|J3QS85_HUMAN COP9 signalosome complex subunit 3 OS=Homo sapiens OX=9606 GN=COPS3 PE=1 SV=1;tr|J3KTQ1|J3KTQ1_HUMAN COP9 signalosome complex subuni	6	1	1	1	1	1	1	1	1	1	1	1	1	1	1	1	1	1	1	1	1	1	60	60	60	2.1494	20	20;31;107;116;318;423	0	14.37	By MS/MS	By MS/MS	By MS/MS	By MS/MS	By MS/MS	By MS/MS	60	60	60	60	60	60
C9JW52;C9JMY1;P18065	C9JW52;C9JMY1;P18065	1;1;1	1;1;1	1;1;1	Insulin-like growth factor-binding protein 2	IGFBP2	tr|C9JW52|C9JW52_HUMAN Insulin-like growth factor-binding protein 2 (Fragment) OS=Homo sapiens OX=9606 GN=IGFBP2 PE=1 SV=1;tr|C9JMY1|C9JMY1_HUMAN Insulin-like growth factor-binding protein 2 OS=Homo sapiens OX=9606 GN=IGFBP2 PE=1 SV=1;sp|P18065|IBP2_HUMAN	3	1	1	1	1	1	1	1	1	1	1	1	1	1	1	1	1	1	1	1	1	1	16.7	16.7	16.7	8.6851	78	78;181;325	0	4.104	By MS/MS	By MS/MS	By MS/MS	By MS/MS	By matching	By MS/MS	16.7	16.7	16.7	16.7	16.7	16.7
C9JPM4;P18085;C9JAK5;U3KQF2	C9JPM4;P18085;C9JAK5	5;5;3;1	1;1;1;1	1;1;1;1	ADP-ribosylation factor 4	ARF4	tr|C9JPM4|C9JPM4_HUMAN ADP-ribosylation factor 4 (Fragment) OS=Homo sapiens OX=9606 GN=ARF4 PE=1 SV=1;sp|P18085|ARF4_HUMAN ADP-ribosylation factor 4 OS=Homo sapiens OX=9606 GN=ARF4 PE=1 SV=3;tr|C9JAK5|C9JAK5_HUMAN ADP-ribosylation factor 4 OS=Homo sapiens	4	5	1	1	4	4	2	1	4	3	1	1	1	1	1	1	1	1	1	1	1	1	48.8	7.9	7.9	14.553	127	127;180;153;71	1	-2	By MS/MS	By MS/MS	By MS/MS	By MS/MS	By MS/MS	By MS/MS	40.2	48.8	24.4	7.9	40.2	40.2
CON__A2I7N0	CON__A2I7N0	10	5	1				1	10	5	1	8	8	9	9	8	9	3	3	4	4	3	4	1	1	1	1	1	1	27.5	16.3	2.9	46.311	411	411	0	77.372	By MS/MS	By MS/MS	By MS/MS	By MS/MS	By MS/MS	By MS/MS	22.4	22.4	24.6	22.4	22.4	22.4
CON__A2I7N3	CON__A2I7N3	7	1	1				1	7	1	1	6	7	6	5	6	6	1	1	1	1	1	1	1	1	1	1	1	1	23.7	2.4	2.4	46.941	417	417	1	-2	By MS/MS	By matching	By matching	By matching	By matching	By MS/MS	18.9	23.7	18.9	15.1	18.9	18.9
CON__ENSEMBL:ENSBTAP00000006074	CON__ENSEMBL:ENSBTAP00000006074	19	19	11				1	19	19	11	15	15	16	18	17	17	15	15	16	18	17	17	8	9	9	10	9	9	39.5	39.5	28	80.674	747	747	0	323.31	By MS/MS	By MS/MS	By MS/MS	By MS/MS	By MS/MS	By MS/MS	32.3	32.4	33.9	37.2	33.3	35.6
CON__ENSEMBL:ENSBTAP00000007350;B4DIE5;B7Z1F8;Q9UM89;I3L3E9;B4DWZ4;Q9UNU2;Q6FHX6;P39748	CON__ENSEMBL:ENSBTAP00000007350	128;7;4;1;1;1;1;1;1	128;7;4;1;1;1;1;1;1	37;0;0;0;0;0;0;0;0				9	128	128	37	121	121	120	122	116	120	121	121	120	122	116	120	35	35	34	37	33	34	76.6	76.6	25.8	192.99	1742	1742;763;270;131;154;344;354;380;380	0	323.31	By MS/MS	By MS/MS	By MS/MS	By MS/MS	By MS/MS	By MS/MS	74.4	74.8	74.3	75	73.1	75
CON__ENSEMBL:ENSBTAP00000011227	CON__ENSEMBL:ENSBTAP00000011227	3	3	3				1	3	3	3	3	3	3	3	3	3	3	3	3	3	3	3	3	3	3	3	3	3	55.5	55.5	55.5	14.629	137	137	0	239.26	By MS/MS	By MS/MS	By MS/MS	By MS/MS	By MS/MS	By MS/MS	55.5	55.5	55.5	55.5	55.5	55.5
CON__ENSEMBL:ENSBTAP00000013050;A0A024R6I6;G3V2W1;Q9UK55	CON__ENSEMBL:ENSBTAP00000013050	13;1;1;1	13;1;1;1	13;1;1;1				4	13	13	13	11	9	9	13	12	12	11	9	9	13	12	12	11	9	9	13	12	12	40.5	40.5	40.5	51.988	452	452;444;484;444	0	201.58	By MS/MS	By MS/MS	By MS/MS	By MS/MS	By MS/MS	By MS/MS	36.7	31.4	31.4	40.5	35.2	40.5
CON__ENSEMBL:ENSBTAP00000014147	CON__ENSEMBL:ENSBTAP00000014147	6	5	5				1	6	5	5	6	6	6	6	6	6	5	5	5	5	5	5	5	5	5	5	5	5	53.1	53.1	53.1	11.756	113	113	0	67.471	By MS/MS	By MS/MS	By MS/MS	By MS/MS	By MS/MS	By MS/MS	53.1	53.1	53.1	53.1	53.1	53.1
CON__ENSEMBL:ENSBTAP00000016046;A0A0U1RRA4	CON__ENSEMBL:ENSBTAP00000016046	37;2	37;2	21;0				2	37	37	21	36	35	34	35	36	36	36	35	34	35	36	36	21	20	19	19	20	20	66.4	66.4	48.3	77.456	706	706;60	0	323.31	By MS/MS	By MS/MS	By MS/MS	By MS/MS	By MS/MS	By MS/MS	66.4	66.4	66.4	62.3	66.4	66.4
CON__ENSEMBL:ENSBTAP00000016285;Q96PD5	CON__ENSEMBL:ENSBTAP00000016285;Q96PD5	2;1	2;1	2;1	N-acetylmuramoyl-L-alanine amidase	PGLYRP2	;sp|Q96PD5|PGRP2_HUMAN N-acetylmuramoyl-L-alanine amidase OS=Homo sapiens OX=9606 GN=PGLYRP2 PE=1 SV=1	2	2	2	2	1	1	1	1	1	2	1	1	1	1	1	2	1	1	1	1	1	2	5.2	5.2	5.2	63.485	591	591;576	0	4.8722	By MS/MS	By MS/MS	By matching	By MS/MS	By MS/MS	By MS/MS	2.9	2.9	2.9	2.9	2.9	5.2
CON__ENSEMBL:ENSBTAP00000018229;V9HWI6;D6RF35;P02774;D6RBJ7	CON__ENSEMBL:ENSBTAP00000018229	22;5;5;5;3	2;0;0;0;0	2;0;0;0;0				5	22	2	2	22	20	21	20	22	21	2	2	2	1	2	2	2	2	2	1	2	2	56.8	4.2	4.2	53.661	475	475;474;476;474;348	0	106.85	By MS/MS	By MS/MS	By MS/MS	By MS/MS	By MS/MS	By MS/MS	56.8	54.5	54.7	55.2	56.8	55.2
CON__ENSEMBL:ENSBTAP00000018574;Q8IVC0;P05546	CON__ENSEMBL:ENSBTAP00000018574	16;1;1	16;1;1	16;1;1				3	16	16	16	15	15	15	15	15	15	15	15	15	15	15	15	15	15	15	15	15	15	52.6	52.6	52.6	55.207	496	496;499;499	0	323.31	By MS/MS	By MS/MS	By MS/MS	By MS/MS	By MS/MS	By MS/MS	51	51	51	48.8	48.8	48.8
CON__ENSEMBL:ENSBTAP00000023402	CON__ENSEMBL:ENSBTAP00000023402	7	7	7				1	7	7	7	5	3	5	4	5	4	5	3	5	4	5	4	5	3	5	4	5	4	30.7	30.7	30.7	46.017	411	411	0	124.39	By MS/MS	By MS/MS	By MS/MS	By MS/MS	By MS/MS	By MS/MS	20.9	12.4	22.1	19	22.1	19
CON__ENSEMBL:ENSBTAP00000024146;P01023;B7Z7M2;F5GXY0	CON__ENSEMBL:ENSBTAP00000024146	87;4;1;1	87;4;1;1	84;2;0;0				4	87	87	84	83	81	82	77	76	72	83	81	82	77	76	72	80	78	79	74	73	69	74.2	74.2	71.9	164.34	1477	1477;1474;136;144	0	323.31	By MS/MS	By MS/MS	By MS/MS	By MS/MS	By MS/MS	By MS/MS	70.8	73	73.9	69.7	69.3	67
CON__ENSEMBL:ENSBTAP00000024462	CON__ENSEMBL:ENSBTAP00000024462	18	18	5				1	18	18	5	17	17	17	18	16	17	17	17	17	18	16	17	5	5	4	5	3	4	75.7	75.7	30.1	46.543	419	419	0	323.31	By MS/MS	By MS/MS	By MS/MS	By MS/MS	By MS/MS	By MS/MS	75.2	75.2	67.8	75.7	65.6	73.5
CON__ENSEMBL:ENSBTAP00000024466	CON__ENSEMBL:ENSBTAP00000024466	16	3	3				1	16	3	3	15	15	16	16	16	16	3	3	3	3	3	3	3	3	3	3	3	3	62.6	21.2	21.2	43.9	401	401	0	222.46	By MS/MS	By MS/MS	By MS/MS	By MS/MS	By MS/MS	By MS/MS	62.1	62.1	62.6	62.6	62.6	62.6
CON__ENSEMBL:ENSBTAP00000025008;Q9H4B7	CON__ENSEMBL:ENSBTAP00000025008	15;6	12;3	12;3				2	15	12	12	14	13	11	13	15	14	11	10	9	10	12	11	11	10	9	10	12	11	48.9	45	45	59.299	536	536;451	0	191.93	By MS/MS	By MS/MS	By MS/MS	By MS/MS	By MS/MS	By MS/MS	46.8	44.6	35.8	39.7	48.9	42
CON__ENSEMBL:ENSBTAP00000031360	CON__ENSEMBL:ENSBTAP00000031360	2	2	2				1	2	2	2	2	2	2	2	2	2	2	2	2	2	2	2	2	2	2	2	2	2	6.9	6.9	6.9	54.678	491	491	0	6.2048	By MS/MS	By MS/MS	By MS/MS	By MS/MS	By MS/MS	By MS/MS	6.9	6.9	6.9	6.9	6.9	6.9
CON__ENSEMBL:ENSBTAP00000031900;B3KTA8;B7Z5Q2;Q1L857;A8K5A4;A5PL27;P00450	CON__ENSEMBL:ENSBTAP00000031900	13;1;1;1;1;1;1	13;1;1;1;1;1;1	13;1;1;1;1;1;1				7	13	13	13	9	8	8	11	10	9	9	8	8	11	10	9	9	8	8	11	10	9	20.4	20.4	20.4	121.45	1064	1064;778;946;1006;1065;1065;1065	0	77.063	By MS/MS	By MS/MS	By MS/MS	By MS/MS	By MS/MS	By MS/MS	14	13.3	13.3	16.1	15.4	13.3
CON__ENSEMBL:ENSBTAP00000032840	CON__ENSEMBL:ENSBTAP00000032840	76	76	72				1	76	76	72	70	67	69	69	66	70	70	67	69	69	66	70	67	64	66	66	62	66	80.5	80.5	79.3	92.273	825	825	0	323.31	By MS/MS	By MS/MS	By MS/MS	By MS/MS	By MS/MS	By MS/MS	77.7	76.4	75.9	77.7	75.2	76.6
CON__ENSEMBL:ENSBTAP00000033053	CON__ENSEMBL:ENSBTAP00000033053	2	2	2				1	2	2	2	2	2	2	2	2	2	2	2	2	2	2	2	2	2	2	2	2	2	34.5	34.5	34.5	14.759	139	139	0	94.397	By MS/MS	By MS/MS	By MS/MS	By MS/MS	By MS/MS	By MS/MS	34.5	34.5	34.5	34.5	34.5	34.5
CON__ENSEMBL:ENSBTAP00000034412	CON__ENSEMBL:ENSBTAP00000034412	12	12	12				1	12	12	12	11	11	11	12	12	12	11	11	11	12	12	12	11	11	11	12	12	12	63.8	63.8	63.8	22.336	199	199	0	262.65	By MS/MS	By MS/MS	By MS/MS	By MS/MS	By MS/MS	By MS/MS	59.3	59.3	59.3	63.8	63.8	63.8
CON__ENSEMBL:ENSBTAP00000037665	CON__ENSEMBL:ENSBTAP00000037665	21	21	21				1	21	21	21	20	20	20	19	18	19	20	20	20	19	18	19	20	20	20	19	18	19	55.9	55.9	55.9	65.19	578	578	0	323.31	By MS/MS	By MS/MS	By MS/MS	By MS/MS	By MS/MS	By MS/MS	55.7	55.7	51.9	49.1	51.6	51.7
CON__P00735;E9PIT3;P00734;B4DDT3;Q86WA1;Q8TD58;Q69EZ8;C9JV37	CON__P00735	29;6;6;5;3;3;3;1	29;6;6;5;3;3;3;1	29;6;6;5;3;3;3;1				8	29	29	29	28	29	28	28	28	28	28	29	28	28	28	28	28	29	28	28	28	28	50.9	50.9	50.9	70.505	625	625;583;622;471;42;47;295;324	0	323.31	By MS/MS	By MS/MS	By MS/MS	By MS/MS	By MS/MS	By MS/MS	50.1	50.9	50.1	50.1	50.1	50.1
CON__P00761	CON__P00761	4	4	4				1	4	4	4	4	4	4	4	4	4	4	4	4	4	4	4	4	4	4	4	4	4	25.1	25.1	25.1	24.409	231	231	0	78.401	By MS/MS	By MS/MS	By MS/MS	By MS/MS	By MS/MS	By MS/MS	25.1	25.1	25.1	25.1	25.1	25.1
CON__P00978;B7Z8R6	CON__P00978	11;1	11;1	10;0				2	11	11	10	11	11	11	10	10	11	11	11	11	10	10	11	10	10	10	9	9	10	31.8	31.8	29.8	39.234	352	352;270	0	304.31	By MS/MS	By MS/MS	By MS/MS	By MS/MS	By MS/MS	By MS/MS	31.8	31.8	31.8	29.3	29.3	31.8
CON__P01030	CON__P01030	125	36	36				1	125	36	36	119	116	117	118	117	118	35	32	33	35	36	34	35	32	33	35	36	34	78.2	28.7	28.7	192.79	1741	1741	0	323.31	By MS/MS	By MS/MS	By MS/MS	By MS/MS	By MS/MS	By MS/MS	76.9	76.8	76.7	76.5	76.4	77.1
CON__P01044-1;CON__Q2KJ62	CON__P01044-1;CON__Q2KJ62	14;13	14;13	6;6			;	2	14	14	6	13	11	13	13	12	12	13	11	13	13	12	12	5	5	5	6	6	6	33.5	33.5	11.8	68.889	621	621;621	0	120.9	By MS/MS	By MS/MS	By MS/MS	By MS/MS	By MS/MS	By MS/MS	31.6	24.6	31.6	32	26.6	26.6
CON__P01045-1	CON__P01045-1	9	1	1				1	9	1	1	9	7	9	8	7	7	1	1	1	1	1	1	1	1	1	1	1	1	23.4	1.6	1.6	68.709	619	619	1	-2	By MS/MS	By MS/MS	By MS/MS	By MS/MS	By MS/MS	By matching	23.4	16.5	23.4	22	16.5	16.5
CON__P01966;Q96T46;U6A216;E9M4D4;A0A2R8Y7C0;A0A385HVZ2;Q4ZGM8;E1B2D1;E9LUX2;Q9BX83;Q1W6G9;P02008	CON__P01966	15;4;4;4;4;4;3;3;2;2;1;1	15;4;4;4;4;4;3;3;2;2;1;1	11;0;0;0;0;0;0;0;0;0;0;0				12	15	15	11	13	14	15	14	13	12	13	14	15	14	13	12	9	10	11	10	9	8	94.4	94.4	88	15.184	142	142;76;100;100;134;142;100;100;71;100;142;142	0	323.31	By MS/MS	By MS/MS	By MS/MS	By MS/MS	By MS/MS	By MS/MS	94.4	94.4	94.4	94.4	94.4	76.1
CON__P02070;D9YZU8;P69891;P02100;A0A2R8Y7X9;B7UCU6;Q14474;Q9UNL6;P69892;D9YZU7;D9YZU9;E7CYP2;D3GKD9;D3GKD8;Q14403;E9PEW8;B3VL31;Q3L3Q5;Q9UM85;Q14476;A0A2R3Z0D6;D5FZW3;F8W6P5;Q9UP81;B5ANL9;Q14477;A8MUF7;A9YUX2;Q9UBV6;E9PBW4;Q9BXA2;E9M263;A0A2S1CVU8;Q14484	CON__P02070	10;2;2;2;2;2;2;2;2;2;2;2;2;2;2;1;1;1;1;1;1;1;1;1;1;1;1;1;1;1;1;1;1;1	6;1;1;1;1;1;1;1;1;1;1;1;1;1;1;0;0;0;0;0;0;0;0;0;0;0;0;0;0;1;0;0;0;0	6;1;1;1;1;1;1;1;1;1;1;1;1;1;1;0;0;0;0;0;0;0;0;0;0;0;0;0;0;1;0;0;0;0				34	10	6	6	9	8	9	10	10	10	5	4	5	6	6	6	5	4	5	6	6	6	75.2	51	51	15.954	145	145;147;147;147;168;105;123;129;147;147;147;147;147;147;155;104;105;40;17;101;68;41;90;89;88;101;87;63;61;92;59;57;55;61	0	67.032	By MS/MS	By MS/MS	By MS/MS	By MS/MS	By MS/MS	By MS/MS	69	62.8	69	75.2	75.2	75.2
P02533;CON__P02533;CON__P08779;P08779;CON__Q7Z3Y8;CON__Q7Z3Y7;A1A4E9;K7EMD9;CON__P13646-1;A8K2H9;B4DWU0;CON__Q148H6;B4E2J5;CON__Q7Z3Y9;CON__Q9Z2K1;CON__Q3ZAW8;B3KVF5;CON__Q6IFX2;CON__P19012;CON__Q7Z3Z0;B4E204;CON__ENSEMBL:ENSP00000377550;B4DL17;CON__A2A4G1;K7ERE3;Q6ZPD6;Q7Z3Y9;Q7Z3Y7;Q7Z3Z0;Q7Z3Y8;P19012;P13646	P02533;CON__P02533;CON__P08779;P08779	3;3;2;2;1;1;1;1;1;1;1;1;1;1;1;1;1;1;1;1;1;1;1;1;1;1;1;1;1;1;1;1	2;2;1;1;0;0;1;1;1;1;1;0;1;0;0;0;1;1;1;0;1;1;1;0;1;0;0;0;0;0;1;1	2;2;1;1;0;0;1;1;1;1;1;0;1;0;0;0;1;1;1;0;1;1;1;0;1;0;0;0;0;0;1;1	Keratin, type I cytoskeletal 14;Keratin, type I cytoskeletal 16	KRT14;KRT16	sp|P02533|K1C14_HUMAN Keratin, type I cytoskeletal 14 OS=Homo sapiens OX=9606 GN=KRT14 PE=1 SV=4;;;sp|P08779|K1C16_HUMAN Keratin, type I cytoskeletal 16 OS=Homo sapiens OX=9606 GN=KRT16 PE=1 SV=4	32	3	2	2	2	2	3	1	2	1	1	1	2	1	1	1	1	1	2	1	1	1	7.6	5.7	5.7	51.561	472	472;472;473;473;459;486;458;165;458;458;135;464;188;468;469;474;456;452;456;450;234;420;308;456;415;379;468;464;450;459;456;458	0	5.4607	By MS/MS	By MS/MS	By MS/MS	By MS/MS	By MS/MS	By MS/MS	4.4	4.4	7.6	2.5	4.4	2.5
CON__P02584;P07737;I3L3D5	CON__P02584	6;2;1	6;2;1	6;2;1				3	6	6	6	5	6	5	5	5	6	5	6	5	5	5	6	5	6	5	5	5	6	70	70	70	15.057	140	140;140;165	0	70.889	By MS/MS	By MS/MS	By MS/MS	By MS/MS	By MS/MS	By MS/MS	60	70	60	52.1	52.1	70
CON__P02662	CON__P02662	3	3	3				1	3	3	3	0	0	0	3	3	2	0	0	0	3	3	2	0	0	0	3	3	2	20.6	20.6	20.6	22.975	199	199	0	7.811				By MS/MS	By MS/MS	By MS/MS	0	0	0	20.6	20.6	11.1
CON__P02666	CON__P02666	1	1	1				1	1	1	1	0	0	0	1	1	1	0	0	0	1	1	1	0	0	0	1	1	1	9.1	9.1	9.1	23.583	209	209	0.0018797	3.0371				By MS/MS	By MS/MS	By matching	0	0	0	9.1	9.1	9.1
CON__P02672;Q3KRA7;Q6NSD8;A0A087WUA0;A0A0S2Z3E8;P02671	CON__P02672	18;2;2;2;2;2	18;2;2;2;2;2	18;2;2;2;2;2				6	18	18	18	16	15	15	18	17	18	16	15	15	18	17	18	16	15	15	18	17	18	31.7	31.7	31.7	67.011	615	615;250;289;289;436;866	0	323.31	By MS/MS	By MS/MS	By MS/MS	By MS/MS	By MS/MS	By MS/MS	29.9	29.9	29.9	31.7	28.6	31.7
CON__P02676	CON__P02676	30	30	27				1	30	30	27	29	28	28	28	28	27	29	28	28	28	28	27	27	26	26	25	25	25	64.2	64.2	59	56.44	495	495	0	323.31	By MS/MS	By MS/MS	By MS/MS	By MS/MS	By MS/MS	By MS/MS	62.8	60.2	60.2	62.4	62.4	61
CON__P02769;H0YA55;B4DPR2;F6KPG5;A0A0C4DGB6;A8K9P0;CON__P02768-1;B2RBS8;B4DPP6;P02768;C9JKR2;D6RHD5;B7WNR0;A0A087WWT3;Q56G89;H7C013	CON__P02769	66;6;6;6;6;6;6;6;6;6;5;5;5;4;4;1	66;6;6;6;6;6;6;6;6;6;5;5;5;4;4;1	66;6;6;6;6;6;6;6;6;6;5;5;5;4;4;1				16	66	66	66	65	64	64	64	65	64	65	64	64	64	65	64	65	64	64	64	65	64	78.9	78.9	78.9	69.293	607	607;454;523;585;604;608;609;609;618;609;417;459;494;396;609;197	0	323.31	By MS/MS	By MS/MS	By MS/MS	By MS/MS	By MS/MS	By MS/MS	78.3	78.4	78.4	78.1	78.3	78.3
CON__P02777	CON__P02777	4	4	4				1	4	4	4	4	4	4	4	4	4	4	4	4	4	4	4	4	4	4	4	4	4	19.1	19.1	19.1	24.241	230	230	0	131.5	By MS/MS	By MS/MS	By MS/MS	By MS/MS	By MS/MS	By MS/MS	19.1	19.1	19.1	19.1	19.1	19.1
CON__P04258;P02461	CON__P04258;P02461	5;3	5;3	5;3	Collagen alpha-1(III) chain	COL3A1	;sp|P02461|CO3A1_HUMAN Collagen alpha-1(III) chain OS=Homo sapiens OX=9606 GN=COL3A1 PE=1 SV=4	2	5	5	5	5	5	4	4	5	4	5	5	4	4	5	4	5	5	4	4	5	4	5.1	5.1	5.1	138.44	1466	1466;1466	0	15.647	By MS/MS	By MS/MS	By MS/MS	By MS/MS	By MS/MS	By MS/MS	5.1	5.1	3.6	3.6	5.1	4
P04264;CON__P04264;H6VRG1;H6VRF8;H6VRG0;H6VRG3;H6VRF9;CON__ENSEMBL:ENSBTAP00000038253;CON__Q922U2;CON__Q6IFZ6;CON__Q5XQN5;CON__H-INV:HIT000016045;F8W0C6;Q0IIN1;CON__P50446;CON__Q8BGZ7;CON__Q6NXH9;CON__Q9R0H5;Q7Z794;CON__Q7Z794	P04264;CON__P04264;H6VRG1;H6VRF8;H6VRG0;H6VRG3;H6VRF9	13;13;13;13;13;13;12;3;2;2;2;1;1;1;1;1;1;1;1;1	13;13;13;13;13;13;12;3;2;2;2;1;1;1;1;1;1;1;1;1	1;1;1;1;1;1;1;0;1;0;1;0;0;0;1;1;0;0;0;0	Keratin, type II cytoskeletal 1	KRT1	sp|P04264|K2C1_HUMAN Keratin, type II cytoskeletal 1 OS=Homo sapiens OX=9606 GN=KRT1 PE=1 SV=6;;tr|H6VRG1|H6VRG1_HUMAN Keratin 1 OS=Homo sapiens OX=9606 GN=KRT1 PE=3 SV=1;tr|H6VRF8|H6VRF8_HUMAN Keratin 1 OS=Homo sapiens OX=9606 GN=KRT1 PE=3 SV=1;tr|H6VRG0|	20	13	13	1	11	10	11	13	13	13	11	10	11	13	13	13	1	1	1	1	1	1	24.5	24.5	1.9	66.038	644	644;644;645;644;644;644;644;606;580;572;601;99;178;578;553;551;539;524;578;578	0	205.7	By MS/MS	By MS/MS	By MS/MS	By MS/MS	By MS/MS	By MS/MS	21.6	19.4	21.1	24.5	24.5	24.5
Q969I0;CON__P05787;P05787;F8VUG2;CON__H-INV:HIT000292931;F8VP67;Q7L4M3;F8W1U3;H0YIB2	Q969I0;CON__P05787;P05787;F8VUG2;CON__H-INV:HIT000292931;F8VP67;Q7L4M3;F8W1U3	7;7;7;5;5;4;4;4;1	6;6;6;4;5;3;4;3;1	6;6;6;4;5;3;4;3;1	Keratin, type II cytoskeletal 8	KRT8	tr|Q969I0|Q969I0_HUMAN KRT8 protein (Fragment) OS=Homo sapiens OX=9606 GN=KRT8 PE=2 SV=2;;sp|P05787|K2C8_HUMAN Keratin, type II cytoskeletal 8 OS=Homo sapiens OX=9606 GN=KRT8 PE=1 SV=7;tr|F8VUG2|F8VUG2_HUMAN Keratin, type II cytoskeletal 8 (Fragment) OS=Ho	9	7	6	6	5	6	6	4	5	5	4	5	5	3	4	4	4	5	5	3	4	4	26.6	23.8	23.8	41.108	365	365;483;483;273;443;113;279;289;35	0	82.546	By MS/MS	By MS/MS	By MS/MS	By MS/MS	By MS/MS	By MS/MS	18.9	21.6	21.6	16.2	20.3	20.3
CON__P06868;A0A0F7G8J1;B2R7F8;P00747;B4DPH4;Q68DS2;Q9UMI2;Q1HP67;P08519	CON__P06868	45;6;6;6;4;3;2;2;2	45;6;6;6;4;3;2;2;2	45;6;6;6;4;3;2;2;2				9	45	45	45	43	44	41	43	42	44	43	44	41	43	42	44	43	44	41	43	42	44	70.4	70.4	70.4	91.215	812	812;809;810;810;407;210;53;2040;4548	0	323.31	By MS/MS	By MS/MS	By MS/MS	By MS/MS	By MS/MS	By MS/MS	69.5	70.4	64.2	68.1	66.7	68.5
CON__P07224;Q8IVH1;Q1W148;B4E1L6;A0A3B3IRK9;Q9NSD0;Q16519;G5E9F8;A0A3B3ISJ1;A0A0S2Z4K3;A0A0S2Z4L3;P07225	CON__P07224	23;1;1;1;1;1;1;1;1;1;1;1	23;1;1;1;1;1;1;1;1;1;1;1	23;1;1;1;1;1;1;1;1;1;1;1				12	23	23	23	22	18	19	22	21	22	22	18	19	22	21	22	22	18	19	22	21	22	47.4	47.4	47.4	75.132	675	675;19;63;426;556;650;650;661;662;676;708;676	0	323.31	By MS/MS	By MS/MS	By MS/MS	By MS/MS	By MS/MS	By MS/MS	47.3	42.4	42.4	45.9	41.5	45.9
CON__P12763;B7Z8Q2;P02765;B7Z556;C9JV77	CON__P12763	19;4;4;2;2	19;4;4;2;2	19;4;4;2;2				5	19	19	19	17	17	17	19	19	19	17	17	17	19	19	19	17	17	17	19	19	19	63.5	63.5	63.5	38.418	359	359;433;367;245;368	0	323.31	By MS/MS	By MS/MS	By MS/MS	By MS/MS	By MS/MS	By MS/MS	52.9	52.9	52.9	63.5	63.5	63.5
P13645;CON__P13645;CON__P02535-1	P13645;CON__P13645	17;17;3	17;17;3	16;16;2	Keratin, type I cytoskeletal 10	KRT10	sp|P13645|K1C10_HUMAN Keratin, type I cytoskeletal 10 OS=Homo sapiens OX=9606 GN=KRT10 PE=1 SV=6;	3	17	17	16	13	14	14	12	13	13	13	14	14	12	13	13	12	13	13	12	12	13	32.5	32.5	31	58.826	584	584;593;570	0	222.74	By MS/MS	By MS/MS	By MS/MS	By MS/MS	By MS/MS	By MS/MS	28.3	28.3	30.7	24.7	26.2	26.5
CON__P15497;F8W696;A0A024R3E3;P02647	CON__P15497	28;1;1;1	28;1;1;1	28;1;1;1				4	28	28	28	27	27	26	26	25	26	27	27	26	26	25	26	27	27	26	26	25	26	72.5	72.5	72.5	30.276	265	265;245;267;267	0	323.31	By MS/MS	By MS/MS	By MS/MS	By MS/MS	By MS/MS	By MS/MS	70.2	70.2	70.2	66	66	68.3
CON__P17690;J3KS17;B4DPN0;D9IWP9;A0A384NKM6;P02749	CON__P17690	15;1;1;1;1;1	15;1;1;1;1;1	15;1;1;1;1;1				6	15	15	15	14	14	14	14	14	15	14	14	14	14	14	15	14	14	14	14	14	15	59.1	59.1	59.1	38.252	345	345;104;274;326;345;345	0	323.31	By MS/MS	By MS/MS	By MS/MS	By MS/MS	By MS/MS	By MS/MS	53.3	53.3	53.3	53.3	53.3	59.1
CON__P17697	CON__P17697	18	18	18				1	18	18	18	18	17	18	16	15	15	18	17	18	16	15	15	18	17	18	16	15	15	49.4	49.4	49.4	51.113	439	439	0	323.31	By MS/MS	By MS/MS	By MS/MS	By MS/MS	By MS/MS	By MS/MS	49.4	41	49.4	39.2	36.9	39.2
CON__P28800;C9JMH6;A0A0J9YY65;A0A0G2JPA8;P08697	CON__P28800	14;3;3;3;3	14;3;3;3;3	14;3;3;3;3				5	14	14	14	13	13	12	12	14	12	13	13	12	12	14	12	13	13	12	12	14	12	42.7	42.7	42.7	54.71	492	492;255;255;427;491	0	227.51	By MS/MS	By MS/MS	By MS/MS	By MS/MS	By MS/MS	By MS/MS	37.2	42.7	37.2	35.2	42.7	37.2
CON__P34955	CON__P34955	26	26	26				1	26	26	26	22	24	23	24	25	23	22	24	23	24	25	23	22	24	23	24	25	23	52.4	52.4	52.4	46.103	416	416	0	323.31	By MS/MS	By MS/MS	By MS/MS	By MS/MS	By MS/MS	By MS/MS	46.2	48.1	48.1	51.4	52.4	51.2
P35527;CON__P35527;K7EQQ3	P35527;CON__P35527;K7EQQ3	13;13;10	13;13;10	13;13;10	Keratin, type I cytoskeletal 9	KRT9	sp|P35527|K1C9_HUMAN Keratin, type I cytoskeletal 9 OS=Homo sapiens OX=9606 GN=KRT9 PE=1 SV=3;;tr|K7EQQ3|K7EQQ3_HUMAN Keratin, type I cytoskeletal 9 OS=Homo sapiens OX=9606 GN=KRT9 PE=1 SV=1	3	13	13	13	12	10	9	12	10	11	12	10	9	12	10	11	12	10	9	12	10	11	41.3	41.3	41.3	62.064	623	623;623;390	0	110.13	By MS/MS	By MS/MS	By MS/MS	By MS/MS	By MS/MS	By MS/MS	39.8	37.9	33.7	41.1	33.9	36.8
CON__P35900;P35900	CON__P35900;P35900	2;2	2;2	2;2	Keratin, type I cytoskeletal 20	KRT20	;sp|P35900|K1C20_HUMAN Keratin, type I cytoskeletal 20 OS=Homo sapiens OX=9606 GN=KRT20 PE=1 SV=1	2	2	2	2	2	2	2	2	2	2	2	2	2	2	2	2	2	2	2	2	2	2	6.8	6.8	6.8	48.486	424	424;424	0	5.4866	By MS/MS	By MS/MS	By MS/MS	By MS/MS	By MS/MS	By MS/MS	6.8	6.8	6.8	6.8	6.8	6.8
CON__P35908;CON__P35908v2;P35908;CON__Q3TTY5	CON__P35908;CON__P35908v2;P35908	11;10;10;1	8;7;7;1	8;7;7;1	Keratin, type II cytoskeletal 2 epidermal	KRT2	;;sp|P35908|K22E_HUMAN Keratin, type II cytoskeletal 2 epidermal OS=Homo sapiens OX=9606 GN=KRT2 PE=1 SV=2	4	11	8	8	10	10	10	9	9	9	8	8	8	6	6	6	8	8	8	6	6	6	33.8	28.8	28.8	65.865	645	645;639;639;707	0	94.633	By MS/MS	By MS/MS	By MS/MS	By MS/MS	By MS/MS	By MS/MS	32.6	32.6	32.6	25.1	25.1	25.1
CON__P41361;Q8TCE1	CON__P41361	15;1	15;1	13;0				2	15	15	13	15	14	13	14	13	14	15	14	13	14	13	14	13	12	11	12	11	12	45.2	45.2	42.8	52.347	465	465;259	0	126.14	By MS/MS	By MS/MS	By MS/MS	By MS/MS	By MS/MS	By MS/MS	45.2	45.2	40.2	40.2	40.2	40.2
CON__P50448;A0A0S2Z333;Q5UGI6;A0A348GSH7;H9KV48;E9KL26;A0A384MDV8;E9PGN7;P05155	CON__P50448	10;1;1;1;1;1;1;1;1	10;1;1;1;1;1;1;1;1	10;1;1;1;1;1;1;1;1				9	10	10	10	8	6	6	6	6	7	8	6	6	6	6	7	8	6	6	6	6	7	26.3	26.3	26.3	51.723	468	468;174;333;448;463;500;500;543;500	0	294.48	By MS/MS	By MS/MS	By MS/MS	By MS/MS	By MS/MS	By MS/MS	24.1	20.1	20.5	18.2	18.2	22.6
CON__P81644	CON__P81644	9	9	9				1	9	9	9	9	9	9	9	9	8	9	9	9	9	9	8	9	9	9	9	9	8	63	63	63	11.202	100	100	0	323.31	By MS/MS	By MS/MS	By MS/MS	By MS/MS	By MS/MS	By MS/MS	63	63	63	63	63	62
CON__Q03247;A0A0S2Z3V0;A0A346DBY2;J9ZVQ3;A0A0S2Z3D5;P02649;A0A0S2Z3J5;A0A0S2Z3B1;D9ZB55;Q6LBZ1;E9PEV4;E7ERP7;H0Y7L5	CON__Q03247	20;3;3;3;3;3;2;2;1;1;1;1;1	20;3;3;3;3;3;2;2;1;1;1;1;1	20;3;3;3;3;3;2;2;1;1;1;1;1				13	20	20	20	19	18	20	20	20	20	19	18	20	20	20	20	19	18	20	20	20	20	59.5	59.5	59.5	35.979	316	316;189;233;238;317;317;125;128;91;176;216;219;269	0	323.31	By MS/MS	By MS/MS	By MS/MS	By MS/MS	By MS/MS	By MS/MS	58.9	58.5	59.5	59.5	59.5	59.5
CON__Q05443;A0A384N669;P51884;Q53FV4	CON__Q05443	10;2;2;1	10;2;2;1	10;2;2;1				4	10	10	10	10	8	9	10	9	10	10	8	9	10	9	10	10	8	9	10	9	10	33.6	33.6	33.6	38.756	342	342;338;338;338	0	323.31	By MS/MS	By MS/MS	By MS/MS	By MS/MS	By MS/MS	By MS/MS	33.6	30.4	30.7	33.6	33.3	33.6
CON__Q05B55	CON__Q05B55	13	13	13				1	13	13	13	11	9	12	11	11	11	11	9	12	11	11	11	11	9	12	11	11	11	46.2	46.2	46.2	26.59	240	240	0	323.31	By MS/MS	By MS/MS	By MS/MS	By MS/MS	By MS/MS	By MS/MS	46.2	40	40	42.9	42.9	42.9
CON__Q0IIK2;CON__Q29443;B4E1V0;B2MV14;B7ZAL5;E7EQB2;B3KSL2;E7ER44;Q2TUW9;V9HWI4;W8QEY1;Q5EK51;B3VMW0;A8K494;A0A161I202;P02788	CON__Q0IIK2;CON__Q29443	41;40;2;2;2;2;2;2;2;2;2;2;2;2;2;2	41;40;2;2;2;2;2;2;2;2;2;2;2;2;2;2	40;39;2;2;2;2;2;2;2;2;2;2;2;2;2;2			;	16	41	41	40	40	40	39	39	40	39	40	40	39	39	40	39	39	39	38	38	39	38	69.3	69.3	68.2	77.738	704	704;685;300;585;666;696;697;708;709;710;711;711;711;711;711;710	0	323.31	By MS/MS	By MS/MS	By MS/MS	By MS/MS	By MS/MS	By MS/MS	69.2	69.2	68.2	67	67.2	67.6
CON__Q0V8M9;A0A087WW43;E7ET33;B4DPQ4;Q06033	CON__Q0V8M9	29;6;6;6;6	29;6;6;6;6	29;6;6;6;6				5	29	29	29	27	27	27	28	28	28	27	27	27	28	28	28	27	27	27	28	28	28	42.2	42.2	42.2	99.536	891	891;670;698;698;890	0	323.31	By MS/MS	By MS/MS	By MS/MS	By MS/MS	By MS/MS	By MS/MS	39.7	39.2	39.2	40	40	40
CON__Q0VCM5;B7Z539;B7Z549;P19827;F8WAS2;H7C0N0;Q9P1C5;B7Z8B6	CON__Q0VCM5	23;2;2;2;1;1;1;1	23;2;2;2;1;1;1;1	23;2;2;2;1;1;1;1				8	23	23	23	21	21	21	19	20	19	21	21	21	19	20	19	21	21	21	19	20	19	40.9	40.9	40.9	101.24	906	906;645;677;911;213;464;494;623	0	323.31	By MS/MS	By MS/MS	By MS/MS	By MS/MS	By MS/MS	By MS/MS	37.9	39.7	39.7	31.2	34.5	34.5
CON__Q1A7A4	CON__Q1A7A4	99	99	89				1	99	99	89	89	92	90	93	97	96	89	92	90	93	97	96	81	84	82	84	87	86	75.2	75.2	70.9	188.74	1677	1677	0	323.31	By MS/MS	By MS/MS	By MS/MS	By MS/MS	By MS/MS	By MS/MS	73.9	74.4	74.3	71.4	74.6	74.3
CON__Q1RMK2	CON__Q1RMK2	19	19	19				1	19	19	19	19	19	19	17	18	18	19	19	19	17	18	18	19	19	19	17	18	18	55.1	55.1	55.1	65.056	597	597	0	323.31	By MS/MS	By MS/MS	By MS/MS	By MS/MS	By MS/MS	By MS/MS	55.1	55.1	55.1	46.2	51.8	51.8
CON__Q1RMN8;Q96JD2;Q8NEJ1;Q6PIQ7;Q6IPQ0;Q6GMX4;Q6GMX3;Q567P1;S6BGD6;A2N2W8;S6BAR0;A0A075B6J9;Q96JD0;A2N2X0;A2KUC4;A2NYV4;Q96JD1;Q8TE63;Q5NV88;A2MYD0;Q5NV65;Q5NV81;A2MYD6;Q5NV84;Q5NV69;Q96SB0;Q6DHW4;A2NYV5;A0A1L2BU46;A0A1L2BU44;A2NYQ8;P01703;P01709;P01699;P01700;P01721;P01706	CON__Q1RMN8	9;1;1;1;1;1;1;1;1;1;1;1;1;1;1;1;1;1;1;1;1;1;1;1;1;1;1;1;1;1;1;1;1;1;1;1;1	9;1;1;1;1;1;1;1;1;1;1;1;1;1;1;1;1;1;1;1;1;1;1;1;1;1;1;1;1;1;1;1;1;1;1;1;1	8;0;0;0;0;0;0;0;0;0;0;0;0;0;0;0;0;0;0;0;0;0;0;0;0;0;0;0;0;0;0;0;0;0;0;0;0				37	9	9	8	9	9	8	8	9	8	9	9	8	8	9	8	8	8	7	7	8	7	43.2	43.2	40.2	24.536	234	234;112;236;236;236;236;236;235;235;87;216;118;116;89;112;112;112;110;98;99;99;99;99;99;100;108;237;111;110;110;111;118;118;117;117;117;119	0	323.31	By MS/MS	By MS/MS	By MS/MS	By MS/MS	By MS/MS	By MS/MS	43.2	43.2	43.2	43.2	43.2	43.2
CON__Q28065;B4E1D8;B4E1E1;P04003	CON__Q28065	32;1;1;1	32;1;1;1	32;1;1;1				4	32	32	32	32	32	32	31	32	31	32	32	32	31	32	31	32	32	32	31	32	31	61	61	61	68.886	610	610;536;561;597	0	323.31	By MS/MS	By MS/MS	By MS/MS	By MS/MS	By MS/MS	By MS/MS	61	61	61	61	61	59.7
CON__Q28085	CON__Q28085	75	75	75				1	75	75	75	72	72	74	71	70	72	72	72	74	71	70	72	72	72	74	71	70	72	74.7	74.7	74.7	140.37	1236	1236	0	323.31	By MS/MS	By MS/MS	By MS/MS	By MS/MS	By MS/MS	By MS/MS	73.6	73.6	74.2	72.7	72	73.2
CON__Q28107;A0A0A0MRJ7;P12259;Q1L610;Q8WWQ7	CON__Q28107	65;10;10;2;1	65;10;10;2;1	65;10;10;2;1				5	65	65	65	60	59	56	58	58	58	60	59	56	58	58	58	60	59	56	58	58	58	36.4	36.4	36.4	248.98	2211	2211;2229;2224;35;50	0	323.31	By MS/MS	By MS/MS	By MS/MS	By MS/MS	By MS/MS	By MS/MS	34.2	35.1	32.3	32.1	31.9	32.9
CON__Q28194;Q7KYY3;Q6MZL6;A0A3B3ITK0;P35442	CON__Q28194	55;2;2;2;2	55;2;2;2;2	14;0;0;0;0				5	55	55	14	54	52	52	49	51	48	54	52	52	49	51	48	14	14	14	11	13	9	59.9	59.9	15.9	129.39	1170	1170;59;430;1177;1172	0	323.31	By MS/MS	By MS/MS	By MS/MS	By MS/MS	By MS/MS	By MS/MS	59.8	59	58.8	55	57	55.1
CON__Q29RQ1;B2R6W1;A8K2T4;P10643;Q05CI3;B4E3S6	CON__Q29RQ1	48;4;4;4;2;2	48;4;4;4;2;2	48;4;4;4;2;2				6	48	48	48	47	48	47	43	43	43	47	48	47	43	43	43	47	48	47	43	43	43	71.5	71.5	71.5	93.089	843	843;843;843;843;343;486	0	323.31	By MS/MS	By MS/MS	By MS/MS	By MS/MS	By MS/MS	By MS/MS	70.3	71.5	71.4	66.9	67.9	67.9
CON__Q2HJF0	CON__Q2HJF0	11	10	10				1	11	10	10	10	10	9	7	9	7	9	9	8	6	8	6	9	9	8	6	8	6	25.6	24.3	24.3	69.182	622	622	0	75.442	By MS/MS	By MS/MS	By MS/MS	By MS/MS	By MS/MS	By MS/MS	22	25.6	18.5	16.6	23.6	17.8
CON__Q2KIF2	CON__Q2KIF2	7	7	7				1	7	7	7	7	7	6	5	4	6	7	7	6	5	4	6	7	7	6	5	4	6	26.9	26.9	26.9	38.348	346	346	0	74.15	By MS/MS	By MS/MS	By MS/MS	By MS/MS	By MS/MS	By MS/MS	26.9	26.9	23.7	23.4	16.5	24.3
CON__Q2KIG3;A0A2P1GJE0;A0A2P1GJF1;Q68DJ8;C9JUF9;P15086;P15085	CON__Q2KIG3	6;1;1;1;1;1;1	6;1;1;1;1;1;1	6;1;1;1;1;1;1				7	6	6	6	5	5	6	5	5	5	5	5	6	5	5	5	5	5	6	5	5	5	23.6	23.6	23.6	48.821	423	423;39;50;90;331;417;419	0	37.512	By MS/MS	By MS/MS	By MS/MS	By MS/MS	By MS/MS	By MS/MS	17	20.8	23.6	17	17	17
CON__Q2KIH2	CON__Q2KIH2	7	7	7				1	7	7	7	5	5	5	7	7	7	5	5	5	7	7	7	5	5	5	7	7	7	30.9	30.9	30.9	29.091	259	259	0	197.25	By MS/MS	By MS/MS	By MS/MS	By MS/MS	By MS/MS	By MS/MS	24.3	24.3	24.3	30.9	30.9	30.9
CON__Q2KIS7	CON__Q2KIS7	10	10	6				1	10	10	6	9	9	9	9	9	8	9	9	9	9	9	8	5	5	5	5	5	4	69.3	69.3	47.5	22.144	202	202	0	74.625	By MS/MS	By MS/MS	By MS/MS	By MS/MS	By MS/MS	By MS/MS	63.4	63.4	63.4	53	53	53
CON__Q2KIT0	CON__Q2KIT0	2	2	2				1	2	2	2	0	2	1	1	1	1	0	2	1	1	1	1	0	2	1	1	1	1	14.1	14.1	14.1	20.646	191	191	0	5.2274		By MS/MS	By matching	By MS/MS	By MS/MS	By matching	0	14.1	6.3	6.3	6.3	6.3
CON__Q2KJ83;P15169;B1AP58	CON__Q2KJ83	7;2;1	7;2;1	7;2;1				3	7	7	7	7	7	7	6	6	6	7	7	7	6	6	6	7	7	7	6	6	6	28.8	28.8	28.8	52.668	462	462;458;204	0	127.84	By MS/MS	By MS/MS	By MS/MS	By MS/MS	By MS/MS	By MS/MS	28.8	28.8	28.8	24.2	24.2	24.2
CON__Q2KJC7;A0A024RDT5;C0IMJ3;B7Z4V4;B4E3A7;B7Z6G1	CON__Q2KJC7;A0A024RDT5;C0IMJ3	27;15;14;9;8;2	27;15;14;9;8;2	12;0;0;0;0;0		POSTN	;tr|A0A024RDT5|A0A024RDT5_HUMAN Periostin, osteoblast specific factor, isoform CRA_a OS=Homo sapiens OX=9606 GN=POSTN PE=4 SV=1;tr|C0IMJ3|C0IMJ3_HUMAN Periostin isoform thy6 OS=Homo sapiens OX=9606 PE=2 SV=1	6	27	27	12	25	24	24	26	24	25	25	24	24	26	24	25	11	11	11	11	9	10	51.7	51.7	24.4	86.858	779	779;779;781;307;266;277	0	323.31	By MS/MS	By MS/MS	By MS/MS	By MS/MS	By MS/MS	By MS/MS	49.9	48.8	50.2	50.2	48.3	48.4
CON__Q2KJF1;M0R009;B3KWB5;V9HWD8;P04217	CON__Q2KJF1	12;1;1;1;1	12;1;1;1;1	12;1;1;1;1				5	12	12	12	11	11	11	10	12	12	11	11	11	10	12	12	11	11	11	10	12	12	51.7	51.7	51.7	53.553	503	503;305;345;495;495	0	170.48	By MS/MS	By MS/MS	By MS/MS	By MS/MS	By MS/MS	By MS/MS	48.9	46.9	46.9	40	51.7	51.7
CON__Q2TBQ1;A0A3B3IS66;P05160	CON__Q2TBQ1	27;1;1	27;1;1	27;1;1				3	27	27	27	26	26	26	27	27	27	26	26	26	27	27	27	26	26	26	27	27	27	63.5	63.5	63.5	75.166	661	661;246;661	0	323.31	By MS/MS	By MS/MS	By MS/MS	By MS/MS	By MS/MS	By MS/MS	62.3	62.3	62.3	63.5	63.5	63.5
CON__Q2UVX4;M0QXZ3;M0QYC8;B4DR57	CON__Q2UVX4	169;1;1;1	169;1;1;1	158;0;0;0				4	169	169	158	166	165	160	158	159	160	166	165	160	158	159	160	155	154	150	147	148	150	83.9	83.9	82.3	187.37	1662	1662;100;192;235	0	323.31	By MS/MS	By MS/MS	By MS/MS	By MS/MS	By MS/MS	By MS/MS	83.7	83.7	83.7	83.5	83.6	83.6
9201;39202;39203;39204;39205;39206;39207;39208;39209;39210;39211;39212;39213;39214;39215;39216;39217;39218;39219;39220;39221;39222;39223;39224;39225;39226;39227;39228;39229;39230;39231;39232;39233;39234;39235;39236;39237;39238;39642;39643;39644;39645;39646;39647;39648;39649;39650;39651;39652;39653;39654;39655;39656;39657;39658;39659;39660;39661;39662;39663;39664;39936;39937;39938;39939;39940;3994…	511;512;513;514;515;516;517;518;519;520;521;522;523;524;525;526;527;528;575;576;577;578;579;580;581;582;583;584;585;586;611;612;613;614;615;616;617;618;619;620;621;622;623;624;625;626;627;628;629;630;631;632;633;634;635;636;637;638;639;640;641;642;643;644;645;646;647;648;649;650;651;652;701;817;924;925;926;927;928;929;930;931;932;933;934;935;936;937;938;939;940;941;942;943;944;945;946;947;948;949…
7;37818;37819;37820;37821;37822;37823;37824;37825;37826;37827;37828;37829;37830;37831;37832;37833;37834;37835;37836;37837;37838;37839;37840;37841;37842;37843;37844;37845;37846;37847;37848;37849;37850;37851;37852;37853;37854;37855;37856;37857;37858;37859;37860;37861;37862;38319;38320;38321;38322;39371;39372;39373;39374;39375;39376;39377;39378;39379;39380;39381;39382;39383;39384;39385;39386;39387;3…	520;528;584;650;701;817;931;1032;1137;1143;2673;4050;4113;4149;4218;6171;6446;6677;7191;7201;7236;7452;7502;7572;7788;7803;8100;8233;8276;8304;8370;9114;9303;9328;9837;9899;10072;10109;10582;10619;10631;11457;11461;11530;11573;11786;12663;13659;13691;15006;15067;15251;15288;15313;16340;16535;16555;17466;17657;17954;17955;18213;18490;18495;18552;18787;19143;19753;20325;20759;21099;21263;21735;2178…	345;346;347;348;349;350;351;352;353;354;355;356;357;358;359;360;361;362;363;364;365;366;367	200;337;367;372;439;491;493;558;701;790;825;989;1014;1017;1128;1384;1400;1407;1408;1500;1519;1562;1655
CON__Q32PI4;Q6LAM1;Q8WW88;A0A087X0I2;G3XAM2;A0A0U4BCF5;A8K3L0;E7ETH0;B4DRF2;A0A2R8Y3M9;P05156	CON__Q32PI4	21;1;1;1;1;1;1;1;1;1;1	21;1;1;1;1;1;1;1;1;1;1	21;1;1;1;1;1;1;1;1;1;1				11	21	21	21	20	17	18	17	19	18	20	17	18	17	19	18	20	17	18	17	19	18	46.8	46.8	46.8	68.932	618	618;321;377;378;576;582;583;591;591;631;583	0	237.42	By MS/MS	By MS/MS	By MS/MS	By MS/MS	By MS/MS	By MS/MS	45.5	34.6	39.2	36.9	41.7	40.5
CON__Q32PJ2	CON__Q32PJ2	3	3	3				1	3	3	3	3	2	2	2	1	2	3	2	2	2	1	2	3	2	2	2	1	2	14.2	14.2	14.2	43.017	380	380	0	7.1848	By matching	By MS/MS	By MS/MS	By MS/MS	By MS/MS	By MS/MS	14.2	10.8	10.8	7.9	4.5	7.9
CON__Q3KUS7;H7C5H1;A0A1U9X7I0;A0A1U9X7H8;A0A1U9X7H7;A0A1U9X7H6;A0A1U9X7H5;A0A1U9X7H4;A0A1U9X7H2;P00751	CON__Q3KUS7	30;1;1;1;1;1;1;1;1;1	30;1;1;1;1;1;1;1;1;1	29;0;0;0;0;0;0;0;0;0				10	30	30	29	28	28	28	26	27	27	28	28	28	26	27	27	27	27	27	25	26	26	48.3	48.3	46.2	85.411	760	760;305;764;764;764;764;764;764;764;764	0	323.31	By MS/MS	By MS/MS	By MS/MS	By MS/MS	By MS/MS	By MS/MS	47.9	48	48	45.9	45.9	45.9
CON__Q3MHH8;Q6NSB3;B7ZMD7;P19961;P04745;Q53F26;P04746;C9JWK7;C9J2Z5;Q5T084;H7BZQ8;Q5T085;A0A024QYW2	CON__Q3MHH8	13;4;4;4;4;3;3;2;2;2;2;2;2	13;4;4;4;4;3;3;2;2;2;2;2;2	13;4;4;4;4;3;3;2;2;2;2;2;2				13	13	13	13	12	11	11	10	10	10	12	11	11	10	10	10	12	11	11	10	10	10	39.7	39.7	39.7	57.407	511	511;495;511;511;511;511;511;86;96;105;209;226;248	0	69.781	By MS/MS	By MS/MS	By MS/MS	By MS/MS	By MS/MS	By MS/MS	38	31.7	34.2	25.2	28	28
CON__Q3MHN2;A0A024R035;P02748	CON__Q3MHN2	14;1;1	14;1;1	14;1;1				3	14	14	14	11	13	12	9	10	11	11	13	12	9	10	11	11	13	12	9	10	11	40	40	40	61.998	548	548;559;559	0	194.29	By MS/MS	By MS/MS	By MS/MS	By MS/MS	By MS/MS	By MS/MS	27.9	35	29	21.4	25.5	30.8
CON__Q3MHN5	CON__Q3MHN5	23	23	3				1	23	23	3	23	21	22	22	23	22	23	21	22	22	23	22	3	3	3	3	3	3	61.6	61.6	7.4	53.341	474	474	0	323.31	By MS/MS	By MS/MS	By MS/MS	By MS/MS	By MS/MS	By MS/MS	61.6	59.3	59.5	59.9	61.6	59.9
CON__Q3SX09;P68871;Q6J1Z7;Q6V0K9;Q8IUL9;Q8IZI0;Q9BWU5;Q9BWV6;A0A2R8Y7R2;Q670S4;A0A3G5AXY7;B3VL86;E9PFT6;A0N071;C8C504;D9YZU5;Q14473;Q9UK54;Q52MT0;Q9GZL9;B3VL05;P02042;Q3LR79;Q0Z944;Q4TZM4;E9NGZ5;D1MGQ0;B2M1S8;Q4F786;Q3Y9I8;Q4JLR8;Q4TWB7;B2M1S6;A1YZ08;A0A1B4WRL5;Q5XTR9	CON__Q3SX09	21;2;2;2;2;2;2;2;2;2;2;2;2;2;2;2;2;2;2;2;2;2;2;2;2;2;2;2;2;1;1;1;1;1;1;1	21;2;2;2;2;2;2;2;2;2;2;2;2;2;2;2;2;2;2;2;2;2;2;2;2;2;2;2;2;1;1;1;1;1;1;1	17;1;1;1;1;1;1;1;1;1;1;1;1;1;1;1;1;1;1;1;1;1;1;1;1;1;1;1;1;1;1;1;1;1;1;1				36	21	21	17	18	19	20	19	18	18	18	19	20	19	18	18	14	15	16	15	14	14	66.7	66.7	60.2	22.06	201	201;147;105;105;105;105;105;111;111;105;74;139;141;147;147;147;175;128;105;115;105;147;105;105;101;105;105;105;105;100;105;105;105;105;105;34	0	323.31	By MS/MS	By MS/MS	By MS/MS	By MS/MS	By MS/MS	By MS/MS	65.7	66.7	66.7	65.7	65.7	65.7
CON__Q3SX14;B7Z992;A0A0A0MS51;B7Z9A0;A0A0A0MT01;A0A384MEF1;P06396;B7Z6N2;B7Z2X4;B7Z4U6;B3KS49;Q5T0I0;A0A0U1RQL8;V9H1C1;Q69YR8;Q5T0H8	CON__Q3SX14;B7Z992;A0A0A0MS51;B7Z9A0;A0A0A0MT01;A0A384MEF1;P06396	38;19;19;19;19;19;19;18;16;13;9;7;5;2;1;1	38;19;19;19;19;19;19;18;16;13;9;7;5;2;1;1	38;19;19;19;19;19;19;18;16;13;9;7;5;2;1;1	Gelsolin	GSN	;tr|B7Z992|B7Z992_HUMAN cDNA FLJ53698, highly similar to Gelsolin OS=Homo sapiens OX=9606 PE=2 SV=1;tr|A0A0A0MS51|A0A0A0MS51_HUMAN Gelsolin OS=Homo sapiens OX=9606 GN=GSN PE=1 SV=1;tr|B7Z9A0|B7Z9A0_HUMAN cDNA FLJ56212, highly similar to Gelsolin OS=Homo sa	16	38	38	38	37	35	34	34	36	37	37	35	34	34	36	37	37	35	34	34	36	37	71.4	71.4	71.4	85.686	781	781;715;748;755;767;782;782;767;705;689;485;260;232;69;55;67	0	323.31	By MS/MS	By MS/MS	By MS/MS	By MS/MS	By MS/MS	By MS/MS	71.4	67	66.6	58.6	62.1	68
CON__Q3SZ57;B4DMX4;B4DMW9;J3KMX3;P02771	CON__Q3SZ57	25;3;3;3;3	25;3;3;3;3	25;3;3;3;3				5	25	25	25	23	22	23	23	24	23	23	22	23	23	24	23	23	22	23	23	24	23	60.3	60.3	60.3	68.587	610	610;451;481;622;609	0	323.31	By MS/MS	By MS/MS	By MS/MS	By MS/MS	By MS/MS	By MS/MS	59	56.9	59	60.2	60.3	60.2
CON__Q3SZH5	CON__Q3SZH5	16	16	16				1	16	16	16	15	15	16	14	15	15	15	15	16	14	15	15	15	15	16	14	15	15	53.8	53.8	53.8	45.456	424	424	0	323.31	By MS/MS	By MS/MS	By MS/MS	By MS/MS	By MS/MS	By MS/MS	53.8	53.3	53.8	53.1	53.3	53.3
CON__Q3SZR3	CON__Q3SZR3	8	8	8				1	8	8	8	7	7	8	6	6	6	7	7	8	6	6	6	7	7	8	6	6	6	35.1	35.1	35.1	23.182	202	202	0	138.38	By MS/MS	By MS/MS	By MS/MS	By MS/MS	By MS/MS	By MS/MS	35.1	35.1	35.1	34.7	34.7	34.7
CON__Q3SZV7	CON__Q3SZV7	12	12	12				1	12	12	12	10	9	8	10	11	10	10	9	8	10	11	10	10	9	8	10	11	10	39.3	39.3	39.3	52.295	460	460	0	180.5	By MS/MS	By MS/MS	By MS/MS	By MS/MS	By MS/MS	By MS/MS	34.3	32.4	31.7	38.5	37.4	38.5
CON__Q3T052	CON__Q3T052	31	31	31				1	31	31	31	29	29	28	26	30	28	29	29	28	26	30	28	29	29	28	26	30	28	49.1	49.1	49.1	101.51	916	916	0	323.31	By MS/MS	By MS/MS	By MS/MS	By MS/MS	By MS/MS	By MS/MS	46.7	46.7	45.3	44.3	46.7	42.9
CON__Q3Y5Z3	CON__Q3Y5Z3	14	14	14				1	14	14	14	14	14	14	13	13	13	14	14	14	13	13	13	14	14	14	13	13	13	61.7	61.7	61.7	26.133	240	240	0	323.31	By MS/MS	By MS/MS	By MS/MS	By MS/MS	By MS/MS	By MS/MS	61.7	61.7	61.7	60.4	60.4	60.4
CON__Q3ZBD7;B4DE36;B4DVJ0;A0A1W6AYU6;A0A0A0MTS2;A0A2U3TZU2;P06744	CON__Q3ZBD7	6;1;1;1;1;1;1	6;1;1;1;1;1;1	6;1;1;1;1;1;1				7	6	6	6	5	3	3	5	4	4	5	3	3	5	4	4	5	3	3	5	4	4	16.3	16.3	16.3	62.87	557	557;530;531;559;573;597;558	0	80.928	By MS/MS	By MS/MS	By MS/MS	By MS/MS	By MS/MS	By MS/MS	13.3	8.1	8.1	13.5	10.6	10.4
CON__Q3ZBS7;B7Z553;D9ZGG2;P04004	CON__Q3ZBS7	13;1;1;1	13;1;1;1	13;1;1;1				4	13	13	13	11	12	11	13	13	12	11	12	11	13	13	12	11	12	11	13	13	12	37.6	37.6	37.6	54.099	484	484;214;478;478	0	323.31	By MS/MS	By MS/MS	By MS/MS	By MS/MS	By MS/MS	By MS/MS	30.2	37.6	30.2	37.6	37.6	30.2
CON__Q58D62	CON__Q58D62	10	10	10				1	10	10	10	9	9	9	10	10	10	9	9	9	10	10	10	9	9	9	10	10	10	38.5	38.5	38.5	42.663	387	387	0	323.31	By MS/MS	By MS/MS	By MS/MS	By MS/MS	By MS/MS	By MS/MS	36.2	36.2	36.2	38.5	38.5	38.5
CON__Q6T181;I3L1G4;I3L1C1;B0FWH7;I3L4B9;I3L2F1;I3L0M1;B0FWH6;B0FWH5;I3L1J1;B4DYU0;A0A0C4DGN2;I3L2X4;I3L145;P04278	CON__Q6T181	6;1;1;1;1;1;1;1;1;1;1;1;1;1;1	6;1;1;1;1;1;1;1;1;1;1;1;1;1;1	6;1;1;1;1;1;1;1;1;1;1;1;1;1;1				15	6	6	6	3	4	5	5	6	4	3	4	5	5	6	4	3	4	5	5	6	4	29.4	29.4	29.4	43.315	401	401;82;93;113;175;181;181;206;212;229;235;260;290;344;402	0	24.477	By MS/MS	By MS/MS	By MS/MS	By MS/MS	By MS/MS	By MS/MS	13.2	19.5	24.4	23.2	29.4	18.2
CON__Q95121;A0A140VKF3;P36955;I3L4F9;I3L107;I3L4N7;I3L425;I3L3Z3;I3L1U4;I3L4Z0;I3L2R7	CON__Q95121	18;4;4;2;2;2;1;1;1;1;1	18;4;4;2;2;2;1;1;1;1;1	18;4;4;2;2;2;1;1;1;1;1				11	18	18	18	16	15	17	15	15	14	16	15	17	15	15	14	16	15	17	15	15	14	57	57	57	46.228	416	416;418;418;90;99;138;87;111;114;128;132	0	323.31	By MS/MS	By MS/MS	By MS/MS	By MS/MS	By MS/MS	By MS/MS	52.4	49.5	57	52.4	52.4	50.2
CON__Q95M17	CON__Q95M17	10	10	10				1	10	10	10	10	10	9	10	9	9	10	10	9	10	9	9	10	10	9	10	9	9	36.2	36.2	36.2	52.129	472	472	0	133.03	By MS/MS	By MS/MS	By MS/MS	By MS/MS	By MS/MS	By MS/MS	36.2	36.2	30.9	36.2	30.9	30.9
CON__Q9N2I2	CON__Q9N2I2	9	9	9				1	9	9	9	9	9	8	7	8	9	9	9	8	7	8	9	9	9	8	7	8	9	40.3	40.3	40.3	45.296	404	404	0	127.09	By MS/MS	By MS/MS	By MS/MS	By MS/MS	By MS/MS	By MS/MS	40.3	40.3	34.2	25.7	31.9	40.3
CON__Q9TRI1;B4DM79;Q5T987	CON__Q9TRI1	33;5;2	33;5;2	26;0;0				3	33	33	26	32	31	32	31	32	31	32	31	32	31	32	31	25	24	25	25	25	25	46.2	46.2	40	106.19	946	946;543;237	0	323.31	By MS/MS	By MS/MS	By MS/MS	By MS/MS	By MS/MS	By MS/MS	44.9	44.1	42.4	44.2	44.9	44.2
CON__Q9TT36;A0A3G1HEF1;P05543	CON__Q9TT36	9;2;2	9;2;2	9;2;2				3	9	9	9	8	9	9	8	9	8	8	9	9	8	9	8	8	9	9	8	9	8	33.1	33.1	33.1	46.017	411	411;415;415	0	106.97	By MS/MS	By MS/MS	By MS/MS	By MS/MS	By MS/MS	By MS/MS	28.7	33.1	33.1	29.4	33.1	28.7
CON__Q9TTE1	CON__Q9TTE1	14	14	8				1	14	14	8	13	13	12	14	12	14	13	13	12	14	12	14	7	7	6	8	6	8	47.2	47.2	31.6	46.203	411	411	0	323.31	By MS/MS	By MS/MS	By MS/MS	By MS/MS	By MS/MS	By MS/MS	46.2	46.2	43.3	47.2	37.7	47.2
CON__REFSEQ:XP_001252647;CON__ENSEMBL:ENSBTAP00000038329	CON__REFSEQ:XP_001252647	9;1	8;1	3;1				2	9	8	3	8	8	8	7	8	8	7	7	7	6	7	7	3	2	3	3	3	3	30	28.1	8.6	46.897	417	417;80	0	154.94	By MS/MS	By MS/MS	By MS/MS	By MS/MS	By MS/MS	By MS/MS	25.2	27.6	25.2	21.3	25.2	25.2
CON__REFSEQ:XP_585019	CON__REFSEQ:XP_585019	7	7	7				1	7	7	7	6	5	5	4	6	5	6	5	5	4	6	5	6	5	5	4	6	5	17.4	17.4	17.4	69.561	604	604	0	38.676	By MS/MS	By MS/MS	By MS/MS	By MS/MS	By MS/MS	By MS/MS	15.1	13.1	13.1	9.9	15.1	13.1
P63104;D0PNI1;B0AZS6;E7EX29;Q2F831;B7Z2E6;H0YB80;E7ESK7;B4DHC4;B3KNB4;V9HWD6;A0A024R1K7;B2R6N6;B5BU24;Q6LD62;E5RGE1;Q9H4N8;B4DE78;E7EVZ2;E9PD24;E5RIR4;Q04917;P31946;P61981;P31947	P63104;D0PNI1;B0AZS6;E7EX29;Q2F831;B7Z2E6;H0YB80	6;6;5;5;4;4;4;2;1;1;1;1;1;1;1;1;1;1;1;1;1;1;1;1;1	6;6;5;5;4;4;4;2;1;1;1;1;1;1;1;1;1;1;1;1;1;1;1;1;1	5;5;4;4;3;3;3;2;0;0;0;0;0;0;1;1;0;0;1;1;1;0;0;0;0	14-3-3 protein zeta/delta	YWHAZ	sp|P63104|1433Z_HUMAN 14-3-3 protein zeta/delta OS=Homo sapiens OX=9606 GN=YWHAZ PE=1 SV=1;tr|D0PNI1|D0PNI1_HUMAN Epididymis luminal protein 4 OS=Homo sapiens OX=9606 GN=YWHAZ PE=2 SV=1;tr|B0AZS6|B0AZS6_HUMAN cDNA, FLJ79516, highly similar to 14-3-3 protei	25	6	6	5	4	4	4	6	5	5	4	4	4	6	5	5	3	3	3	5	4	4	29.8	29.8	29.8	27.745	245	245;245;168;246;106;125;130;137;225;247;246;246;246;246;69;51;176;207;98;92;75;246;246;247;248	0	309.31	By MS/MS	By MS/MS	By MS/MS	By MS/MS	By MS/MS	By MS/MS	24.1	24.1	24.1	29.8	29.8	29.8
D3DSM4;D3DSM5;P39060;Q8NG19;H7C457;H7BXV5	D3DSM4;D3DSM5;P39060;Q8NG19;H7C457;H7BXV5	8;8;8;4;4;4	8;8;8;4;4;4	8;8;8;4;4;4	Collagen alpha-1(XVIII) chain;Endostatin	COL18A1	tr|D3DSM4|D3DSM4_HUMAN Collagen, type XVIII, alpha 1, isoform CRA_d OS=Homo sapiens OX=9606 GN=COL18A1 PE=4 SV=1;tr|D3DSM5|D3DSM5_HUMAN Collagen, type XVIII, alpha 1, isoform CRA_b OS=Homo sapiens OX=9606 GN=COL18A1 PE=4 SV=1;sp|P39060|COIA1_HUMAN Collagen	6	8	8	8	6	6	6	7	6	8	6	6	6	7	6	8	6	6	6	7	6	8	10.9	10.9	10.9	135.51	1336	1336;1516;1754;261;280;687	0	76.974	By MS/MS	By MS/MS	By MS/MS	By MS/MS	By MS/MS	By MS/MS	9.2	9.2	9.2	10.3	9.2	10.9
D3DTX7;P02452;CON__Q862S4;B7Z4S2	D3DTX7;P02452	7;7;2;1	7;7;2;1	7;7;2;1	Collagen alpha-1(I) chain	COL1A1	tr|D3DTX7|D3DTX7_HUMAN Collagen, type I, alpha 1, isoform CRA_a OS=Homo sapiens OX=9606 GN=COL1A1 PE=4 SV=1;sp|P02452|CO1A1_HUMAN Collagen alpha-1(I) chain OS=Homo sapiens OX=9606 GN=COL1A1 PE=1 SV=5	4	7	7	7	7	5	7	6	6	6	7	5	7	6	6	6	7	5	7	6	6	6	8.6	8.6	8.6	84.739	885	885;1464;114;243	0	45.55	By MS/MS	By MS/MS	By MS/MS	By MS/MS	By MS/MS	By MS/MS	8.6	5.8	8.6	7.6	7.6	7.6
H3BNG3;H0YE27;D3DU83;H0YEN5;E9PPT0;Q8NI61;E9PMM9;Q8J014;E9PQD7;Q8N5L9;Q6IPX5;Q3KQT6;P15880	H3BNG3;H0YE27;D3DU83;H0YEN5;E9PPT0;Q8NI61;E9PMM9;Q8J014;E9PQD7;Q8N5L9;Q6IPX5;Q3KQT6;P15880	1;1;1;1;1;1;1;1;1;1;1;1;1	1;1;1;1;1;1;1;1;1;1;1;1;1	1;1;1;1;1;1;1;1;1;1;1;1;1	40S ribosomal protein S2	RPS2;OK/KNS-cl.7;rps2	tr|H3BNG3|H3BNG3_HUMAN 40S ribosomal protein S2 (Fragment) OS=Homo sapiens OX=9606 GN=RPS2 PE=1 SV=1;tr|H0YE27|H0YE27_HUMAN 40S ribosomal protein S2 (Fragment) OS=Homo sapiens OX=9606 GN=RPS2 PE=1 SV=1;tr|D3DU83|D3DU83_HUMAN Ribosomal protein S2, isoform C	13	1	1	1	1	1	1	1	1	1	1	1	1	1	1	1	1	1	1	1	1	1	29.5	29.5	29.5	5.057	44	44;63;178;195;197;203;218;233;235;293;293;293;293	0	5.0064	By MS/MS	By MS/MS	By MS/MS	By MS/MS	By MS/MS	By MS/MS	29.5	29.5	29.5	29.5	29.5	29.5
D6R9A6;Q5U071;P26583;B2RPK0	D6R9A6;Q5U071;P26583	3;3;3;1	2;2;2;0	2;2;2;0	High mobility group protein B2	HMGB2	tr|D6R9A6|D6R9A6_HUMAN High mobility group protein B2 (Fragment) OS=Homo sapiens OX=9606 GN=HMGB2 PE=1 SV=1;tr|Q5U071|Q5U071_HUMAN High-mobility group box 2 OS=Homo sapiens OX=9606 PE=2 SV=1;sp|P26583|HMGB2_HUMAN High mobility group protein B2 OS=Homo sapi	4	3	2	2	2	3	3	3	3	3	1	2	2	2	2	2	1	2	2	2	2	2	31.3	22.4	22.4	15.404	134	134;208;209;211	0	4.9166	By MS/MS	By MS/MS	By MS/MS	By MS/MS	By MS/MS	By MS/MS	20.9	31.3	31.3	31.3	31.3	31.3
H0Y9Y1;D6RDG3;P20290	H0Y9Y1;D6RDG3;P20290	1;1;1	1;1;1	1;1;1	Transcription factor BTF3	BTF3	tr|H0Y9Y1|H0Y9Y1_HUMAN Transcription factor BTF3 (Fragment) OS=Homo sapiens OX=9606 GN=BTF3 PE=1 SV=2;tr|D6RDG3|D6RDG3_HUMAN Transcription factor BTF3 (Fragment) OS=Homo sapiens OX=9606 GN=BTF3 PE=1 SV=3;sp|P20290|BTF3_HUMAN Transcription factor BTF3 OS=Ho	3	1	1	1	1	1	1	1	0	1	1	1	1	1	0	1	1	1	1	1	0	1	22.1	22.1	22.1	9.3894	86	86;109;206	0.0054054	2.7822	By matching	By MS/MS	By matching	By MS/MS		By MS/MS	22.1	22.1	22.1	22.1	0	22.1
D6RGG3;Q99715;A0A087X0A8;B9EJB8;H0Y4P7	D6RGG3;Q99715	18;18;4;4;3	18;18;4;4;3	18;18;4;4;3	Collagen alpha-1(XII) chain	COL12A1	tr|D6RGG3|D6RGG3_HUMAN Collagen alpha-1(XII) chain OS=Homo sapiens OX=9606 GN=COL12A1 PE=1 SV=1;sp|Q99715|COCA1_HUMAN Collagen alpha-1(XII) chain OS=Homo sapiens OX=9606 GN=COL12A1 PE=1 SV=2	5	18	18	18	13	13	12	17	17	17	13	13	12	17	17	17	13	13	12	17	17	17	8.2	8.2	8.2	333.2	3062	3062;3063;1874;1899;638	0	149.26	By MS/MS	By MS/MS	By MS/MS	By MS/MS	By MS/MS	By MS/MS	6.1	5.7	5.5	7.8	7.8	7.8
D6W633;Q13332	D6W633;Q13332	6;6	1;1	1;1	Receptor-type tyrosine-protein phosphatase S	PTPRS	tr|D6W633|D6W633_HUMAN Protein tyrosine phosphatase, receptor type, S, isoform CRA_a OS=Homo sapiens OX=9606 GN=PTPRS PE=4 SV=1;sp|Q13332|PTPRS_HUMAN Receptor-type tyrosine-protein phosphatase S OS=Homo sapiens OX=9606 GN=PTPRS PE=1 SV=3	2	6	1	1	4	5	5	4	3	6	1	1	1	1	1	1	1	1	1	1	1	1	10	1.7	1.7	143.43	1310	1310;1948	0	3.6067	By MS/MS	By MS/MS	By MS/MS	By MS/MS	By MS/MS	By MS/MS	6.6	9.2	9.2	7.6	5	10
E5RI94;E7EWW7;E7ERK7;Q96DN5	E5RI94;E7EWW7;E7ERK7;Q96DN5	1;1;1;1	1;1;1;1	1;1;1;1	TBC1 domain family member 31	TBC1D31	tr|E5RI94|E5RI94_HUMAN TBC1 domain family member 31 OS=Homo sapiens OX=9606 GN=TBC1D31 PE=1 SV=1;tr|E7EWW7|E7EWW7_HUMAN TBC1 domain family member 31 OS=Homo sapiens OX=9606 GN=TBC1D31 PE=1 SV=1;tr|E7ERK7|E7ERK7_HUMAN TBC1 domain family member 31 OS=Homo sa	4	1	1	1	0	0	1	1	1	1	0	0	1	1	1	1	0	0	1	1	1	1	2.4	2.4	2.4	73.395	620	620;943;961;1066	0.008881	2.5902			By matching	By matching	By MS/MS	By MS/MS	0	0	2.4	2.4	2.4	2.4
Q71V33;E9PB77;E7EMF1;E7ESP4;P17301	Q71V33;E9PB77;E7EMF1;E7ESP4;P17301	1;1;1;1;1	1;1;1;1;1	1;1;1;1;1	Integrin alpha-2	ITGA2	tr|Q71V33|Q71V33_HUMAN Integrin alpha 2 (Fragment) OS=Homo sapiens OX=9606 GN=ITGA2 PE=4 SV=1;tr|E9PB77|E9PB77_HUMAN Integrin alpha-2 OS=Homo sapiens OX=9606 GN=ITGA2 PE=1 SV=1;tr|E7EMF1|E7EMF1_HUMAN Integrin alpha-2 OS=Homo sapiens OX=9606 GN=ITGA2 PE=1 S	5	1	1	1	1	1	1	1	1	1	1	1	1	1	1	1	1	1	1	1	1	1	7.1	7.1	7.1	17.042	156	156;641;815;942;1181	0	3.4537	By MS/MS	By MS/MS	By MS/MS	By MS/MS	By matching	By MS/MS	7.1	7.1	7.1	7.1	7.1	7.1
Q59F20;Q6X907;E9PEP6;Q68DN3;O14786;Q6AWA9;Q5JWQ4;Q71SW6;E7EX60;Q9H2E1;Q5T7F0;Q5JWQ6;A8K9V7;H0Y4A0;Q9H2E0;Q9H2D7	Q59F20;Q6X907;E9PEP6;Q68DN3;O14786;Q6AWA9;Q5JWQ4;Q71SW6;E7EX60;Q9H2E1;Q5T7F0;Q5JWQ6;A8K9V7	7;7;7;7;7;5;5;5;5;5;5;5;5;2;1;1	7;7;7;7;7;5;5;5;5;5;5;5;5;2;1;1	7;7;7;7;7;5;5;5;5;5;5;5;5;2;1;1	Neuropilin-1	NRP1;DKFZp781F1414;DKFZp686A03134	tr|Q59F20|Q59F20_HUMAN Neuropilin-1 variant (Fragment) OS=Homo sapiens OX=9606 PE=2 SV=1;tr|Q6X907|Q6X907_HUMAN Neuropilin OS=Homo sapiens OX=9606 GN=NRP1 PE=2 SV=1;tr|E9PEP6|E9PEP6_HUMAN Neuropilin OS=Homo sapiens OX=9606 GN=NRP1 PE=1 SV=2;tr|Q68DN3|Q68DN	16	7	7	7	7	5	5	7	7	7	7	5	5	7	7	7	7	5	5	7	7	7	10.8	10.8	10.8	99.693	890	890;906;906;923;923;538;597;641;641;704;704;735;917;170;83;122	0	22.575	By MS/MS	By MS/MS	By MS/MS	By MS/MS	By MS/MS	By MS/MS	10.8	6.5	6.5	10.8	10.8	10.8
G3V1A4;V9HWI5;E9PK25;P23528;E9PP50;E9PLJ3;E9PS23;B4E112;E9PQB7	G3V1A4;V9HWI5;E9PK25;P23528;E9PP50;E9PLJ3;E9PS23;B4E112;E9PQB7	5;5;5;5;4;3;3;3;3	5;5;5;5;4;3;3;3;3	5;5;5;5;4;3;3;3;3	Cofilin-1	CFL1;HEL-S-15	tr|G3V1A4|G3V1A4_HUMAN Cofilin 1 (Non-muscle), isoform CRA_a OS=Homo sapiens OX=9606 GN=CFL1 PE=1 SV=1;tr|V9HWI5|V9HWI5_HUMAN Cofilin 1 (Non-muscle), isoform CRA_b OS=Homo sapiens OX=9606 GN=HEL-S-15 PE=2 SV=1;tr|E9PK25|E9PK25_HUMAN Cofilin-1 OS=Homo sapie	9	5	5	5	5	4	4	4	4	4	5	4	4	4	4	4	5	4	4	4	4	4	45	45	45	16.811	149	149;166;204;166;159;79;90;112;122	0	39.471	By MS/MS	By MS/MS	By MS/MS	By MS/MS	By MS/MS	By MS/MS	45	37.6	37.6	35.6	35.6	35.6
E9PLB2;O95373	E9PLB2;O95373	1;1	1;1	1;1	Importin-7	IPO7	tr|E9PLB2|E9PLB2_HUMAN Importin-7 (Fragment) OS=Homo sapiens OX=9606 GN=IPO7 PE=1 SV=8;sp|O95373|IPO7_HUMAN Importin-7 OS=Homo sapiens OX=9606 GN=IPO7 PE=1 SV=1	2	1	1	1	0	1	1	0	0	0	0	1	1	0	0	0	0	1	1	0	0	0	11.5	11.5	11.5	15.293	130	130;1038	0.0054845	2.8386		By matching	By MS/MS				0	11.5	11.5	0	0	0
Q19UG6;Q19UJ0;F2RM37;Q19UI4;Q19UI3;Q19UI1;Q19UH9;Q19UH8;Q19UH5;Q19UG9;Q19UG8;Q19UG5;Q19UG2;Q19UG1;Q19UI5;F2RM35;P00740	Q19UG6;Q19UJ0;F2RM37;Q19UI4;Q19UI3;Q19UI1;Q19UH9;Q19UH8;Q19UH5;Q19UG9;Q19UG8;Q19UG5;Q19UG2;Q19UG1;Q19UI5;F2RM35;P00740	1;1;1;1;1;1;1;1;1;1;1;1;1;1;1;1;1	1;1;1;1;1;1;1;1;1;1;1;1;1;1;1;1;1	1;1;1;1;1;1;1;1;1;1;1;1;1;1;1;1;1	Coagulation factor IX;Coagulation factor IXa light chain;Coagulation factor IXa heavy chain	F9;F9 p22;factor IX F9	tr|Q19UG6|Q19UG6_HUMAN Coagulation factor IX (Fragment) OS=Homo sapiens OX=9606 GN=F9 PE=3 SV=1;tr|Q19UJ0|Q19UJ0_HUMAN Coagulation factor IX (Fragment) OS=Homo sapiens OX=9606 GN=F9 PE=3 SV=1;tr|F2RM37|F2RM37_HUMAN Coagulation factor IX OS=Homo sapiens OX=	17	1	1	1	1	1	0	1	1	1	1	1	0	1	1	1	1	1	0	1	1	1	18.8	18.8	18.8	20.535	181	181;182;461;182;182;182;182;182;182;182;182;182;182;182;182;461;461	0	4.8604	By matching	By MS/MS		By MS/MS	By MS/MS	By MS/MS	18.8	18.8	0	18.8	18.8	18.8
F4MHG9	F4MHG9	1	1	1		UTY	tr|F4MHG9|F4MHG9_HUMAN Ubiquitously transcribed tetratricopeptide repeat protein Y-linked transcript variant 180 OS=Homo sapiens OX=9606 GN=UTY PE=2 SV=1	1	1	1	1	0	0	0	0	1	0	0	0	0	0	1	0	0	0	0	0	1	0	3.4	3.4	3.4	79.314	711	711	0.005425	2.7903					By MS/MS		0	0	0	0	3.4	0
F8VQ14;F5GWF6;V9HW96;P78371;B7Z4R3;Q9H369	F8VQ14;F5GWF6;V9HW96;P78371;B7Z4R3	7;7;7;7;6;2	7;7;7;7;6;2	7;7;7;7;6;2	T-complex protein 1 subunit beta	CCT2;HEL-S-100n	tr|F8VQ14|F8VQ14_HUMAN T-complex protein 1 subunit beta OS=Homo sapiens OX=9606 GN=CCT2 PE=1 SV=1;tr|F5GWF6|F5GWF6_HUMAN T-complex protein 1 subunit beta OS=Homo sapiens OX=9606 GN=CCT2 PE=1 SV=2;tr|V9HW96|V9HW96_HUMAN Chaperonin containing TCP1, subunit 2	6	7	7	7	4	5	6	6	5	5	4	5	6	6	5	5	4	5	6	6	5	5	25.5	25.5	25.5	44.812	416	416;530;535;535;474;183	0	22.525	By MS/MS	By MS/MS	By MS/MS	By MS/MS	By MS/MS	By MS/MS	14.9	15.9	22.6	21.2	18.3	19.2
Q59H90;Q3KPI9;F5GWR7;Q2HXI4;P23468;C9J8S8;A0A1B0GU15;C9J6E4	Q59H90;Q3KPI9;F5GWR7;Q2HXI4;P23468	5;5;5;5;5;2;2;1	4;4;4;4;4;1;2;1	4;4;4;4;4;1;2;1	Protein-tyrosine-phosphatase;Receptor-type tyrosine-protein phosphatase delta	PTPRD	tr|Q59H90|Q59H90_HUMAN Protein tyrosine phosphatase, receptor type, D isoform 4 variant (Fragment) OS=Homo sapiens OX=9606 PE=2 SV=1;tr|Q3KPI9|Q3KPI9_HUMAN PTPRD protein OS=Homo sapiens OX=9606 GN=PTPRD PE=1 SV=1;tr|F5GWR7|F5GWR7_HUMAN Receptor-type tyrosi	8	5	4	4	5	4	3	4	3	4	4	3	2	4	3	3	4	3	2	4	3	3	5.6	4.3	4.3	166.53	1478	1478;1496;1505;1912;1912;202;297;93	0	13.23	By MS/MS	By MS/MS	By MS/MS	By MS/MS	By MS/MS	By MS/MS	5.6	4.9	3.4	4.3	2.8	4.9
F5GXH2;F5GYU2;F5GXY2;V9HWB9;P00338;F5H5J4;F5H6W8;B4DJI1	F5GXH2;F5GYU2;F5GXY2;V9HWB9;P00338;F5H5J4;F5H6W8;B4DJI1	2;2;2;2;2;1;1;1	2;2;2;2;2;1;1;1	2;2;2;2;2;1;1;1	L-lactate dehydrogenase;L-lactate dehydrogenase A chain	LDHA;HEL-S-133P	tr|F5GXH2|F5GXH2_HUMAN L-lactate dehydrogenase A chain (Fragment) OS=Homo sapiens OX=9606 GN=LDHA PE=1 SV=1;tr|F5GYU2|F5GYU2_HUMAN L-lactate dehydrogenase A chain (Fragment) OS=Homo sapiens OX=9606 GN=LDHA PE=1 SV=1;tr|F5GXY2|F5GXY2_HUMAN L-lactate dehydro	8	2	2	2	1	1	1	1	1	1	1	1	1	1	1	1	1	1	1	1	1	1	20.2	20.2	20.2	12.482	114	114;144;156;332;332;89;94;305	0	4.5271	By matching	By matching	By MS/MS	By MS/MS	By matching	By matching	12.3	12.3	12.3	7.9	7.9	7.9
Q8IY98;F5H6T1;P61160	Q8IY98;F5H6T1;P61160	1;1;1	1;1;1	1;1;1	Actin-related protein 2	ACTR2	tr|Q8IY98|Q8IY98_HUMAN Actin-related protein 2 OS=Homo sapiens OX=9606 GN=ACTR2 PE=2 SV=1;tr|F5H6T1|F5H6T1_HUMAN Actin-related protein 2 OS=Homo sapiens OX=9606 GN=ACTR2 PE=1 SV=2;sp|P61160|ARP2_HUMAN Actin-related protein 2 OS=Homo sapiens OX=9606 GN=ACTR	3	1	1	1	1	0	1	0	0	1	1	0	1	0	0	1	1	0	1	0	0	1	10.6	10.6	10.6	38.772	339	339;339;394	0	20.671	By MS/MS		By MS/MS			By MS/MS	10.6	0	10.6	0	0	10.6
F8UU18;Q53FL7;P19320	F8UU18;Q53FL7;P19320	2;2;2	2;2;2	2;2;2	Vascular cell adhesion protein 1	VCAM1	tr|F8UU18|F8UU18_HUMAN Vascular cell adhesion molecule 1 (Fragment) OS=Homo sapiens OX=9606 GN=VCAM1 PE=4 SV=1;tr|Q53FL7|Q53FL7_HUMAN Vascular cell adhesion molecule 1 isoform a variant (Fragment) OS=Homo sapiens OX=9606 PE=2 SV=1;sp|P19320|VCAM1_HUMAN Vas	3	2	2	2	2	2	2	2	2	2	2	2	2	2	2	2	2	2	2	2	2	2	10.3	10.3	10.3	21.606	195	195;739;739	0	4.5839	By MS/MS	By MS/MS	By MS/MS	By matching	By MS/MS	By MS/MS	10.3	10.3	10.3	10.3	10.3	10.3
F8WEE0;Q9Y295	F8WEE0;Q9Y295	1;1	1;1	1;1	Developmentally-regulated GTP-binding protein 1	DRG1	tr|F8WEE0|F8WEE0_HUMAN Developmentally-regulated GTP-binding protein 1 OS=Homo sapiens OX=9606 GN=DRG1 PE=1 SV=1;sp|Q9Y295|DRG1_HUMAN Developmentally-regulated GTP-binding protein 1 OS=Homo sapiens OX=9606 GN=DRG1 PE=1 SV=1	2	1	1	1	1	1	0	1	1	1	1	1	0	1	1	1	1	1	0	1	1	1	15.9	15.9	15.9	6.6316	63	63;367	1	-2	By matching	By matching		By MS/MS	By MS/MS	By matching	15.9	15.9	0	15.9	15.9	15.9
G3XAI2;P07942;E7EPA6;Q8TAS6	G3XAI2;P07942;E7EPA6	9;9;6;4	9;9;6;4	9;9;6;4	Laminin subunit beta-1	LAMB1	tr|G3XAI2|G3XAI2_HUMAN Laminin subunit beta-1 OS=Homo sapiens OX=9606 GN=LAMB1 PE=1 SV=1;sp|P07942|LAMB1_HUMAN Laminin subunit beta-1 OS=Homo sapiens OX=9606 GN=LAMB1 PE=1 SV=2;tr|E7EPA6|E7EPA6_HUMAN Laminin subunit beta-1 OS=Homo sapiens OX=9606 GN=LAMB1	4	9	9	9	7	7	5	6	5	6	7	7	5	6	5	6	7	7	5	6	5	6	7.6	7.6	7.6	200.48	1810	1810;1786;850;1083	0	42.195	By MS/MS	By MS/MS	By MS/MS	By MS/MS	By MS/MS	By MS/MS	5.6	5.9	4	4.5	3.3	4.5
G5E968;Q86T07;P10645	G5E968;Q86T07;P10645	1;1;1	1;1;1	1;1;1	Chromogranin-A;Vasostatin-1;Vasostatin-2;EA-92;ES-43;Pancreastatin;SS-18;WA-8;WE-14;LF-19;Catestatin;AL-11;GV-19;GR-44;ER-37;GE-25;Serpinin-RRG;Serpinin;p-Glu serpinin precursor	CHGA	tr|G5E968|G5E968_HUMAN Chromogranin A (Parathyroid secretory protein 1), isoform CRA_b OS=Homo sapiens OX=9606 GN=CHGA PE=1 SV=1;tr|Q86T07|Q86T07_HUMAN Full-length cDNA clone CS0DN001YP04 of Adult brain of Homo sapiens (human) (Fragment) OS=Homo sapiens OX	3	1	1	1	0	0	1	0	1	1	0	0	1	0	1	1	0	0	1	0	1	1	6.2	6.2	6.2	34.269	306	306;367;457	0	8.6661			By MS/MS		By MS/MS	By MS/MS	0	0	6.2	0	6.2	6.2
H0YH34;Q5H913	H0YH34;Q5H913	1;1	1;1	1;1	ADP-ribosylation factor-like protein 13A	ARL13A	tr|H0YH34|H0YH34_HUMAN ADP-ribosylation factor-like protein 13A (Fragment) OS=Homo sapiens OX=9606 GN=ARL13A PE=4 SV=1;sp|Q5H913|AR13A_HUMAN ADP-ribosylation factor-like protein 13A OS=Homo sapiens OX=9606 GN=ARL13A PE=2 SV=2	2	1	1	1	1	1	1	1	1	1	1	1	1	1	1	1	1	1	1	1	1	1	10.5	10.5	10.5	14.051	124	124;290	1	-2	By MS/MS	By MS/MS	By matching	By matching	By MS/MS	By MS/MS	10.5	10.5	10.5	10.5	10.5	10.5
H0YLC2;H0YKT8;H0YMA1;H0YMZ1;H0YN18;H0YL69;P25789;H0YMI6;B2RDG0;H0YMV3;H0YKS0;H0YLS6	H0YLC2;H0YKT8;H0YMA1;H0YMZ1;H0YN18;H0YL69;P25789;H0YMI6;B2RDG0;H0YMV3;H0YKS0;H0YLS6	4;4;4;4;4;4;4;3;3;2;2;2	4;4;4;4;4;4;4;3;3;2;2;2	4;4;4;4;4;4;4;3;3;2;2;2	Proteasome subunit alpha type;Proteasome subunit beta type;Proteasome subunit alpha type-4	PSMA4	tr|H0YLC2|H0YLC2_HUMAN Proteasome subunit alpha type OS=Homo sapiens OX=9606 GN=PSMA4 PE=1 SV=1;tr|H0YKT8|H0YKT8_HUMAN Proteasome subunit beta (Fragment) OS=Homo sapiens OX=9606 GN=PSMA4 PE=1 SV=8;tr|H0YMA1|H0YMA1_HUMAN Proteasome subunit alpha type (Fragm	12	4	4	4	3	3	4	1	1	1	3	3	4	1	1	1	3	3	4	1	1	1	38.5	38.5	38.5	19.654	174	174;181;209;220;230;236;261;183;261;86;122;125	0	12.858	By MS/MS	By MS/MS	By MS/MS	By MS/MS	By MS/MS	By MS/MS	30.5	24.7	38.5	8	8	10.9
H3BQN4;V9HWN7;J3KPS3;P04075;H3BUH7;H3BPS8;H3BR68;H3BMQ8;H3BR04;H3BU78;A0A0M4FNU3	H3BQN4;V9HWN7;J3KPS3;P04075;H3BUH7;H3BPS8	3;3;3;3;2;2;1;1;1;1;1	3;3;3;3;2;2;1;1;1;1;1	3;3;3;3;2;2;1;1;1;1;1	Fructose-bisphosphate aldolase;Fructose-bisphosphate aldolase A	ALDOA;HEL-S-87p	tr|H3BQN4|H3BQN4_HUMAN Fructose-bisphosphate aldolase OS=Homo sapiens OX=9606 GN=ALDOA PE=1 SV=1;tr|V9HWN7|V9HWN7_HUMAN Fructose-bisphosphate aldolase OS=Homo sapiens OX=9606 GN=HEL-S-87p PE=2 SV=1;tr|J3KPS3|J3KPS3_HUMAN Fructose-bisphosphate aldolase OS=H	11	3	3	3	3	3	3	2	3	3	3	3	3	2	3	3	3	3	3	2	3	3	13	13	13	39.34	361	361;364;368;364;155;278;130;140;162;204;294	0	7.6766	By MS/MS	By MS/MS	By MS/MS	By MS/MS	By MS/MS	By MS/MS	13	13	13	8	13	13
H6VRG2	H6VRG2	13	1	0		KRT1	tr|H6VRG2|H6VRG2_HUMAN Keratin 1 OS=Homo sapiens OX=9606 GN=KRT1 PE=3 SV=1	1	13	1	0	11	10	11	13	13	13	1	1	1	1	1	1	0	0	0	0	0	0	24.5	1.9	0	66.065	644	644	0	7.3012	By MS/MS	By MS/MS	By MS/MS	By MS/MS	By MS/MS	By MS/MS	21.6	19.4	21.1	24.5	24.5	24.5
H9KV75;B7Z565;B4DFY0;B3KUX9;A1L0V1	H9KV75;B7Z565;B4DFY0;B3KUX9	30;29;18;15;8	1;1;1;1;1	1;1;1;1;1		ACTN1	tr|H9KV75|H9KV75_HUMAN Alpha-actinin-1 OS=Homo sapiens OX=9606 GN=ACTN1 PE=1 SV=1;tr|B7Z565|B7Z565_HUMAN cDNA FLJ54739, highly similar to Alpha-actinin-1 OS=Homo sapiens OX=9606 PE=2 SV=1;tr|B4DFY0|B4DFY0_HUMAN cDNA FLJ53313, highly similar to Alpha-actini	5	30	1	1	26	22	23	27	28	27	1	0	0	1	1	1	1	0	0	1	1	1	50.4	2.1	2.1	94.825	822	822;822;534;472;309	1	-2	By MS/MS	By matching	By matching	By matching	By MS/MS	By MS/MS	42.7	37.3	37.2	47.7	47.8	44
I1W660;O94907	I1W660;O94907	1;1	1;1	1;1	Dickkopf-related protein 1	DKK1	tr|I1W660|I1W660_HUMAN Dickkopf-like protein 1 OS=Homo sapiens OX=9606 GN=DKK1 PE=2 SV=1;sp|O94907|DKK1_HUMAN Dickkopf-related protein 1 OS=Homo sapiens OX=9606 GN=DKK1 PE=1 SV=1	2	1	1	1	1	1	1	1	1	1	1	1	1	1	1	1	1	1	1	1	1	1	4.9	4.9	4.9	28.671	266	266;266	0	5.2546	By matching	By MS/MS	By MS/MS	By MS/MS	By matching	By MS/MS	4.9	4.9	4.9	4.9	4.9	4.9
I3L1J2;Q4VAI4;Q59EA3;P33151;B4DU18	I3L1J2;Q4VAI4;Q59EA3;P33151;B4DU18	2;2;2;2;1	2;2;2;2;1	2;2;2;2;1	Cadherin-5	CDH5	tr|I3L1J2|I3L1J2_HUMAN Cadherin-5 OS=Homo sapiens OX=9606 GN=CDH5 PE=1 SV=1;tr|Q4VAI4|Q4VAI4_HUMAN CDH5 protein OS=Homo sapiens OX=9606 GN=CDH5 PE=2 SV=1;tr|Q59EA3|Q59EA3_HUMAN Cadherin 5, type 2 preproprotein variant (Fragment) OS=Homo sapiens OX=9606 PE=	5	2	2	2	1	1	1	1	2	1	1	1	1	1	2	1	1	1	1	1	2	1	5.9	5.9	5.9	45.414	406	406;662;807;784;750	0	4.6508	By MS/MS	By MS/MS	By MS/MS	By MS/MS	By MS/MS	By MS/MS	3.4	3.4	3.4	3.4	5.9	3.4
J3KQ66;P78509	J3KQ66;P78509	8;8	8;8	8;8	Reelin	RELN	tr|J3KQ66|J3KQ66_HUMAN Reelin OS=Homo sapiens OX=9606 GN=RELN PE=1 SV=1;sp|P78509|RELN_HUMAN Reelin OS=Homo sapiens OX=9606 GN=RELN PE=1 SV=3	2	8	8	8	6	8	6	2	2	2	6	8	6	2	2	2	6	8	6	2	2	2	4	4	4	388.43	3460	3460;3460	0	16.959	By MS/MS	By MS/MS	By MS/MS	By MS/MS	By MS/MS	By MS/MS	2.9	4	3	1.1	1.1	1.1
Q05BS0;Q6P1R0;Q3B770;Q7Z5T5;Q24JU4;J9R021;Q14152	Q05BS0;Q6P1R0;Q3B770;Q7Z5T5;Q24JU4;J9R021;Q14152	1;1;1;1;1;1;1	1;1;1;1;1;1;1	1;1;1;1;1;1;1	Eukaryotic translation initiation factor 3 subunit A	EIF3A;eIF3a	tr|Q05BS0|Q05BS0_HUMAN Eukaryotic translation initiation factor 3 subunit A (Fragment) OS=Homo sapiens OX=9606 GN=EIF3A PE=2 SV=1;tr|Q6P1R0|Q6P1R0_HUMAN Eukaryotic translation initiation factor 3 subunit A (Fragment) OS=Homo sapiens OX=9606 GN=EIF3A PE=2 S	7	1	1	1	1	1	1	1	1	1	1	1	1	1	1	1	1	1	1	1	1	1	2.1	2.1	2.1	74.666	634	634;636;640;812;1382;1382;1382	0	5.8145	By MS/MS	By MS/MS	By MS/MS	By MS/MS	By MS/MS	By MS/MS	2.1	2.1	2.1	2.1	2.1	2.1
K7EQ25;Q96GS6	K7EQ25;Q96GS6	1;1	1;1	1;1	Alpha/beta hydrolase domain-containing protein 17A	ABHD17A	tr|K7EQ25|K7EQ25_HUMAN Alpha/beta hydrolase domain-containing protein 17A OS=Homo sapiens OX=9606 GN=ABHD17A PE=1 SV=1;sp|Q96GS6|AB17A_HUMAN Alpha/beta hydrolase domain-containing protein 17A OS=Homo sapiens OX=9606 GN=ABHD17A PE=1 SV=1	2	1	1	1	1	1	1	1	1	1	1	1	1	1	1	1	1	1	1	1	1	1	4.9	4.9	4.9	24.534	225	225;310	0	3.8648	By MS/MS	By MS/MS	By MS/MS	By MS/MS	By MS/MS	By MS/MS	4.9	4.9	4.9	4.9	4.9	4.9
K7ERD8;M0QX52;K7ENB3	K7ERD8;M0QX52;K7ENB3	2;2;1	1;1;1	1;1;1		MAPRE2	tr|K7ERD8|K7ERD8_HUMAN Microtubule-associated protein RP/EB family member 2 (Fragment) OS=Homo sapiens OX=9606 GN=MAPRE2 PE=1 SV=1;tr|M0QX52|M0QX52_HUMAN Microtubule-associated protein RP/EB family member 2 (Fragment) OS=Homo sapiens OX=9606 GN=MAPRE2 PE=1	3	2	1	1	1	1	2	1	1	1	0	0	1	0	0	0	0	0	1	0	0	0	14.4	8.2	8.2	21.594	194	194;127;78	1	-2	By matching	By matching	By MS/MS	By matching	By matching	By matching	6.2	6.2	14.4	6.2	6.2	6.2
K9JA46;P07900;Q8TBA7;O75322;Q2VPJ6;Q96HX7;Q86U12;Q14568;G3V2J8;B4DTA5;Q86SX1;Q58FG0;Q58FF9;Q58FG1;Q58FF7	K9JA46;P07900;Q8TBA7;O75322;Q2VPJ6;Q96HX7;Q86U12	21;21;19;17;17;15;14;5;3;2;2;2;1;1;1	21;21;19;17;17;15;14;5;3;2;2;2;1;1;1	16;16;14;13;12;12;10;2;3;2;2;2;1;0;0	Heat shock protein HSP 90-alpha	EL52;HSP90AA1	tr|K9JA46|K9JA46_HUMAN Epididymis luminal secretory protein 52 OS=Homo sapiens OX=9606 GN=EL52 PE=2 SV=1;sp|P07900|HS90A_HUMAN Heat shock protein HSP 90-alpha OS=Homo sapiens OX=9606 GN=HSP90AA1 PE=1 SV=5;tr|Q8TBA7|Q8TBA7_HUMAN HSP90AA1 protein (Fragment)	15	21	21	16	20	21	20	21	20	19	20	21	20	21	20	19	15	16	15	16	15	14	38.7	38.7	29.5	84.659	732	732;732;638;539;585;422;413;343;174;183;262;334;101;418;597	0	323.31	By MS/MS	By MS/MS	By MS/MS	By MS/MS	By MS/MS	By MS/MS	36.3	38.7	38.5	38.7	38.5	36.2
L8E7S7	L8E7S7	1	1	1		TECTA	tr|L8E7S7|L8E7S7_HUMAN Alternative protein TECTA OS=Homo sapiens OX=9606 GN=TECTA PE=4 SV=1	1	1	1	1	0	0	0	1	1	0	0	0	0	1	1	0	0	0	0	1	1	0	8.9	8.9	8.9	22.968	214	214	1	-2				By matching	By MS/MS		0	0	0	8.9	8.9	0
L8E9B4	L8E9B4	1	1	1		MED22	tr|L8E9B4|L8E9B4_HUMAN Alternative protein MED22 OS=Homo sapiens OX=9606 GN=MED22 PE=4 SV=1	1	1	1	1	1	1	0	1	1	0	1	1	0	1	1	0	1	1	0	1	1	0	37.8	37.8	37.8	7.8411	74	74	0	5.4516	By matching	By matching		By matching	By MS/MS		37.8	37.8	0	37.8	37.8	0
M1VE83;M1VRM8;M1VKI3;P31431	M1VE83;M1VRM8;M1VKI3;P31431	1;1;1;1	1;1;1;1	1;1;1;1	Tyrosine-protein kinase receptor;Syndecan-4	SDC4-ROS1_S4;R34;SDC4-ROS1_S2;R32;SDC4-ROS1_S4;R32;SDC4	tr|M1VE83|M1VE83_HUMAN Tyrosine-protein kinase receptor OS=Homo sapiens OX=9606 GN=SDC4-ROS1_S4;R34 PE=2 SV=1;tr|M1VRM8|M1VRM8_HUMAN Tyrosine-protein kinase receptor OS=Homo sapiens OX=9606 GN=SDC4-ROS1_S2;R32 PE=2 SV=1;tr|M1VKI3|M1VKI3_HUMAN Tyrosine-prot	4	1	1	1	1	1	1	1	1	1	1	1	1	1	1	1	1	1	1	1	1	1	2.2	2.2	2.2	71.657	643	643;664;746;198	0	3.7069	By matching	By MS/MS	By MS/MS	By MS/MS	By MS/MS	By MS/MS	2.2	2.2	2.2	2.2	2.2	2.2
V9HW92;O00151	V9HW92;O00151	2;2	2;2	2;2	PDZ and LIM domain protein 1	HEL-S-112;PDLIM1	tr|V9HW92|V9HW92_HUMAN Epididymis secretory protein Li 112 OS=Homo sapiens OX=9606 GN=HEL-S-112 PE=2 SV=1;sp|O00151|PDLI1_HUMAN PDZ and LIM domain protein 1 OS=Homo sapiens OX=9606 GN=PDLIM1 PE=1 SV=4	2	2	2	2	2	2	2	1	1	1	2	2	2	1	1	1	2	2	2	1	1	1	12.2	12.2	12.2	36.071	329	329;329	0	6.1691	By MS/MS	By MS/MS	By matching	By matching	By MS/MS	By MS/MS	12.2	12.2	12.2	4	4	4
O00187	O00187	1	1	1	Mannan-binding lectin serine protease 2;Mannan-binding lectin serine protease 2 A chain;Mannan-binding lectin serine protease 2 B chain	MASP2	sp|O00187|MASP2_HUMAN Mannan-binding lectin serine protease 2 OS=Homo sapiens OX=9606 GN=MASP2 PE=1 SV=4	1	1	1	1	1	1	1	1	1	1	1	1	1	1	1	1	1	1	1	1	1	1	1.9	1.9	1.9	75.702	686	686	0.0019157	3.346	By MS/MS	By MS/MS	By MS/MS	By MS/MS	By MS/MS	By MS/MS	1.9	1.9	1.9	1.9	1.9	1.9
O00468;A0A087X208;H0Y5U1;Q5XG79;B3KMM7	O00468;A0A087X208	23;20;6;3;1	23;20;6;3;1	23;20;6;3;1	Agrin;Agrin N-terminal 110 kDa subunit;Agrin C-terminal 110 kDa subunit;Agrin C-terminal 90 kDa fragment;Agrin C-terminal 22 kDa fragment	AGRN	sp|O00468|AGRIN_HUMAN Agrin OS=Homo sapiens OX=9606 GN=AGRN PE=1 SV=6;tr|A0A087X208|A0A087X208_HUMAN Agrin OS=Homo sapiens OX=9606 GN=AGRN PE=1 SV=1	5	23	23	23	15	14	13	18	19	19	15	14	13	18	19	19	15	14	13	18	19	19	17.8	17.8	17.8	217.32	2068	2068;1930;287;719;413	0	161.44	By MS/MS	By MS/MS	By MS/MS	By MS/MS	By MS/MS	By MS/MS	11.2	10.7	9.4	13.9	13.7	14.9
O00469;E7ETU9;B4DHG3;C9JXZ0;Q96AR9;F8WEW3	O00469;E7ETU9;B4DHG3	7;6;6;3;2;1	7;6;6;3;2;1	7;6;6;3;2;1	Procollagen-lysine,2-oxoglutarate 5-dioxygenase 2	PLOD2	sp|O00469|PLOD2_HUMAN Procollagen-lysine,2-oxoglutarate 5-dioxygenase 2 OS=Homo sapiens OX=9606 GN=PLOD2 PE=1 SV=2;tr|E7ETU9|E7ETU9_HUMAN Procollagen-lysine,2-oxoglutarate 5-dioxygenase 2 OS=Homo sapiens OX=9606 GN=PLOD2 PE=1 SV=1;tr|B4DHG3|B4DHG3_HUMAN cD	6	7	7	7	4	4	4	4	6	5	4	4	4	4	6	5	4	4	4	4	6	5	14.7	14.7	14.7	84.685	737	737;703;703;229;210;98	0	28.913	By MS/MS	By MS/MS	By MS/MS	By MS/MS	By MS/MS	By MS/MS	7.1	7.1	7.1	7.3	12.1	9.6
Q53R19;O15144;A0A024R408;G5E9S7;C9JTV5;G5E9J0;H7C3F9;Q9BXV5	Q53R19;O15144;A0A024R408	3;3;2;1;1;1;1;1	3;3;2;1;1;1;1;1	3;3;2;1;1;1;1;1	Actin-related protein 2/3 complex subunit 2	ARPC2	tr|Q53R19|Q53R19_HUMAN Arp2/3 complex 34 kDa subunit OS=Homo sapiens OX=9606 GN=ARPC2 PE=2 SV=1;sp|O15144|ARPC2_HUMAN Actin-related protein 2/3 complex subunit 2 OS=Homo sapiens OX=9606 GN=ARPC2 PE=1 SV=1;tr|A0A024R408|A0A024R408_HUMAN Arp2/3 complex 34 kD	8	3	3	3	1	1	1	1	2	2	1	1	1	1	2	2	1	1	1	1	2	2	11.3	11.3	11.3	34.333	300	300;300;186;38;89;91;165;200	0	5.6581	By matching	By MS/MS	By matching	By matching	By matching	By MS/MS	4.7	4.7	4.7	3	6.7	6.7
O15230	O15230	7	6	6	Laminin subunit alpha-5	LAMA5	sp|O15230|LAMA5_HUMAN Laminin subunit alpha-5 OS=Homo sapiens OX=9606 GN=LAMA5 PE=1 SV=8	1	7	6	6	6	5	5	2	2	3	5	4	4	1	1	2	5	4	4	1	1	2	3.4	3	3	399.73	3695	3695	0	15.251	By MS/MS	By MS/MS	By MS/MS	By matching	By MS/MS	By MS/MS	2.4	2.8	2.8	0.8	0.8	1.3
O15335	O15335	2	2	2	Chondroadherin	CHAD	sp|O15335|CHAD_HUMAN Chondroadherin OS=Homo sapiens OX=9606 GN=CHAD PE=1 SV=2	1	2	2	2	1	1	1	2	2	1	1	1	1	2	2	1	1	1	1	2	2	1	7.5	7.5	7.5	40.475	359	359	0	6.2191	By MS/MS	By MS/MS	By MS/MS	By MS/MS	By MS/MS	By MS/MS	3.9	3.9	3.9	7.5	7.5	3.6
O60218;A4D1P0;C9JRZ8	O60218	9;3;3	9;3;3	9;3;3	Aldo-keto reductase family 1 member B10	AKR1B10	sp|O60218|AK1BA_HUMAN Aldo-keto reductase family 1 member B10 OS=Homo sapiens OX=9606 GN=AKR1B10 PE=1 SV=2	3	9	9	9	8	8	8	9	9	9	8	8	8	9	9	9	8	8	8	9	9	9	45.9	45.9	45.9	36.019	316	316;362;316	0	209.12	By MS/MS	By MS/MS	By MS/MS	By MS/MS	By MS/MS	By MS/MS	39.2	39.2	39.2	45.9	45.9	45.9
O60701;E7ER95;E7ER83;Q9NQ82;E7ETF4;Q9NQ81;E7EV97;D6RHF4;Q9NY20;E9PBD2	O60701	12;3;3;3;3;3;3;1;1;1	12;3;3;3;3;3;3;1;1;1	12;3;3;3;3;3;3;1;1;1	UDP-glucose 6-dehydrogenase	UGDH	sp|O60701|UGDH_HUMAN UDP-glucose 6-dehydrogenase OS=Homo sapiens OX=9606 GN=UGDH PE=1 SV=1	10	12	12	12	8	7	7	11	9	10	8	7	7	11	9	10	8	7	7	11	9	10	41.7	41.7	41.7	55.023	494	494;84;130;144;153;164;181;53;54;55	0	78.978	By MS/MS	By MS/MS	By MS/MS	By MS/MS	By MS/MS	By MS/MS	27.3	21.7	23.5	36.6	31.4	36.4
V9HWG7;Q53H17;Q53GN4;Q59ER5;O75083;B3KXN4;D6RD66;B4DS71;B4DY05;Q9BZT4	V9HWG7;Q53H17;Q53GN4;Q59ER5;O75083;B3KXN4;D6RD66	5;5;5;5;5;4;3;2;2;1	5;5;5;5;5;4;3;2;2;1	5;5;5;5;5;4;3;2;2;1	WD repeat-containing protein 1	HEL-S-52;WDR1	tr|V9HWG7|V9HWG7_HUMAN Epididymis secretory protein Li 52 OS=Homo sapiens OX=9606 GN=HEL-S-52 PE=2 SV=1;tr|Q53H17|Q53H17_HUMAN WD repeat-containing protein 1 isoform 1 variant (Fragment) OS=Homo sapiens OX=9606 PE=2 SV=1;tr|Q53GN4|Q53GN4_HUMAN WD repeat do	10	5	5	5	3	4	4	5	4	5	3	4	4	5	4	5	3	4	4	5	4	5	16.2	16.2	16.2	66.193	606	606;606;606;624;606;571;245;208;441;77	0	28.09	By MS/MS	By MS/MS	By MS/MS	By MS/MS	By MS/MS	By MS/MS	9.7	12	12	16.2	13.9	16.2
O75369;A0A024R321;Q68CT4;E7EN95;H7C5L4;A0A0A0MT44	O75369;A0A024R321;Q68CT4;E7EN95	37;36;30;30;1;1	33;32;30;30;1;1	32;31;29;29;1;1	Filamin-B	FLNB;DKFZp686A1668	sp|O75369|FLNB_HUMAN Filamin-B OS=Homo sapiens OX=9606 GN=FLNB PE=1 SV=2;tr|A0A024R321|A0A024R321_HUMAN Filamin B, beta (Actin binding protein 278), isoform CRA_a OS=Homo sapiens OX=9606 GN=FLNB PE=4 SV=1;tr|Q68CT4|Q68CT4_HUMAN Uncharacterized protein DKFZ	6	37	33	32	25	22	22	31	30	33	22	18	18	28	27	30	21	17	17	27	26	29	24.1	22.4	21.7	278.16	2602	2602;2622;2409;2409;135;195	0	273.54	By MS/MS	By MS/MS	By MS/MS	By MS/MS	By MS/MS	By MS/MS	17	14.3	14	20.8	20.4	22.6
V9HWJ2;V9HW78;Q6FI37;O75874;Q0QER2;B2R5M8;Q6FIA4;B4DXS4;C9J4N6;C9JJE5;A0A0A0U6N4;C9JLU6;B4DSZ6;Q53GL5;P48735	V9HWJ2;V9HW78;Q6FI37;O75874;Q0QER2;B2R5M8;Q6FIA4;B4DXS4	11;11;11;11;10;10;9;7;4;2;2;2;1;1;1	11;11;11;11;10;10;9;7;4;2;2;2;1;1;1	11;11;11;11;10;10;9;7;4;2;2;2;1;1;1	Isocitrate dehydrogenase [NADP];Isocitrate dehydrogenase [NADP] cytoplasmic	HEL-S-26;HEL-216;IDH1	tr|V9HWJ2|V9HWJ2_HUMAN Isocitrate dehydrogenase [NADP] OS=Homo sapiens OX=9606 GN=HEL-S-26 PE=2 SV=1;tr|V9HW78|V9HW78_HUMAN Isocitrate dehydrogenase [NADP] OS=Homo sapiens OX=9606 GN=HEL-216 PE=2 SV=1;tr|Q6FI37|Q6FI37_HUMAN Isocitrate dehydrogenase [NADP]	15	11	11	11	8	8	8	10	10	10	8	8	8	10	10	10	8	8	8	10	10	10	30.9	30.9	30.9	46.659	414	414;414;414;414;371;414;414;235;157;62;72;73;322;452;452	0	34.962	By MS/MS	By MS/MS	By MS/MS	By MS/MS	By MS/MS	By MS/MS	25.4	22.9	25.6	29.2	29.2	29.2
V9HW83;P00352;V9HVX6;B4DDF8;B4DXX3;Q59EJ0;Q5SYQ9;Q5SYQ8;Q5SYQ7	V9HW83;P00352;V9HVX6;B4DDF8;B4DXX3	15;15;14;12;11;7;6;6;5	15;15;14;12;11;7;6;6;5	15;15;14;12;11;7;6;6;5	Retinal dehydrogenase 1	HEL-S-53e;ALDH1A1;HEL-9	tr|V9HW83|V9HW83_HUMAN Aldehyde dehydrogenase 1 family, member A1, isoform CRA_a OS=Homo sapiens OX=9606 GN=HEL-S-53e PE=2 SV=1;sp|P00352|AL1A1_HUMAN Retinal dehydrogenase 1 OS=Homo sapiens OX=9606 GN=ALDH1A1 PE=1 SV=2;tr|V9HVX6|V9HVX6_HUMAN Epididymis lum	9	15	15	15	7	9	9	13	11	14	7	9	9	13	11	14	7	9	9	13	11	14	55.1	55.1	55.1	54.861	501	501;501;501;422;390;330;230;238;203	0	61.902	By MS/MS	By MS/MS	By MS/MS	By MS/MS	By MS/MS	By MS/MS	23.4	31.9	34.7	47.9	38.3	52.5
V9HWF4;P00558;B4E1H9;B4DHM5;B4DHB3;B4DWQ3;A0A140VJR3;P07205;V9HW85	V9HWF4;P00558;B4E1H9;B4DHM5;B4DHB3;B4DWQ3	10;10;9;8;6;5;2;2;1	10;10;9;8;6;5;2;2;1	10;10;9;8;6;5;2;2;1	Phosphoglycerate kinase;Phosphoglycerate kinase 1	HEL-S-68p;PGK1	tr|V9HWF4|V9HWF4_HUMAN Phosphoglycerate kinase OS=Homo sapiens OX=9606 GN=HEL-S-68p PE=2 SV=1;sp|P00558|PGK1_HUMAN Phosphoglycerate kinase 1 OS=Homo sapiens OX=9606 GN=PGK1 PE=1 SV=3;tr|B4E1H9|B4E1H9_HUMAN Phosphoglycerate kinase OS=Homo sapiens OX=9606 PE	9	10	10	10	7	8	8	9	9	10	7	8	8	9	9	10	7	8	8	9	9	10	42	42	42	44.614	417	417;417;327;242;281;161;417;417;417	0	148.94	By MS/MS	By MS/MS	By MS/MS	By MS/MS	By MS/MS	By MS/MS	29	35.3	35.3	35.7	35.7	42
Q5JVE7;P00742	Q5JVE7;P00742	5;5	5;5	5;5	Coagulation factor X;Factor X light chain;Factor X heavy chain;Activated factor Xa heavy chain	F10	tr|Q5JVE7|Q5JVE7_HUMAN Coagulation factor X OS=Homo sapiens OX=9606 GN=F10 PE=2 SV=1;sp|P00742|FA10_HUMAN Coagulation factor X OS=Homo sapiens OX=9606 GN=F10 PE=1 SV=2	2	5	5	5	5	5	5	5	5	5	5	5	5	5	5	5	5	5	5	5	5	5	9.8	9.8	9.8	54.731	488	488;488	0	55.8	By MS/MS	By MS/MS	By MS/MS	By MS/MS	By MS/MS	By MS/MS	9.8	9.8	9.8	9.8	9.8	9.8
P01024;V9HWA9;B4E216	P01024;V9HWA9;B4E216	14;14;9	3;3;1	3;3;1	Complement C3;Complement C3 beta chain;C3-beta-c;Complement C3 alpha chain;C3a anaphylatoxin;Acylation stimulating protein;Complement C3b alpha chain;Complement C3c alpha chain fragment 1;Complement C3dg fragment;Complement C3g fragment;Complement C3d fragment;Complement C3f fragment;Complement C3c alpha chain fragment 2	C3;HEL-S-62p	sp|P01024|CO3_HUMAN Complement C3 OS=Homo sapiens OX=9606 GN=C3 PE=1 SV=2;tr|V9HWA9|V9HWA9_HUMAN Epididymis secretory sperm binding protein Li 62p OS=Homo sapiens OX=9606 GN=HEL-S-62p PE=2 SV=1;tr|B4E216|B4E216_HUMAN cDNA FLJ57339, highly similar to Comple	3	14	3	3	14	13	12	12	12	11	3	2	2	1	1	1	3	2	2	1	1	1	8	3	3	187.15	1663	1663;1663;1098	0	323.31	By MS/MS	By MS/MS	By MS/MS	By MS/MS	By MS/MS	By MS/MS	8	6.8	6.7	6.4	6.4	6.4
P01031;Q59GS8	P01031	11;5	1;1	1;1	Complement C5;Complement C5 beta chain;Complement C5 alpha chain;C5a anaphylatoxin;Complement C5 alpha chain	C5	sp|P01031|CO5_HUMAN Complement C5 OS=Homo sapiens OX=9606 GN=C5 PE=1 SV=4	2	11	1	1	9	9	8	10	11	10	1	1	0	1	1	0	1	1	0	1	1	0	7.5	1.5	1.5	188.3	1676	1676;1106	0.0018904	3.1171	By MS/MS	By MS/MS	By matching	By MS/MS	By MS/MS	By matching	7	7	5.5	7.5	7.5	6
P02458;Q2V4X9	P02458	6;1	6;1	6;1	Collagen alpha-1(II) chain;Collagen alpha-1(II) chain;Chondrocalcin	COL2A1	sp|P02458|CO2A1_HUMAN Collagen alpha-1(II) chain OS=Homo sapiens OX=9606 GN=COL2A1 PE=1 SV=3	2	6	6	6	6	6	6	6	6	6	6	6	6	6	6	6	6	6	6	6	6	6	4.5	4.5	4.5	141.78	1487	1487;288	0	39.24	By MS/MS	By MS/MS	By MS/MS	By MS/MS	By MS/MS	By MS/MS	4.5	4.5	4.5	4.5	4.5	4.5
P02751;H0Y7Z1;A6YID6;A6YID2;A6YID4;A6YID3;A6YID7;H0Y4K8	P02751;H0Y7Z1	103;52;28;27;25;24;10;6	2;2;2;1;1;1;1;1	0;0;0;0;0;0;0;0	Fibronectin;Anastellin;Ugl-Y1;Ugl-Y2;Ugl-Y3	FN1	sp|P02751|FINC_HUMAN Fibronectin OS=Homo sapiens OX=9606 GN=FN1 PE=1 SV=4;tr|H0Y7Z1|H0Y7Z1_HUMAN Fibronectin (Fragment) OS=Homo sapiens OX=9606 GN=FN1 PE=1 SV=1	8	103	2	0	100	98	99	100	101	98	2	2	2	2	2	2	0	0	0	0	0	0	61.9	1.6	0	262.62	2386	2386;1103;644;613;523;588;342;241	0	6.1518	By MS/MS	By MS/MS	By MS/MS	By MS/MS	By MS/MS	By MS/MS	61	60.9	60.8	61.3	61.3	60.9
Q5VY30;P02753	Q5VY30;P02753	2;2	2;2	2;2	Retinol-binding protein 4;Plasma retinol-binding protein(1-182);Plasma retinol-binding protein(1-181);Plasma retinol-binding protein(1-179);Plasma retinol-binding protein(1-176)	RBP4	tr|Q5VY30|Q5VY30_HUMAN Retinol-binding protein OS=Homo sapiens OX=9606 GN=RBP4 PE=1 SV=2;sp|P02753|RET4_HUMAN Retinol-binding protein 4 OS=Homo sapiens OX=9606 GN=RBP4 PE=1 SV=3	2	2	2	2	2	2	2	1	2	2	2	2	2	1	2	2	2	2	2	1	2	2	16.6	16.6	16.6	22.974	199	199;201	0	5.7195	By MS/MS	By MS/MS	By MS/MS	By MS/MS	By MS/MS	By MS/MS	16.6	16.6	16.6	5	16.6	16.6
Q5TZZ9;P04083;Q5T3N1;Q5T3N0;B4DL19	Q5TZZ9;P04083;Q5T3N1	5;5;3;2;2	5;5;3;2;2	5;5;3;2;2	Annexin;Annexin A1	ANXA1	tr|Q5TZZ9|Q5TZZ9_HUMAN Annexin OS=Homo sapiens OX=9606 GN=ANXA1 PE=2 SV=1;sp|P04083|ANXA1_HUMAN Annexin A1 OS=Homo sapiens OX=9606 GN=ANXA1 PE=1 SV=2;tr|Q5T3N1|Q5T3N1_HUMAN Annexin (Fragment) OS=Homo sapiens OX=9606 GN=ANXA1 PE=1 SV=1	5	5	5	5	4	1	4	1	3	3	4	1	4	1	3	3	4	1	4	1	3	3	21.7	21.7	21.7	38.714	346	346;346;204;115;172	0	53.159	By MS/MS	By MS/MS	By MS/MS	By MS/MS	By MS/MS	By MS/MS	17.3	4.3	17.3	3.8	12.4	13
P04350;B4DJ43;B4DE77;M0QY85;M0QZL7;M0R278;M0R0X0;M0QY37;M0QX14	P04350;B4DJ43;B4DE77	15;13;13;5;5;5;4;4;4	1;1;1;1;1;1;1;1;1	1;1;1;1;1;1;1;1;1	Tubulin beta-4A chain	TUBB4A	sp|P04350|TBB4A_HUMAN Tubulin beta-4A chain OS=Homo sapiens OX=9606 GN=TUBB4A PE=1 SV=2;tr|B4DJ43|B4DJ43_HUMAN cDNA FLJ53341, highly similar to Tubulin beta-4 chain OS=Homo sapiens OX=9606 PE=2 SV=1;tr|B4DE77|B4DE77_HUMAN Tubulin beta chain OS=Homo sapiens	9	15	1	1	12	12	11	14	14	13	0	0	1	0	1	1	0	0	1	0	1	1	49.8	3.6	3.6	49.585	444	444;362;409;107;157;167;103;109;110	0	6.1211	By matching	By matching	By MS/MS	By matching	By MS/MS	By MS/MS	39	39	36.9	46.2	46.4	43
V9HVZ4;P04406;Q2TSD0;Q0QET7;E7EUT5;B4DRV9;A4UCT1;Q5ZEY3	V9HVZ4;P04406;Q2TSD0;Q0QET7;E7EUT5;B4DRV9	11;11;10;9;8;6;5;2	11;11;10;9;8;6;5;2	11;11;10;9;8;6;5;2	Glyceraldehyde-3-phosphate dehydrogenase	HEL-S-162eP;GAPDH	tr|V9HVZ4|V9HVZ4_HUMAN Glyceraldehyde-3-phosphate dehydrogenase OS=Homo sapiens OX=9606 GN=HEL-S-162eP PE=2 SV=1;sp|P04406|G3P_HUMAN Glyceraldehyde-3-phosphate dehydrogenase OS=Homo sapiens OX=9606 GN=GAPDH PE=1 SV=3;tr|Q2TSD0|Q2TSD0_HUMAN Glyceraldehyde-3	8	11	11	11	10	10	10	11	11	11	10	10	10	11	11	11	10	10	10	11	11	11	62.7	62.7	62.7	36.053	335	335;335;335;230;260;215;166;86	0	323.31	By MS/MS	By MS/MS	By MS/MS	By MS/MS	By MS/MS	By MS/MS	61.5	61.5	61.5	62.7	62.7	62.7
V9HW43;P04792;C9J3N8;B4DL87;F8WE04	V9HW43;P04792;C9J3N8;B4DL87;F8WE04	2;2;1;1;1	2;2;1;1;1	2;2;1;1;1	Heat shock protein beta-1	HEL-S-102;HSPB1	tr|V9HW43|V9HW43_HUMAN Epididymis secretory protein Li 102 OS=Homo sapiens OX=9606 GN=HEL-S-102 PE=2 SV=1;sp|P04792|HSPB1_HUMAN Heat shock protein beta-1 OS=Homo sapiens OX=9606 GN=HSPB1 PE=1 SV=2;tr|C9J3N8|C9J3N8_HUMAN Heat shock protein beta-1 OS=Homo sa	5	2	2	2	1	1	1	2	2	2	1	1	1	2	2	2	1	1	1	2	2	2	13.2	13.2	13.2	22.782	205	205;205;37;170;186	0	5.48	By MS/MS	By MS/MS	By matching	By MS/MS	By matching	By MS/MS	4.9	4.9	4.9	13.2	13.2	13.2
P05556	P05556	2	2	2	Integrin beta-1	ITGB1	sp|P05556|ITB1_HUMAN Integrin beta-1 OS=Homo sapiens OX=9606 GN=ITGB1 PE=1 SV=2	1	2	2	2	2	2	2	2	2	2	2	2	2	2	2	2	2	2	2	2	2	2	4.8	4.8	4.8	88.414	798	798	0	7.2445	By MS/MS	By MS/MS	By MS/MS	By MS/MS	By MS/MS	By MS/MS	4.8	4.8	4.8	4.8	4.8	4.8
Q5U077;P07195;A0A3B3IS95;C9J7H8;A8MW50;F5H793	Q5U077;P07195;A0A3B3IS95;C9J7H8;A8MW50	7;7;5;4;4;3	7;7;5;4;4;3	7;7;5;4;4;3	L-lactate dehydrogenase;L-lactate dehydrogenase B chain	LDHB	tr|Q5U077|Q5U077_HUMAN L-lactate dehydrogenase OS=Homo sapiens OX=9606 GN=HEL-S-281 PE=2 SV=1;sp|P07195|LDHB_HUMAN L-lactate dehydrogenase B chain OS=Homo sapiens OX=9606 GN=LDHB PE=1 SV=2;tr|A0A3B3IS95|A0A3B3IS95_HUMAN L-lactate dehydrogenase OS=Homo sapi	6	7	7	7	5	5	5	7	6	6	5	5	5	7	6	6	5	5	5	7	6	6	27.2	27.2	27.2	36.638	334	334;334;281;136;232;102	0	73.413	By MS/MS	By MS/MS	By MS/MS	By MS/MS	By MS/MS	By MS/MS	22.2	22.2	22.2	27.2	21.3	24.6
P07996;A0A024R9Q1;A0PJG0;A8MZG1	P07996;A0A024R9Q1	48;47;20;3	7;7;4;1	7;7;4;1	Thrombospondin-1	THBS1	sp|P07996|TSP1_HUMAN Thrombospondin-1 OS=Homo sapiens OX=9606 GN=THBS1 PE=1 SV=2;tr|A0A024R9Q1|A0A024R9Q1_HUMAN Thrombospondin 1, isoform CRA_a OS=Homo sapiens OX=9606 GN=THBS1 PE=4 SV=1	4	48	7	7	46	45	44	44	44	45	6	7	6	6	6	6	6	7	6	6	6	6	54.2	9	9	129.38	1170	1170;1170;401;94	0	26.003	By MS/MS	By MS/MS	By MS/MS	By MS/MS	By MS/MS	By MS/MS	52.6	53.2	51.5	49.1	50.3	52.1
P08567	P08567	2	2	2	Pleckstrin	PLEK	sp|P08567|PLEK_HUMAN Pleckstrin OS=Homo sapiens OX=9606 GN=PLEK PE=1 SV=3	1	2	2	2	2	2	2	2	2	2	2	2	2	2	2	2	2	2	2	2	2	2	7.4	7.4	7.4	40.124	350	350	0	237.2	By MS/MS	By MS/MS	By MS/MS	By MS/MS	By MS/MS	By MS/MS	7.4	7.4	7.4	7.4	7.4	7.4
V9HWE0;P08758;B4DNG6;E9PHT9;D6RBE9;D6RBL5	V9HWE0;P08758;B4DNG6;E9PHT9;D6RBE9;D6RBL5	2;2;1;1;1;1	2;2;1;1;1;1	2;2;1;1;1;1	Annexin;Annexin A5	HEL-S-7;ANXA5	tr|V9HWE0|V9HWE0_HUMAN Annexin OS=Homo sapiens OX=9606 GN=HEL-S-7 PE=2 SV=1;sp|P08758|ANXA5_HUMAN Annexin A5 OS=Homo sapiens OX=9606 GN=ANXA5 PE=1 SV=2;tr|B4DNG6|B4DNG6_HUMAN Annexin OS=Homo sapiens OX=9606 PE=2 SV=1;tr|E9PHT9|E9PHT9_HUMAN Annexin OS=Homo	6	2	2	2	1	1	2	1	1	1	1	1	2	1	1	1	1	1	2	1	1	1	9.7	9.7	9.7	35.936	320	320;320;117;163;220;260	0	12.538	By MS/MS	By MS/MS	By MS/MS	By MS/MS	By MS/MS	By MS/MS	5	5	9.7	5	5	5
P10586;Q5W9G3;Q59FI2;H0Y6Z7;A2A437;H0Y4H1;H0Y7Z9;G1UI20;Q308M3	P10586;Q5W9G3;Q59FI2;H0Y6Z7	6;4;3;3;2;2;2;1;1	6;4;3;3;2;2;2;1;1	6;4;3;3;2;2;2;1;1	Receptor-type tyrosine-protein phosphatase F	PTPRF;LAR	sp|P10586|PTPRF_HUMAN Receptor-type tyrosine-protein phosphatase F OS=Homo sapiens OX=9606 GN=PTPRF PE=1 SV=2;tr|Q5W9G3|Q5W9G3_HUMAN LAR splice variant 1 (Fragment) OS=Homo sapiens OX=9606 GN=LAR PE=2 SV=1;tr|Q59FI2|Q59FI2_HUMAN Protein tyrosine phosphatas	9	6	6	6	3	5	3	4	5	4	3	5	3	4	5	4	3	5	3	4	5	4	5.3	5.3	5.3	212.88	1907	1907;1484;1552;1553;262;1291;1332;127;262	0	32.881	By MS/MS	By MS/MS	By MS/MS	By MS/MS	By MS/MS	By MS/MS	2.7	4.7	3.6	2.8	3.9	3.4
P11021;V9HWB4;B4DEF7	P11021;V9HWB4	9;9;4	8;8;3	8;8;3	78 kDa glucose-regulated protein	HSPA5;HEL-S-89n	sp|P11021|BIP_HUMAN Endoplasmic reticulum chaperone BiP OS=Homo sapiens OX=9606 GN=HSPA5 PE=1 SV=2;tr|V9HWB4|V9HWB4_HUMAN Epididymis secretory sperm binding protein Li 89n OS=Homo sapiens OX=9606 GN=HEL-S-89n PE=2 SV=1	3	9	8	8	8	8	7	9	8	8	7	7	6	8	7	7	7	7	6	8	7	7	17.7	17.7	17.7	72.332	654	654;654;278	0	40.644	By MS/MS	By MS/MS	By MS/MS	By MS/MS	By MS/MS	By MS/MS	15.9	15.9	14.1	17.7	15.9	15.9
P11142;V9HW22;B3KTV0;Q53HF2;E9PKE3;Q53GZ6;Q96IS6;E9PN89;B4E1Q1;E9PNE6;A8K7Q2;B4DTX2;E9PLF4;E9PI65;A0A384MDT7;A0A024R6B5;P54652;E9PQQ4;E9PQK7;E9PK54;E9PPY6;E9PN25;B3KUS2;Q96BE0;E9PS65;Q9NWW3;A4D111;Q96H53;E9PM13;Q9NZ87	P11142;V9HW22;B3KTV0;Q53HF2;E9PKE3;Q53GZ6;Q96IS6;E9PN89;B4E1Q1;E9PNE6	17;17;16;16;16;15;14;11;11;10;8;8;7;7;7;7;7;6;6;6;4;4;3;2;2;1;1;1;1;1	17;17;16;16;16;15;14;11;11;10;8;8;7;7;7;7;7;6;6;6;4;4;3;2;2;1;1;1;1;1	14;14;13;13;13;13;12;9;9;8;7;6;5;5;4;4;4;5;5;5;3;3;1;2;2;1;1;1;1;1	Heat shock cognate 71 kDa protein	HSPA8;HEL-S-72p	sp|P11142|HSP7C_HUMAN Heat shock cognate 71 kDa protein OS=Homo sapiens OX=9606 GN=HSPA8 PE=1 SV=1;tr|V9HW22|V9HW22_HUMAN Epididymis luminal protein 33 OS=Homo sapiens OX=9606 GN=HEL-S-72p PE=2 SV=1;tr|B3KTV0|B3KTV0_HUMAN cDNA FLJ38781 fis, clone LIVER2000	30	17	17	14	15	15	16	15	15	15	15	15	16	15	15	15	12	12	13	13	13	13	35.6	35.6	32.2	70.897	646	646;646;621;493;627;646;587;312;501;500;410;210;187;168;639;639;639;171;178;183;137;132;413;269;223;129;231;219;150;129	0	97.438	By MS/MS	By MS/MS	By MS/MS	By MS/MS	By MS/MS	By MS/MS	30.3	29.6	33.3	30.5	30.5	30.5
P11717;Q59EZ3;S4R328	P11717;Q59EZ3	7;7;1	7;7;1	7;7;1	Cation-independent mannose-6-phosphate receptor	IGF2R	sp|P11717|MPRI_HUMAN Cation-independent mannose-6-phosphate receptor OS=Homo sapiens OX=9606 GN=IGF2R PE=1 SV=3;tr|Q59EZ3|Q59EZ3_HUMAN Insulin-like growth factor 2 receptor variant (Fragment) OS=Homo sapiens OX=9606 PE=2 SV=1	3	7	7	7	6	6	6	6	7	6	6	6	6	6	7	6	6	6	6	6	7	6	2.8	2.8	2.8	274.37	2491	2491;2414;185	0	25.296	By MS/MS	By MS/MS	By MS/MS	By MS/MS	By MS/MS	By MS/MS	2.4	2.4	2.4	2.4	2.8	2.4
P13929;E5RGZ4;D3DTL4;B4DUJ6	P13929;E5RGZ4;D3DTL4;B4DUJ6	4;3;3;2	1;1;1;1	1;1;1;1	Beta-enolase;Enolase	ENO3	sp|P13929|ENOB_HUMAN Beta-enolase OS=Homo sapiens OX=9606 GN=ENO3 PE=1 SV=5;tr|E5RGZ4|E5RGZ4_HUMAN Beta-enolase (Fragment) OS=Homo sapiens OX=9606 GN=ENO3 PE=1 SV=1;tr|D3DTL4|D3DTL4_HUMAN Enolase 3 (Beta, muscle), isoform CRA_c OS=Homo sapiens OX=9606 GN=E	4	4	1	1	4	4	4	4	4	4	1	1	1	1	1	1	1	1	1	1	1	1	15.9	3.2	3.2	46.986	434	434;283;341;273	0	10.137	By MS/MS	By MS/MS	By MS/MS	By MS/MS	By MS/MS	By MS/MS	15.9	15.9	15.9	15.9	15.9	15.9
V9GYG2;V9GYP9;Q5T621;V9HWI0;P14550	V9GYG2;V9GYP9;Q5T621;V9HWI0;P14550	1;1;1;1;1	1;1;1;1;1	1;1;1;1;1	Alcohol dehydrogenase [NADP(+)]	AKR1A1;HEL-S-165mP	tr|V9GYG2|V9GYG2_HUMAN Aldo-keto reductase family 1 member A1 OS=Homo sapiens OX=9606 GN=AKR1A1 PE=1 SV=1;tr|V9GYP9|V9GYP9_HUMAN Aldo-keto reductase family 1 member A1 (Fragment) OS=Homo sapiens OX=9606 GN=AKR1A1 PE=1 SV=1;tr|Q5T621|Q5T621_HUMAN Aldo-keto	5	1	1	1	1	1	1	1	1	1	1	1	1	1	1	1	1	1	1	1	1	1	8.4	8.4	8.4	13.306	119	119;140;147;325;325	0.0019231	3.3512	By MS/MS	By MS/MS	By MS/MS	By MS/MS	By MS/MS	By MS/MS	8.4	8.4	8.4	8.4	8.4	8.4
P14618;V9HWB8;A0A024R5Z9;B4DNK4;B4DRT3;H3BTN5;Q8WUW7;A0A024R609;H3BQ34;Q504U3;H3BR70;H3BTJ2;H3BUW1;H3BT25;Q9UKK4;Q9NYI7;H3BU13;Q9UN47;H3BN34;H3BQZ3;Q9UK31;B4DPM0;Q16715;Q16716;P30613	P14618;V9HWB8;A0A024R5Z9;B4DNK4;B4DRT3;H3BTN5;Q8WUW7;A0A024R609;H3BQ34;Q504U3;H3BR70	27;27;23;23;22;19;18;15;14;14;14;8;8;7;4;3;3;2;2;2;2;1;1;1;1	27;27;23;23;22;19;18;15;14;14;14;8;8;7;4;3;3;2;2;2;2;1;1;1;1	27;27;23;23;22;19;18;15;14;14;14;8;8;7;4;3;3;2;2;2;2;1;1;1;1	Pyruvate kinase PKM;Pyruvate kinase	PKM;HEL-S-30;PKM2	sp|P14618|KPYM_HUMAN Pyruvate kinase PKM OS=Homo sapiens OX=9606 GN=PKM PE=1 SV=4;tr|V9HWB8|V9HWB8_HUMAN Pyruvate kinase OS=Homo sapiens OX=9606 GN=HEL-S-30 PE=2 SV=1;tr|A0A024R5Z9|A0A024R5Z9_HUMAN Pyruvate kinase OS=Homo sapiens OX=9606 GN=PKM2 PE=3 SV=1;	25	27	27	27	22	22	21	24	26	24	22	22	21	24	26	24	22	22	21	24	26	24	64.4	64.4	64.4	57.936	531	531;531;531;457;511;485;343;345;281;366;366;168;162;151;56;55;82;47;51;69;56;488;587;566;574	0	323.31	By MS/MS	By MS/MS	By MS/MS	By MS/MS	By MS/MS	By MS/MS	59.9	60.1	54.2	64.4	64.4	63.3
Q5CAQ5;V9HWP2;P14625;Q59FC6;Q96GW1;A0A1W2PRR1;B4DHT9;B4DU71;B4DQX3;F8W026;F8VPC7	Q5CAQ5;V9HWP2;P14625;Q59FC6;Q96GW1;A0A1W2PRR1;B4DHT9;B4DU71	14;14;14;10;7;7;7;7;5;3;1	12;12;12;8;5;5;7;7;3;1;1	12;12;12;8;5;5;7;7;3;1;1	Endoplasmin	TRA1;HEL-S-125m;HSP90B1	tr|Q5CAQ5|Q5CAQ5_HUMAN Epididymis secretory sperm binding protein OS=Homo sapiens OX=9606 GN=TRA1 PE=2 SV=1;tr|V9HWP2|V9HWP2_HUMAN Epididymis luminal protein 35 OS=Homo sapiens OX=9606 GN=HEL-S-125m PE=2 SV=1;sp|P14625|ENPL_HUMAN Endoplasmin OS=Homo sapien	11	14	12	12	11	7	11	10	11	10	10	6	10	8	9	8	10	6	10	8	9	8	21.8	20.1	20.1	92.339	802	802;803;803;576;315;315;468;552;163;48;53	0	60.583	By MS/MS	By MS/MS	By MS/MS	By MS/MS	By MS/MS	By MS/MS	18.1	12.1	18.5	16.7	18.5	17.3
Q8IUE6;Q96QV6;P16104	Q8IUE6;Q96QV6;P16104	2;2;2	1;1;1	1;1;1	Histone H2A type 2-B;Histone H2A type 1-A;Histone H2AX	HIST2H2AB;HIST1H2AA;H2AFX	sp|Q8IUE6|H2A2B_HUMAN Histone H2A type 2-B OS=Homo sapiens OX=9606 GN=HIST2H2AB PE=1 SV=3;sp|Q96QV6|H2A1A_HUMAN Histone H2A type 1-A OS=Homo sapiens OX=9606 GN=HIST1H2AA PE=1 SV=3;sp|P16104|H2AX_HUMAN Histone H2AX OS=Homo sapiens OX=9606 GN=H2AFX PE=1 SV=2	3	2	1	1	2	2	2	2	2	2	1	1	1	1	1	1	1	1	1	1	1	1	24.6	17.7	17.7	13.995	130	130;131;143	0	52.254	By MS/MS	By MS/MS	By MS/MS	By MS/MS	By MS/MS	By MS/MS	24.6	24.6	24.6	24.6	24.6	24.6
P17987;F5H136;E7ERF2;F5H7Y1;F5H726;F5H676;F5H282;E7EQR6	P17987;F5H136;E7ERF2	3;2;2;1;1;1;1;1	3;2;2;1;1;1;1;1	3;2;2;1;1;1;1;1	T-complex protein 1 subunit alpha	TCP1	sp|P17987|TCPA_HUMAN T-complex protein 1 subunit alpha OS=Homo sapiens OX=9606 GN=TCP1 PE=1 SV=1;tr|F5H136|F5H136_HUMAN T-complex protein 1 subunit alpha (Fragment) OS=Homo sapiens OX=9606 GN=TCP1 PE=1 SV=1;tr|E7ERF2|E7ERF2_HUMAN T-complex protein 1 subuni	8	3	3	3	3	2	1	3	1	1	3	2	1	3	1	1	3	2	1	3	1	1	9.9	9.9	9.9	60.343	556	556;136;433;59;91;111;332;401	0	15.621	By MS/MS	By MS/MS	By matching	By MS/MS	By MS/MS	By MS/MS	9.9	4.7	2	9.9	2.7	2.7
Q60FE6;Q60FE5;P21333;A6NDY9;A0A087WWY3;Q8TES4;Q6NXF2;Q96C61;F8WE98;B4E2F9;B4DTD5;Q86TQ3;H0Y5F3;H0Y5C6;Q2VP91;H7C2E7	Q60FE6;Q60FE5;P21333;A6NDY9;A0A087WWY3;Q8TES4	64;64;64;60;60;32;17;16;15;13;11;5;4;4;4;1	64;64;64;60;60;32;17;16;15;13;11;5;4;4;4;1	59;59;59;55;55;32;17;16;11;13;11;5;4;4;4;1	Filamin-A	FLNA;FLJ00119	tr|Q60FE6|Q60FE6_HUMAN Filamin A OS=Homo sapiens OX=9606 GN=FLNA PE=2 SV=1;tr|Q60FE5|Q60FE5_HUMAN Filamin-A OS=Homo sapiens OX=9606 GN=FLNA PE=1 SV=1;sp|P21333|FLNA_HUMAN Filamin-A OS=Homo sapiens OX=9606 GN=FLNA PE=1 SV=4;tr|A6NDY9|A6NDY9_HUMAN Filamin A	16	64	64	59	49	48	51	54	53	58	49	48	51	54	53	58	45	43	46	51	50	54	42.6	42.6	40.8	277.5	2612	2612;2620;2647;2315;2315;1455;983;838;604;780;678;177;232;281;307;90	0	323.31	By MS/MS	By MS/MS	By MS/MS	By MS/MS	By MS/MS	By MS/MS	32.9	32.7	34.3	37.1	35.6	39.8
P23142;Q8NBH6	P23142;Q8NBH6	19;17	3;3	1;1	Fibulin-1	FBLN1	sp|P23142|FBLN1_HUMAN Fibulin-1 OS=Homo sapiens OX=9606 GN=FBLN1 PE=1 SV=4;tr|Q8NBH6|Q8NBH6_HUMAN Fibulin-1 OS=Homo sapiens OX=9606 PE=2 SV=1	2	19	3	1	17	16	16	17	18	19	2	1	1	1	2	3	1	1	1	0	1	1	28	7	3.3	77.213	703	703;638	0	7.362	By MS/MS	By matching	By matching	By MS/MS	By MS/MS	By MS/MS	25.7	24.3	24.3	22.5	26.6	28
P24043;Q59H37;A0A087WYF1;A0A087WX80	P24043;Q59H37;A0A087WYF1;A0A087WX80	6;5;5;5	6;5;5;5	6;5;5;5	Laminin subunit alpha-2	LAMA2	sp|P24043|LAMA2_HUMAN Laminin subunit alpha-2 OS=Homo sapiens OX=9606 GN=LAMA2 PE=1 SV=4;tr|Q59H37|Q59H37_HUMAN Laminin alpha 2 subunit variant (Fragment) OS=Homo sapiens OX=9606 PE=2 SV=1;tr|A0A087WYF1|A0A087WYF1_HUMAN Laminin subunit alpha-2 OS=Homo sapi	4	6	6	6	4	5	4	3	4	3	4	5	4	3	4	3	4	5	4	3	4	3	2.6	2.6	2.6	343.9	3122	3122;1853;3118;3121	0	14.353	By MS/MS	By MS/MS	By MS/MS	By MS/MS	By MS/MS	By MS/MS	1.7	2.1	1.7	1.4	1.9	1.4
V9HWC0;P26038;Q6PJT4;V9GZ54	V9HWC0;P26038;Q6PJT4	5;5;4;2	5;5;4;2	3;3;2;1	Moesin	HEL70;MSN	tr|V9HWC0|V9HWC0_HUMAN Epididymis luminal protein 70 OS=Homo sapiens OX=9606 GN=HEL70 PE=2 SV=1;sp|P26038|MOES_HUMAN Moesin OS=Homo sapiens OX=9606 GN=MSN PE=1 SV=3;tr|Q6PJT4|Q6PJT4_HUMAN MSN protein (Fragment) OS=Homo sapiens OX=9606 GN=MSN PE=2 SV=1	4	5	5	3	2	1	3	3	4	1	2	1	3	3	4	1	0	0	1	2	3	0	10.1	10.1	7.3	67.819	577	577;577;329;103	0	10.612	By MS/MS	By MS/MS	By MS/MS	By MS/MS	By MS/MS	By MS/MS	2.8	1.6	5.5	6.1	8.8	1.6
Q53YD7;P26641;B4DUP0;B4DUK7;B4DSR4;Q2F838	Q53YD7;P26641;B4DUP0;B4DUK7	6;6;3;3;2;1	6;6;3;3;2;1	6;6;3;3;2;1	Elongation factor 1-gamma	EEF1G	tr|Q53YD7|Q53YD7_HUMAN EEF1G protein OS=Homo sapiens OX=9606 GN=EEF1G PE=2 SV=1;sp|P26641|EF1G_HUMAN Elongation factor 1-gamma OS=Homo sapiens OX=9606 GN=EEF1G PE=1 SV=3;tr|B4DUP0|B4DUP0_HUMAN cDNA FLJ59433, highly similar to Elongation factor 1-gamma OS=H	6	6	6	6	3	3	3	3	3	3	3	3	3	3	3	3	3	3	3	3	3	3	25.9	25.9	25.9	50.118	437	437;437;206;208;166;87	0	16.125	By MS/MS	By MS/MS	By MS/MS	By MS/MS	By matching	By MS/MS	10.5	17.4	11	8.9	14.9	8.9
P27348;B4DMT8;B4DY04;Q53S41;E9PG15;Q53RR5	P27348;B4DMT8;B4DY04;Q53S41	5;4;3;3;2;1	4;3;2;2;2;1	4;3;2;2;2;1	14-3-3 protein theta	YWHAQ	sp|P27348|1433T_HUMAN 14-3-3 protein theta OS=Homo sapiens OX=9606 GN=YWHAQ PE=1 SV=1;tr|B4DMT8|B4DMT8_HUMAN cDNA FLJ52118, highly similar to 14-3-3 protein theta OS=Homo sapiens OX=9606 PE=2 SV=1;tr|B4DY04|B4DY04_HUMAN cDNA FLJ51144, highly similar to 14-	6	5	4	4	4	3	3	4	3	4	3	2	2	3	2	3	3	2	2	3	2	3	22.4	22.4	22.4	27.764	245	245;210;125;147;149;98	0	32.024	By MS/MS	By MS/MS	By MS/MS	By MS/MS	By MS/MS	By MS/MS	16.7	16.7	16.7	16.7	16.7	22.4
Q53G71;V9HW88;P27797;B4DHR1;K7EJB9;B4E2Y9;K7EL50	Q53G71;V9HW88;P27797;B4DHR1;K7EJB9;B4E2Y9	5;5;5;3;3;3;2	5;5;5;3;3;3;2	5;5;5;3;3;3;2	Calreticulin	HEL-S-99n;CALR	tr|Q53G71|Q53G71_HUMAN Calreticulin variant (Fragment) OS=Homo sapiens OX=9606 PE=2 SV=1;tr|V9HW88|V9HW88_HUMAN Calreticulin, isoform CRA_b OS=Homo sapiens OX=9606 GN=HEL-S-99n PE=2 SV=1;sp|P27797|CALR_HUMAN Calreticulin OS=Homo sapiens OX=9606 GN=CALR PE=	7	5	5	5	4	4	4	5	4	4	4	4	4	5	4	4	4	4	4	5	4	4	20.9	20.9	20.9	46.918	406	406;417;417;212;247;296;163	0	43.392	By MS/MS	By MS/MS	By MS/MS	By MS/MS	By MS/MS	By MS/MS	18	18	18	20.9	18	18
P28072;Q6IAT9;A0A087X2I4	P28072;Q6IAT9;A0A087X2I4	2;2;1	2;2;1	2;2;1	Proteasome subunit beta type-6;Proteasome subunit beta type	PSMB6	sp|P28072|PSB6_HUMAN Proteasome subunit beta type-6 OS=Homo sapiens OX=9606 GN=PSMB6 PE=1 SV=4;tr|Q6IAT9|Q6IAT9_HUMAN Proteasome subunit beta OS=Homo sapiens OX=9606 GN=PSMB6 PE=2 SV=1;tr|A0A087X2I4|A0A087X2I4_HUMAN Proteasome subunit beta OS=Homo sapiens	3	2	2	2	1	1	1	1	0	1	1	1	1	1	0	1	1	1	1	1	0	1	20.9	20.9	20.9	25.357	239	239;239;213	0	7.4073	By MS/MS	By matching	By matching	By MS/MS		By MS/MS	16.3	16.3	16.3	4.6	0	4.6
Q53XB4;P34096	Q53XB4;P34096	1;1	1;1	1;1	Ribonuclease 4	RAB1;RNASE4	tr|Q53XB4|Q53XB4_HUMAN Epididymis secretory sperm binding protein OS=Homo sapiens OX=9606 GN=RAB1 PE=2 SV=1;sp|P34096|RNAS4_HUMAN Ribonuclease 4 OS=Homo sapiens OX=9606 GN=RNASE4 PE=1 SV=3	2	1	1	1	1	1	1	1	1	1	1	1	1	1	1	1	1	1	1	1	1	1	8.8	8.8	8.8	16.84	147	147;147	0.0071556	2.6841	By MS/MS	By MS/MS	By MS/MS	By MS/MS	By MS/MS	By MS/MS	8.8	8.8	8.8	8.8	8.8	8.8
P35443;E7ES19;B7Z832	P35443;E7ES19;B7Z832	14;13;12	11;10;9	10;9;8	Thrombospondin-4	THBS4	sp|P35443|TSP4_HUMAN Thrombospondin-4 OS=Homo sapiens OX=9606 GN=THBS4 PE=1 SV=2;tr|E7ES19|E7ES19_HUMAN Thrombospondin-4 OS=Homo sapiens OX=9606 GN=THBS4 PE=1 SV=1;tr|B7Z832|B7Z832_HUMAN cDNA FLJ51409, highly similar to Thrombospondin-4 OS=Homo sapiens OX=	3	14	11	10	14	14	14	14	14	13	11	11	11	11	11	10	10	10	10	10	10	9	20.7	16.6	15.3	105.87	961	961;870;870	0	323.31	By MS/MS	By MS/MS	By MS/MS	By MS/MS	By MS/MS	By MS/MS	20.7	20.7	20.7	20.7	20.7	19.7
P43034;B4DF38;I3L3N5;B4DZN3	P43034;B4DF38;I3L3N5;B4DZN3	4;3;3;3	4;3;3;3	4;3;3;3	Platelet-activating factor acetylhydrolase IB subunit alpha	PAFAH1B1	sp|P43034|LIS1_HUMAN Platelet-activating factor acetylhydrolase IB subunit alpha OS=Homo sapiens OX=9606 GN=PAFAH1B1 PE=1 SV=2;tr|B4DF38|B4DF38_HUMAN cDNA FLJ52123, highly similar to Platelet-activating factor acetylhydrolase IB alpha subunit OS=Homo sapie	4	4	4	4	4	2	2	4	4	2	4	2	2	4	4	2	4	2	2	4	4	2	12	12	12	46.637	410	410;205;208;239	0	13.316	By MS/MS	By MS/MS	By MS/MS	By MS/MS	By MS/MS	By MS/MS	12	6.6	6.6	12	12	5.4
P48426;H7BXS3;B4DH09;S4R320	P48426;H7BXS3;B4DH09	3;2;2;1	3;2;2;1	3;2;2;1	Phosphatidylinositol 5-phosphate 4-kinase type-2 alpha	PIP4K2A	sp|P48426|PI42A_HUMAN Phosphatidylinositol 5-phosphate 4-kinase type-2 alpha OS=Homo sapiens OX=9606 GN=PIP4K2A PE=1 SV=2;tr|H7BXS3|H7BXS3_HUMAN Phosphatidylinositol 5-phosphate 4-kinase type-2 alpha OS=Homo sapiens OX=9606 GN=PIP4K2A PE=1 SV=1;tr|B4DH09|B	4	3	3	3	1	1	1	3	3	3	1	1	1	3	3	3	1	1	1	3	3	3	9.6	9.6	9.6	46.224	406	406;266;266;142	0	6.9907	By MS/MS	By MS/MS	By matching	By MS/MS	By MS/MS	By MS/MS	3.7	3.7	3.7	9.6	9.6	9.6
P49327;A0A0U1RQF0;Q6PJJ3	P49327;A0A0U1RQF0	23;22;6	23;22;6	23;22;6	Fatty acid synthase;[Acyl-carrier-protein] S-acetyltransferase;[Acyl-carrier-protein] S-malonyltransferase;3-oxoacyl-[acyl-carrier-protein] synthase;3-oxoacyl-[acyl-carrier-protein] reductase;3-hydroxyacyl-[acyl-carrier-protein] dehydratase;Enoyl-[acyl-carrier-protein] reductase;Oleoyl-[acyl-carrier-protein] hydrolase	FASN	sp|P49327|FAS_HUMAN Fatty acid synthase OS=Homo sapiens OX=9606 GN=FASN PE=1 SV=3;tr|A0A0U1RQF0|A0A0U1RQF0_HUMAN Fatty acid synthase OS=Homo sapiens OX=9606 GN=FASN PE=1 SV=1	3	23	23	23	15	17	17	16	17	18	15	17	17	16	17	18	15	17	17	16	17	18	15.7	15.7	15.7	273.42	2511	2511;2509;774	0	323.31	By MS/MS	By MS/MS	By MS/MS	By MS/MS	By MS/MS	By MS/MS	10.2	11.4	11.6	11	12	12.3
Q0VGA5;Q53HA4;Q5T5C7;P49591	Q0VGA5;Q53HA4;Q5T5C7;P49591	2;2;2;2	2;2;2;2	2;2;2;2	Serine--tRNA ligase, cytoplasmic	SARS	tr|Q0VGA5|Q0VGA5_HUMAN SARS protein OS=Homo sapiens OX=9606 GN=SARS PE=2 SV=1;tr|Q53HA4|Q53HA4_HUMAN Seryl-tRNA synthetase variant (Fragment) OS=Homo sapiens OX=9606 PE=2 SV=1;tr|Q5T5C7|Q5T5C7_HUMAN Serine--tRNA ligase, cytoplasmic OS=Homo sapiens OX=9606	4	2	2	2	1	0	1	1	2	1	1	0	1	1	2	1	1	0	1	1	2	1	5.9	5.9	5.9	58.406	511	511;514;536;514	0	3.868	By MS/MS		By MS/MS	By matching	By MS/MS	By MS/MS	2.9	0	2.9	2.9	5.9	2.9
P52209;B4DL86;B4E2U0;K7EMN2;K7EM49;A9Z1X1;B4DV68;K7ELN9;K7EPF6	P52209;B4DL86;B4E2U0;K7EMN2;K7EM49;A9Z1X1;B4DV68	6;5;5;3;3;3;3;2;2	6;5;5;3;3;3;3;2;2	6;5;5;3;3;3;3;2;2	6-phosphogluconate dehydrogenase, decarboxylating	PGD	sp|P52209|6PGD_HUMAN 6-phosphogluconate dehydrogenase, decarboxylating OS=Homo sapiens OX=9606 GN=PGD PE=1 SV=3;tr|B4DL86|B4DL86_HUMAN 6-phosphogluconate dehydrogenase, decarboxylating OS=Homo sapiens OX=9606 PE=2 SV=1;tr|B4E2U0|B4E2U0_HUMAN 6-phosphogluco	9	6	6	6	2	3	3	2	3	5	2	3	3	2	3	5	2	3	3	2	3	5	19.9	19.9	19.9	53.139	483	483;429;461;160;205;289;299;224;256	0	107.1	By MS/MS	By MS/MS	By MS/MS	By MS/MS	By MS/MS	By MS/MS	7.5	9.9	9.9	7.5	9.7	17.4
V9HW80;P55072;Q96IF9;Q0IIN5;Q9NTC4;Q9HAP0;Q9HAP1;C9JUP7;C9IZA5	V9HW80;P55072;Q96IF9;Q0IIN5;Q9NTC4	19;19;15;13;12;9;5;3;3	19;19;15;13;12;9;5;3;3	19;19;15;13;12;9;5;3;3	Transitional endoplasmic reticulum ATPase	HEL-S-70;VCP;DKFZp434K0126	tr|V9HW80|V9HW80_HUMAN Epididymis luminal protein 220 OS=Homo sapiens OX=9606 GN=HEL-S-70 PE=2 SV=1;sp|P55072|TERA_HUMAN Transitional endoplasmic reticulum ATPase OS=Homo sapiens OX=9606 GN=VCP PE=1 SV=4;tr|Q96IF9|Q96IF9_HUMAN VCP protein (Fragment) OS=Hom	9	19	19	19	14	13	12	14	15	16	14	13	12	14	15	16	14	13	12	14	15	16	41.1	41.1	41.1	89.321	806	806;806;644;475;431;305;307;115;160	0	180.97	By MS/MS	By MS/MS	By MS/MS	By MS/MS	By MS/MS	By MS/MS	30.5	28	26.4	28.7	30	35.5
Q6FHZ4;P56470;B4DJR1;B4DKK5;M0QZ93	Q6FHZ4;P56470;B4DJR1;B4DKK5;M0QZ93	2;2;1;1;1	2;2;1;1;1	2;2;1;1;1	Galectin;Galectin-4	LGALS4	tr|Q6FHZ4|Q6FHZ4_HUMAN Galectin OS=Homo sapiens OX=9606 GN=LGALS4 PE=2 SV=1;sp|P56470|LEG4_HUMAN Galectin-4 OS=Homo sapiens OX=9606 GN=LGALS4 PE=1 SV=1;tr|B4DJR1|B4DJR1_HUMAN Galectin OS=Homo sapiens OX=9606 PE=2 SV=1;tr|B4DKK5|B4DKK5_HUMAN Galectin OS=Hom	5	2	2	2	1	1	1	1	1	2	1	1	1	1	1	2	1	1	1	1	1	2	11.1	11.1	11.1	35.941	323	323;323;141;171;218	0	6.0309	By MS/MS	By MS/MS	By MS/MS	By MS/MS	By MS/MS	By MS/MS	4.3	4.3	4.3	4.3	4.3	11.1
Q69YG1;P58546	Q69YG1;P58546	1;1	1;1	1;1	Myotrophin	DKFZp761E1322;MTPN	tr|Q69YG1|Q69YG1_HUMAN Myotrophin OS=Homo sapiens OX=9606 GN=DKFZp761E1322 PE=2 SV=1;sp|P58546|MTPN_HUMAN Myotrophin OS=Homo sapiens OX=9606 GN=MTPN PE=1 SV=2	2	1	1	1	1	0	1	1	1	1	1	0	1	1	1	1	1	0	1	1	1	1	17.8	17.8	17.8	12.895	118	118;118	0	4.5966	By matching		By MS/MS	By MS/MS	By MS/MS	By matching	17.8	0	17.8	17.8	17.8	17.8
P60709;Q53G99;Q1KLZ0;B4E335;Q8WVW5;Q53GK6;Q53G76;B4DW52;A0A2R8Y793;B7ZAP6;Q6PJ43;B3KWQ3;Q96FU6;A5GZ75;V9HVZ7;E7EVS6;A0A2R8YGF8;B3KUD3;G5E9R0;Q96DE1;C9JZR7;C9JUM1;Q6S8J3;A4UCT3;C9JTX5;Q562R1;A0A2R8YEA7;F1BXA6;A5A3E0;P0CG38;B3KPP5;A0A2R8YFE2;Q562X9;Q562S0;Q562Y6;Q562N8;Q562Z7;F8WCH0;Q562R8;Q562M3;A0AUL6;Q562M5;Q562L6;G8FSY7;Q562L9;L0R5C4;Q9BYX7;P0CG39;Q562L5;Q562N0;Q9UE89;Q562Y8;K4ENJ5;Q562N6;Q562N…	P60709;Q53G99;Q1KLZ0;B4E335;Q8WVW5;Q53GK6;Q53G76;B4DW52;A0A2R8Y793;B7ZAP6;Q6PJ43;B3KWQ3	24;24;24;23;23;22;22;21;18;15;15;14;11;10;10;10;10;10;9;9;8;8;8;8;7;6;6;6;6;5;5;5;4;4;4;4;4;3;3;3;3;3;3;3;3;3;3;3;3;3;3;3;2;2;2;2;2;2;2;2;2;2;2;2;1;1;1;1;1;1;1;1;1;1;1;1;1;1;1;1;1;1;1;1;1;1;1;1;1;1;1;1	24;24;24;23;23;22;22;21;18;15;15;14;11;10;10;10;10;10;9;9;8;8;8;8;7;6;6;6;6;5;5;5;4;4;4;4;4;3;3;3;3;3;3;3;3;3;3;3;3;3;3;3;2;2;2;2;2;2;2;2;2;2;2;2;1;1;1;1;1;1;1;1;1;1;1;1;1;1;1;1;1;1;1;1;1;1;1;1;1;1;1;1	1;1;1;1;0;1;1;1;1;0;0;0;0;0;0;1;1;0;1;0;1;1;0;0;1;0;0;0;0;0;0;0;0;0;0;0;0;0;0;0;0;0;0;0;0;0;0;0;0;0;0;0;0;0;0;0;0;0;0;0;0;0;0;0;0;0;0;0;0;0;0;0;0;0;0;0;0;0;0;0;0;0;0;0;0;0;0;0;0;0;0;0	Actin, cytoplasmic 1;Actin, cytoplasmic 1, N-terminally processed	ACTB;PS1TP5BP1;ACTG1	sp|P60709|ACTB_HUMAN Actin, cytoplasmic 1 OS=Homo sapiens OX=9606 GN=ACTB PE=1 SV=1;tr|Q53G99|Q53G99_HUMAN Beta actin variant (Fragment) OS=Homo sapiens OX=9606 PE=2 SV=1;tr|Q1KLZ0|Q1KLZ0_HUMAN HCG15971, isoform CRA_a OS=Homo sapiens OX=9606 GN=PS1TP5BP1 P	92	24	24	1	23	24	22	24	23	24	23	24	22	24	23	24	1	1	1	1	1	1	83.5	83.5	4.5	41.736	375	375;375;375;351;363;375;375;347;309;294;263;253;165;151;223;163;165;342;125;159;102;96;1075;132;80;376;157;109;1075;1075;186;79;103;103;103;103;103;52;103;103;103;103;103;230;103;446;375;1038;103;103;71;103;97;103;103;103;103;97;103;103;103;103;97;103;47;103;103;103;103;103;63;103;103;103;103;103;103;103;103;103;103;103;103;103;103;103;103;103;103;103;103;103	0	323.31	By MS/MS	By MS/MS	By MS/MS	By MS/MS	By MS/MS	By MS/MS	75.7	83.5	75.7	83.5	75.7	83.5
P60985	P60985	1	1	1	Keratinocyte differentiation-associated protein	KRTDAP	sp|P60985|KTDAP_HUMAN Keratinocyte differentiation-associated protein OS=Homo sapiens OX=9606 GN=KRTDAP PE=1 SV=1	1	1	1	1	1	1	1	1	1	1	1	1	1	1	1	1	1	1	1	1	1	1	11.1	11.1	11.1	11.05	99	99	0	4.6447	By MS/MS	By MS/MS	By MS/MS	By MS/MS	By MS/MS	By MS/MS	11.1	11.1	11.1	11.1	11.1	11.1
P62314;J3QLR7;J3QLI9;Q7Z5A3	P62314;J3QLR7;J3QLI9;Q7Z5A3	2;1;1;1	2;1;1;1	2;1;1;1	Small nuclear ribonucleoprotein Sm D1	SNRPD1	sp|P62314|SMD1_HUMAN Small nuclear ribonucleoprotein Sm D1 OS=Homo sapiens OX=9606 GN=SNRPD1 PE=1 SV=1;tr|J3QLR7|J3QLR7_HUMAN Small nuclear ribonucleoprotein Sm D1 OS=Homo sapiens OX=9606 GN=SNRPD1 PE=1 SV=1;tr|J3QLI9|J3QLI9_HUMAN Small nuclear ribonucleop	4	2	2	2	1	2	1	1	1	0	1	2	1	1	1	0	1	2	1	1	1	0	26.1	26.1	26.1	13.281	119	119;44;75;119	0	5.0098	By matching	By MS/MS	By MS/MS	By MS/MS	By MS/MS		9.2	26.1	9.2	9.2	9.2	0
P63261;B4E3A4;B4DVQ0;I3L3I0;I3L1U9;I3L4N8;I3L3R2;K7EM38;J3KT65;A1E282	P63261;B4E3A4;B4DVQ0;I3L3I0;I3L1U9;I3L4N8	24;22;21;13;13;12;10;9;9;8	1;1;1;1;1;1;1;1;1;0	1;1;1;1;1;1;1;1;1;0	Actin, cytoplasmic 2;Actin, cytoplasmic 2, N-terminally processed	ACTG1	sp|P63261|ACTG_HUMAN Actin, cytoplasmic 2 OS=Homo sapiens OX=9606 GN=ACTG1 PE=1 SV=1;tr|B4E3A4|B4E3A4_HUMAN cDNA FLJ57283, highly similar to Actin, cytoplasmic 2 OS=Homo sapiens OX=9606 PE=2 SV=1;tr|B4DVQ0|B4DVQ0_HUMAN cDNA FLJ58286, highly similar to Acti	10	24	1	1	23	24	22	24	23	24	1	1	1	1	1	1	1	1	1	1	1	1	83.5	4.5	4.5	41.792	375	375;356;333;214;214;241;164;133;198;121	0	59.204	By MS/MS	By MS/MS	By MS/MS	By MS/MS	By MS/MS	By MS/MS	75.7	83.5	75.7	83.5	75.7	83.5
P68032;P62736;P63267;D2JYH4;P68133;A8K3K1;B3KW67;B7Z6P1;A6NL76;Q7Z7J6;B4DUI8;Q13707;B8ZZJ2;B7Z6I1;F6QUT6;F6UVQ4;C9JFL5;F8WB63	P68032;P62736;P63267;D2JYH4;P68133;A8K3K1;B3KW67;B7Z6P1;A6NL76;Q7Z7J6;B4DUI8;Q13707;B8ZZJ2;B7Z6I1;F6QUT6;F6UVQ4;C9JFL5;F8WB63	14;13;13;13;12;12;12;12;10;10;9;8;7;7;7;7;7;7	1;1;1;1;1;1;1;1;1;1;1;1;1;1;1;1;1;1	1;1;1;1;1;1;1;1;1;1;1;1;1;1;1;1;1;1	Actin, alpha cardiac muscle 1;Actin, aortic smooth muscle;Actin, gamma-enteric smooth muscle;Actin, alpha skeletal muscle	ACTC1;ACTA2;ACTG2;ACTA1	sp|P68032|ACTC_HUMAN Actin, alpha cardiac muscle 1 OS=Homo sapiens OX=9606 GN=ACTC1 PE=1 SV=1;sp|P62736|ACTA_HUMAN Actin, aortic smooth muscle OS=Homo sapiens OX=9606 GN=ACTA2 PE=1 SV=1;sp|P63267|ACTH_HUMAN Actin, gamma-enteric smooth muscle OS=Homo sapien	18	14	1	1	14	14	13	14	14	14	1	1	1	1	1	1	1	1	1	1	1	1	36.3	4.2	4.2	42.019	377	377;377;376;377;377;377;376;343;254;254;332;330;119;154;151;151;144;105	0	4.147	By MS/MS	By MS/MS	By MS/MS	By MS/MS	By MS/MS	By MS/MS	36.3	36.3	36.3	36.3	36.3	36.3
P68104;Q5VTE0;Q53HR5;Q53G85;Q53HM9;Q53GE9;Q53HQ7;Q6IPT9;Q6IPN6;Q6IPS9;A8K9C4;A0A087WVQ9;Q53GA1;B4DNE0;Q96RE1;Q8IUB0;Q9NZS6;Q53G89;B4DV42;A0A087WV01;Q9H2I7;Q8TBL1;Q6P082;Q96C29;Q504Z0;Q6P4C9;Q96CD8;Q53HR1;Q16577;B4E2C5;A6PW80;Q14222;Q5JR01;A9X7H1;Q96EB3;Q2F837	P68104;Q5VTE0;Q53HR5;Q53G85;Q53HM9;Q53GE9;Q53HQ7;Q6IPT9;Q6IPN6;Q6IPS9;A8K9C4;A0A087WVQ9;Q53GA1;B4DNE0;Q96RE1;Q8IUB0;Q9NZS6;Q53G89;B4DV42;A0A087WV01;Q9H2I7;Q8TBL1;Q6P082;Q96C29;Q504Z0;Q6P4C9;Q96CD8;Q53HR1	9;9;9;9;9;9;9;9;9;9;8;8;8;8;7;6;6;6;6;5;5;5;5;5;5;5;5;5;4;4;3;3;3;2;2;2	9;9;9;9;9;9;9;9;9;9;8;8;8;8;7;6;6;6;6;5;5;5;5;5;5;5;5;5;4;4;3;3;3;2;2;2	4;4;4;4;4;4;4;4;4;4;4;4;3;4;4;3;3;3;4;2;2;3;3;3;3;3;3;2;1;2;1;1;1;1;1;1	Elongation factor 1-alpha 1;Putative elongation factor 1-alpha-like 3;Elongation factor 1-alpha	EEF1A1;EEF1A1P5;EEF1A1L14	sp|P68104|EF1A1_HUMAN Elongation factor 1-alpha 1 OS=Homo sapiens OX=9606 GN=EEF1A1 PE=1 SV=1;sp|Q5VTE0|EF1A3_HUMAN Putative elongation factor 1-alpha-like 3 OS=Homo sapiens OX=9606 GN=EEF1A1P5 PE=5 SV=1;tr|Q53HR5|Q53HR5_HUMAN Elongation factor 1-alpha (Fr	36	9	9	4	8	8	8	9	8	8	8	8	8	9	8	8	4	4	4	4	4	4	32.3	32.3	19.9	50.14	462	462;462;462;462;462;462;462;462;462;462;462;441;462;395;398;361;426;433;414;426;427;250;251;248;308;290;287;366;398;308;106;227;145;177;161;93	0	91.105	By MS/MS	By MS/MS	By MS/MS	By MS/MS	By MS/MS	By MS/MS	30.3	30.3	30.3	32.3	30.1	30.1
P68366;C9JEV8;C9JQ00;C9JJQ8;C9JDL2	P68366	16;5;5;5;4	3;3;3;3;2	3;3;3;3;2	Tubulin alpha-4A chain	TUBA4A	sp|P68366|TBA4A_HUMAN Tubulin alpha-4A chain OS=Homo sapiens OX=9606 GN=TUBA4A PE=1 SV=1	5	16	3	3	15	14	15	16	14	14	3	3	3	3	3	3	3	3	3	3	3	3	59.2	15	15	49.924	448	448;153;180;198;119	0	68.216	By MS/MS	By MS/MS	By MS/MS	By MS/MS	By MS/MS	By MS/MS	56.7	54.7	56.7	59.2	54.7	54.7
P68371;Q8IZ29;Q8IWP6;Q8N6N5;B3KML9;A0A024QZU2;Q96HX0;O43209;B7Z4N1;B4DFH6;Q1KSF8;Q9UGA2;M0R2D3;K7ESM5;B4DNW1;A1L195;A6NNZ2;M0QYM7;G3V2A3;M0R042;A1L196;A4UCT2;M0R1I1;A0A075B724;M0R2T4;I0CMK4	P68371;Q8IZ29;Q8IWP6;Q8N6N5;B3KML9;A0A024QZU2;Q96HX0;O43209	17;17;16;16;13;10;9;9;8;8;7;7;5;5;4;4;4;3;3;2;2;2;1;1;1;1	17;17;16;16;13;10;9;9;8;8;7;7;5;5;4;4;4;3;3;2;2;2;1;1;1;1	1;1;1;1;1;0;0;0;0;0;0;0;0;0;1;0;0;0;0;0;0;0;0;0;0;0	Tubulin beta-4B chain	TUBB4B;TUBB2C;TUBB2B	sp|P68371|TBB4B_HUMAN Tubulin beta-4B chain OS=Homo sapiens OX=9606 GN=TUBB4B PE=1 SV=1;tr|Q8IZ29|Q8IZ29_HUMAN Tubulin beta chain OS=Homo sapiens OX=9606 GN=TUBB2C PE=2 SV=1;tr|Q8IWP6|Q8IWP6_HUMAN Tubulin beta chain OS=Homo sapiens OX=9606 PE=2 SV=1;tr|Q8N	26	17	17	1	14	15	13	16	16	15	14	15	13	16	16	15	1	1	1	1	1	1	56.6	56.6	2.7	49.83	445	445;445;445;445;397;373;227;342;354;236;208;325;155;338;193;188;444;160;189;144;151;88;74;119;104;218	0	323.31	By MS/MS	By MS/MS	By MS/MS	By MS/MS	By MS/MS	By MS/MS	45.6	49.4	43.8	52.8	53.3	49.9
P68431	P68431	1	1	1	Histone H3.1	HIST1H3A	sp|P68431|H31_HUMAN Histone H3.1 OS=Homo sapiens OX=9606 GN=HIST1H3A PE=1 SV=2	1	1	1	1	1	1	1	1	1	1	1	1	1	1	1	1	1	1	1	1	1	1	23.5	23.5	23.5	15.404	136	136	0	56.493	By MS/MS	By MS/MS	By MS/MS	By MS/MS	By MS/MS	By MS/MS	23.5	23.5	23.5	23.5	23.5	23.5
P78527	P78527	1	1	1	DNA-dependent protein kinase catalytic subunit	PRKDC	sp|P78527|PRKDC_HUMAN DNA-dependent protein kinase catalytic subunit OS=Homo sapiens OX=9606 GN=PRKDC PE=1 SV=3	1	1	1	1	1	0	1	0	0	0	1	0	1	0	0	0	1	0	1	0	0	0	0.3	0.3	0.3	469.08	4128	4128	0.0054945	2.8423	By MS/MS		By matching				0.3	0	0.3	0	0	0
V9HW11;P78539	V9HW11;P78539	5;5	5;5	5;5	Sushi repeat-containing protein SRPX	HEL-S-83p;SRPX	tr|V9HW11|V9HW11_HUMAN Epididymis secretory sperm binding protein Li 83p OS=Homo sapiens OX=9606 GN=HEL-S-83p PE=2 SV=1;sp|P78539|SRPX_HUMAN Sushi repeat-containing protein SRPX OS=Homo sapiens OX=9606 GN=SRPX PE=1 SV=1	2	5	5	5	2	3	3	3	2	4	2	3	3	3	2	4	2	3	3	3	2	4	19.3	19.3	19.3	51.147	461	461;464	0	17.282	By MS/MS	By MS/MS	By MS/MS	By MS/MS	By MS/MS	By MS/MS	5.6	12.8	10.2	9.3	5.6	13.9
P80511	P80511	1	1	1	Protein S100-A12;Calcitermin	S100A12	sp|P80511|S10AC_HUMAN Protein S100-A12 OS=Homo sapiens OX=9606 GN=S100A12 PE=1 SV=2	1	1	1	1	1	1	1	1	1	0	1	1	1	1	1	0	1	1	1	1	1	0	21.7	21.7	21.7	10.575	92	92	0	4.347	By MS/MS	By MS/MS	By MS/MS	By MS/MS	By MS/MS		21.7	21.7	21.7	21.7	21.7	0
T1R7N1;T1R7M6;T1R7A8;T1R7Q9;T1R7N3;T1S9D5;P98088;Q14887	T1R7N1;T1R7M6;T1R7A8;T1R7Q9;T1R7N3;T1S9D5;P98088	3;3;3;3;3;3;3;1	3;3;3;3;3;3;3;1	3;3;3;3;3;3;3;1	Mucin-5AC	MUC5AC	tr|T1R7N1|T1R7N1_HUMAN MUC5AC (Fragment) OS=Homo sapiens OX=9606 GN=MUC5AC PE=4 SV=1;tr|T1R7M6|T1R7M6_HUMAN MUC5AC (Fragment) OS=Homo sapiens OX=9606 GN=MUC5AC PE=4 SV=1;tr|T1R7A8|T1R7A8_HUMAN MUC5AC (Fragment) OS=Homo sapiens OX=9606 GN=MUC5AC PE=4 SV=1;t	8	3	3	3	1	1	1	1	1	3	1	1	1	1	1	3	1	1	1	1	1	3	6.6	6.6	6.6	342.47	3395	3395;3483;3483;4066;4066;5060;5654;477	0	9.4502	By MS/MS	By MS/MS	By MS/MS	By MS/MS	By MS/MS	By MS/MS	1.7	0.6	0.6	4.2	4.2	6.6
Q04828;H0Y804;P52895;Q59GU2;B4DK69;A6NHU4;B4E0M1;S4R3P0;Q2XPP3;B4DKT3;S4R3D5;S4R3Z2;A0A0A0MSS8;P42330;P17516	Q04828;H0Y804;P52895;Q59GU2;B4DK69	10;7;7;6;6;4;3;3;3;1;1;1;1;1;1	10;7;7;6;6;4;3;3;3;1;1;1;1;1;1	10;7;7;6;6;4;3;3;3;1;1;1;1;1;1	Aldo-keto reductase family 1 member C1;Aldo-keto reductase family 1 member C2	AKR1C1;AKR1C2	sp|Q04828|AK1C1_HUMAN Aldo-keto reductase family 1 member C1 OS=Homo sapiens OX=9606 GN=AKR1C1 PE=1 SV=1;tr|H0Y804|H0Y804_HUMAN Aldo-keto reductase family 1 member C1 (Fragment) OS=Homo sapiens OX=9606 GN=AKR1C1 PE=1 SV=1;sp|P52895|AK1C2_HUMAN Aldo-keto re	15	10	10	10	7	6	6	10	10	9	7	6	6	10	10	9	7	6	6	10	10	9	50.5	50.5	50.5	36.788	323	323;248;323;286;297;205;146;200;323;138;155;300;323;323;323	0	110.59	By MS/MS	By MS/MS	By MS/MS	By MS/MS	By MS/MS	By MS/MS	39.3	32.2	32.2	50.5	50.5	45.2
Q06210;E5RJP4;B4DN38;A0A0S2Z4W6;B3KMR8;B2RB90;A0A0S2Z4X9;O94808	Q06210	4;1;1;1;1;1;1;1	4;1;1;1;1;1;1;1	4;1;1;1;1;1;1;1	Glutamine--fructose-6-phosphate aminotransferase [isomerizing] 1	GFPT1	sp|Q06210|GFPT1_HUMAN Glutamine--fructose-6-phosphate aminotransferase [isomerizing] 1 OS=Homo sapiens OX=9606 GN=GFPT1 PE=1 SV=3	8	4	4	4	2	3	3	4	3	4	2	3	3	4	3	4	2	3	3	4	3	4	8.6	8.6	8.6	78.806	699	699;216;607;628;682;682;682;682	0	50.014	By MS/MS	By MS/MS	By MS/MS	By MS/MS	By MS/MS	By MS/MS	4.4	6.7	6.7	8.6	6.6	8.6
Q07954;Q59FG2;Q6PJ72;H0YJI8;Q7Z7K9	Q07954	27;10;4;2;2	27;10;4;2;2	27;10;4;2;2	Prolow-density lipoprotein receptor-related protein 1;Low-density lipoprotein receptor-related protein 1 85 kDa subunit;Low-density lipoprotein receptor-related protein 1 515 kDa subunit;Low-density lipoprotein receptor-related protein 1 intracellular domain	LRP1	sp|Q07954|LRP1_HUMAN Prolow-density lipoprotein receptor-related protein 1 OS=Homo sapiens OX=9606 GN=LRP1 PE=1 SV=2	5	27	27	27	20	21	21	8	12	10	20	21	21	8	12	10	20	21	21	8	12	10	10.9	10.9	10.9	504.6	4544	4544;2359;439;139;296	0	140.61	By MS/MS	By MS/MS	By MS/MS	By MS/MS	By MS/MS	By MS/MS	8.5	8.6	8.5	2.6	4.6	4.2
Q08830;D3DSP9	Q08830;D3DSP9	2;1	2;1	2;1	Fibrinogen-like protein 1	FGL1	sp|Q08830|FGL1_HUMAN Fibrinogen-like protein 1 OS=Homo sapiens OX=9606 GN=FGL1 PE=1 SV=3;tr|D3DSP9|D3DSP9_HUMAN Fibrinogen-like 1, isoform CRA_d OS=Homo sapiens OX=9606 GN=FGL1 PE=4 SV=1	2	2	2	2	0	0	1	0	2	1	0	0	1	0	2	1	0	0	1	0	2	1	13.1	13.1	13.1	36.379	312	312;253	0	5.9201			By MS/MS		By MS/MS	By MS/MS	0	0	8.7	0	13.1	8.7
Q09666;Q8N274;B4DTV0;Q6ZQN2;Q13727	Q09666;Q8N274;B4DTV0;Q6ZQN2	4;3;3;2;1	4;3;3;2;1	4;3;3;2;1	Neuroblast differentiation-associated protein AHNAK	AHNAK	sp|Q09666|AHNK_HUMAN Neuroblast differentiation-associated protein AHNAK OS=Homo sapiens OX=9606 GN=AHNAK PE=1 SV=2;tr|Q8N274|Q8N274_HUMAN cDNA FLJ33834 fis, clone CTONG2004264, moderately similar to NEUROBLAST DIFFERENTIATION ASSOCIATED PROTEIN AHNAK OS=H	5	4	4	4	1	2	1	3	3	4	1	2	1	3	3	4	1	2	1	3	3	4	4.3	4.3	4.3	629.09	5890	5890;791;1079;1714;534	0	7.3717	By matching	By MS/MS	By matching	By MS/MS	By MS/MS	By MS/MS	0.3	1.6	0.3	3.1	4.1	4.3
Q0PNF2;Q9NY15	Q0PNF2;Q9NY15	1;1	1;1	1;1	Stabilin-1	STAB1	tr|Q0PNF2|Q0PNF2_HUMAN FEX1 OS=Homo sapiens OX=9606 PE=2 SV=1;sp|Q9NY15|STAB1_HUMAN Stabilin-1 OS=Homo sapiens OX=9606 GN=STAB1 PE=1 SV=3	2	1	1	1	1	1	1	1	1	1	1	1	1	1	1	1	1	1	1	1	1	1	0.9	0.9	0.9	275.44	2570	2570;2570	0	18.963	By MS/MS	By matching	By MS/MS	By MS/MS	By MS/MS	By MS/MS	0.9	0.9	0.9	0.9	0.9	0.9
Q13103	Q13103	1	1	1	Secreted phosphoprotein 24	SPP2	sp|Q13103|SPP24_HUMAN Secreted phosphoprotein 24 OS=Homo sapiens OX=9606 GN=SPP2 PE=1 SV=1	1	1	1	1	1	1	1	1	1	1	1	1	1	1	1	1	1	1	1	1	1	1	5.7	5.7	5.7	24.337	211	211	0	38.075	By matching	By MS/MS	By MS/MS	By MS/MS	By MS/MS	By MS/MS	5.7	5.7	5.7	5.7	5.7	5.7
Q9P1D9;Q5U0F4;Q53HU7;Q13347	Q9P1D9;Q5U0F4;Q53HU7;Q13347	1;1;1;1	1;1;1;1	1;1;1;1	Eukaryotic translation initiation factor 3 subunit I	EIF3I	tr|Q9P1D9|Q9P1D9_HUMAN PRO2242 OS=Homo sapiens OX=9606 PE=2 SV=1;tr|Q5U0F4|Q5U0F4_HUMAN Eukaryotic translation initiation factor 3 subunit I OS=Homo sapiens OX=9606 GN=EIF3S2 PE=2 SV=1;tr|Q53HU7|Q53HU7_HUMAN Eukaryotic translation initiation factor 3 subun	4	1	1	1	1	0	1	1	0	0	1	0	1	1	0	0	1	0	1	1	0	0	16.4	16.4	16.4	8.4352	73	73;325;325;325	0.0071685	2.6943	By MS/MS		By MS/MS	By MS/MS			16.4	0	16.4	16.4	0	0
Q13442;F8WBW6	Q13442;F8WBW6	2;1	2;1	2;1	28 kDa heat- and acid-stable phosphoprotein	PDAP1	sp|Q13442|HAP28_HUMAN 28 kDa heat- and acid-stable phosphoprotein OS=Homo sapiens OX=9606 GN=PDAP1 PE=1 SV=1;tr|F8WBW6|F8WBW6_HUMAN 28 kDa heat- and acid-stable phosphoprotein OS=Homo sapiens OX=9606 GN=PDAP1 PE=1 SV=1	2	2	2	2	2	1	1	2	2	2	2	1	1	2	2	2	2	1	1	2	2	2	16	16	16	20.63	181	181;39	0	4.166	By MS/MS	By MS/MS	By MS/MS	By MS/MS	By MS/MS	By MS/MS	16	7.2	7.2	16	16	16
Q14204;A0A2R8Y542;A0A2R8Y6H2;A0A2R8Y5T0;A0A2R8Y706	Q14204;A0A2R8Y542;A0A2R8Y6H2;A0A2R8Y5T0;A0A2R8Y706	2;1;1;1;1	2;1;1;1;1	2;1;1;1;1	Cytoplasmic dynein 1 heavy chain 1	DYNC1H1	sp|Q14204|DYHC1_HUMAN Cytoplasmic dynein 1 heavy chain 1 OS=Homo sapiens OX=9606 GN=DYNC1H1 PE=1 SV=5;tr|A0A2R8Y542|A0A2R8Y542_HUMAN Cytoplasmic dynein 1 heavy chain 1 (Fragment) OS=Homo sapiens OX=9606 GN=DYNC1H1 PE=1 SV=1;tr|A0A2R8Y6H2|A0A2R8Y6H2_HUMAN C	5	2	2	2	1	0	0	0	1	0	1	0	0	0	1	0	1	0	0	0	1	0	0.7	0.7	0.7	532.4	4646	4646;1076;1400;1476;1942	0	4.1167	By MS/MS				By MS/MS		0.3	0	0	0	0.4	0
Q15113;B4DPJ4;A4D2D2	Q15113;B4DPJ4;A4D2D2	2;1;1	2;1;1	2;1;1	Procollagen C-endopeptidase enhancer 1	PCOLCE	sp|Q15113|PCOC1_HUMAN Procollagen C-endopeptidase enhancer 1 OS=Homo sapiens OX=9606 GN=PCOLCE PE=1 SV=2;tr|B4DPJ4|B4DPJ4_HUMAN cDNA FLJ55126, highly similar to Procollagen C-endopeptidase enhancer 1 OS=Homo sapiens OX=9606 PE=2 SV=1;tr|A4D2D2|A4D2D2_HUMAN	3	2	2	2	1	2	1	1	1	1	1	2	1	1	1	1	1	2	1	1	1	1	4.9	4.9	4.9	47.972	449	449;181;449	0	6.6984	By MS/MS	By MS/MS	By MS/MS	By MS/MS	By MS/MS	By MS/MS	2	4.9	2	2	2	2
Q15149;H0YDN1;E9PMV1;D3DWL0;E9PIA2;E9PKG0;Q96IE3;A0A075B730;P58107	Q15149;H0YDN1	10;7;4;2;1;1;1;1;1	10;7;4;2;1;1;1;1;1	10;7;4;2;1;1;1;1;1	Plectin	PLEC	sp|Q15149|PLEC_HUMAN Plectin OS=Homo sapiens OX=9606 GN=PLEC PE=1 SV=3;tr|H0YDN1|H0YDN1_HUMAN Plectin OS=Homo sapiens OX=9606 GN=PLEC PE=1 SV=9	9	10	10	10	3	2	5	6	8	6	3	2	5	6	8	6	3	2	5	6	8	6	3.4	3.4	3.4	531.78	4684	4684;3447;703;2105;174;190;1029;5063;5088	0	32.621	By matching	By MS/MS	By MS/MS	By MS/MS	By MS/MS	By MS/MS	0.9	0.5	1.7	1.8	2.6	1.8
Q32Q10;Q15404	Q32Q10;Q15404	1;1	1;1	1;1	Ras suppressor protein 1	RSU1	tr|Q32Q10|Q32Q10_HUMAN RSU1 protein (Fragment) OS=Homo sapiens OX=9606 GN=RSU1 PE=2 SV=1;sp|Q15404|RSU1_HUMAN Ras suppressor protein 1 OS=Homo sapiens OX=9606 GN=RSU1 PE=1 SV=3	2	1	1	1	1	1	1	1	1	0	1	1	1	1	1	0	1	1	1	1	1	0	9.3	9.3	9.3	31.359	280	280;277	0	11.946	By MS/MS	By MS/MS	By MS/MS	By MS/MS	By MS/MS		9.3	9.3	9.3	9.3	9.3	0
V9HWF8;Q15493	V9HWF8;Q15493	2;2	2;2	2;2	Regucalcin	HEL-S-41;RGN	tr|V9HWF8|V9HWF8_HUMAN Epididymis secretory protein Li 41 OS=Homo sapiens OX=9606 GN=HEL-S-41 PE=2 SV=1;sp|Q15493|RGN_HUMAN Regucalcin OS=Homo sapiens OX=9606 GN=RGN PE=1 SV=1	2	2	2	2	1	1	1	2	2	2	1	1	1	2	2	2	1	1	1	2	2	2	9	9	9	33.252	299	299;299	0	63.56	By MS/MS	By MS/MS	By MS/MS	By MS/MS	By MS/MS	By MS/MS	5.7	5.7	5.7	9	9	9
Q15818;B3KWB1	Q15818	7;3	7;3	7;3	Neuronal pentraxin-1	NPTX1	sp|Q15818|NPTX1_HUMAN Neuronal pentraxin-1 OS=Homo sapiens OX=9606 GN=NPTX1 PE=2 SV=2	2	7	7	7	6	6	5	4	5	6	6	6	5	4	5	6	6	6	5	4	5	6	23.4	23.4	23.4	47.122	432	432;194	0	323.31	By MS/MS	By MS/MS	By MS/MS	By MS/MS	By MS/MS	By MS/MS	20.8	20.8	15.7	12.3	17.4	17.4
Q16394;D7RTA7;H7C1H6	Q16394;D7RTA7	3;2;1	3;2;1	3;2;1	Exostosin-1	EXT1	sp|Q16394|EXT1_HUMAN Exostosin-1 OS=Homo sapiens OX=9606 GN=EXT1 PE=1 SV=2;tr|D7RTA7|D7RTA7_HUMAN Multiple exostoses 1 (Fragment) OS=Homo sapiens OX=9606 GN=EXT1 PE=3 SV=1	3	3	3	3	2	1	1	1	1	2	2	1	1	1	1	2	2	1	1	1	1	2	6.3	6.3	6.3	86.254	746	746;320;207	0	4.823	By MS/MS	By MS/MS	By MS/MS	By matching	By MS/MS	By MS/MS	5	2.1	2.8	2.1	2.1	3.5
Q16769;A0A3B3IUD5;B5MCZ9	Q16769;A0A3B3IUD5;B5MCZ9	2;1;1	2;1;1	2;1;1	Glutaminyl-peptide cyclotransferase	QPCT	sp|Q16769|QPCT_HUMAN Glutaminyl-peptide cyclotransferase OS=Homo sapiens OX=9606 GN=QPCT PE=1 SV=1;tr|A0A3B3IUD5|A0A3B3IUD5_HUMAN Glutaminyl-peptide cyclotransferase (Fragment) OS=Homo sapiens OX=9606 GN=QPCT PE=1 SV=1;tr|B5MCZ9|B5MCZ9_HUMAN Glutaminyl-pep	3	2	2	2	2	1	1	2	2	2	2	1	1	2	2	2	2	1	1	2	2	2	7.2	7.2	7.2	40.876	361	361;137;284	0	18.649	By MS/MS	By MS/MS	By MS/MS	By MS/MS	By MS/MS	By MS/MS	7.2	3.9	3.9	7.2	7.2	7.2
Q2NKY5	Q2NKY5	8	1	0		TUBB6	tr|Q2NKY5|Q2NKY5_HUMAN Tubulin beta chain OS=Homo sapiens OX=9606 GN=TUBB6 PE=2 SV=1	1	8	1	0	6	8	4	7	6	6	1	1	0	1	1	1	0	0	0	0	0	0	22.1	3.8	0	50.09	447	447	0	41.973	By MS/MS	By MS/MS	By matching	By matching	By MS/MS	By MS/MS	15.7	22.1	9.6	19	15.7	15.7
Q3ZCM7;A0A075B736;Q5SQY0;A0A183YE00	Q3ZCM7;A0A075B736;Q5SQY0;A0A183YE00	6;5;5;5	1;1;1;1	1;1;1;1	Tubulin beta-8 chain	TUBB8	sp|Q3ZCM7|TBB8_HUMAN Tubulin beta-8 chain OS=Homo sapiens OX=9606 GN=TUBB8 PE=1 SV=2;tr|A0A075B736|A0A075B736_HUMAN Tubulin beta chain OS=Homo sapiens OX=9606 GN=TUBB8 PE=1 SV=1;tr|Q5SQY0|Q5SQY0_HUMAN Tubulin beta chain OS=Homo sapiens OX=9606 GN=TUBB8 PE=	4	6	1	1	6	5	4	6	6	5	1	1	1	1	1	1	1	1	1	1	1	1	18.5	7.2	7.2	49.775	444	444;407;410;434	0	26.313	By MS/MS	By matching	By MS/MS	By MS/MS	By MS/MS	By MS/MS	18.5	15.1	12.8	18.5	18.5	15.1
Q3ZCW2;U3KQ88	Q3ZCW2;U3KQ88	2;1	2;1	2;1	Galectin-related protein;Galectin	LGALSL	sp|Q3ZCW2|LEGL_HUMAN Galectin-related protein OS=Homo sapiens OX=9606 GN=LGALSL PE=1 SV=2;tr|U3KQ88|U3KQ88_HUMAN Galectin (Fragment) OS=Homo sapiens OX=9606 GN=LGALSL PE=1 SV=1	2	2	2	2	2	2	2	1	0	0	2	2	2	1	0	0	2	2	2	1	0	0	19.2	19.2	19.2	18.986	172	172;125	0	4.8681	By MS/MS	By MS/MS	By MS/MS	By MS/MS			19.2	19.2	19.2	8.1	0	0
Q53FL1;Q508I8;Q508I6;Q508I5;Q508I7;Q9H6X2;D6W5F9;H0YC24	Q53FL1;Q508I8;Q508I6;Q508I5;Q508I7;Q9H6X2;D6W5F9;H0YC24	2;2;2;2;2;2;1;1	2;2;2;2;2;2;1;1	2;2;2;2;2;2;1;1	Anthrax toxin receptor 1	ANTXR1/NNG1 fusion;ANTXR1	tr|Q53FL1|Q53FL1_HUMAN Tumor endothelial marker 8 isoform 3 variant (Fragment) OS=Homo sapiens OX=9606 PE=2 SV=1;tr|Q508I8|Q508I8_HUMAN Anthrax toxin receptor/neuroblastoma fusion protein transcript variant 1 OS=Homo sapiens OX=9606 GN=ANTXR1/NNG1 fusion P	8	2	2	2	2	0	2	1	1	1	2	0	2	1	1	1	2	0	2	1	1	1	13.6	13.6	13.6	35.509	317	317;387;410;411;419;564;137;179	0	14.688	By MS/MS		By MS/MS	By matching	By matching	By MS/MS	13.6	0	13.6	6.9	6.9	6.9
Q562T8	Q562T8	2	1	1		ACT	tr|Q562T8|Q562T8_HUMAN Actin-like protein (Fragment) OS=Homo sapiens OX=9606 GN=ACT PE=4 SV=1	1	2	1	1	1	2	1	1	1	1	0	1	0	0	0	0	0	1	0	0	0	0	38.8	28.2	28.2	11.551	103	103	0	4.7597	By matching	By MS/MS	By matching	By matching	By matching	By matching	10.7	38.8	10.7	10.7	10.7	10.7
Q58FF8	Q58FF8	2	1	1	Putative heat shock protein HSP 90-beta 2	HSP90AB2P	sp|Q58FF8|H90B2_HUMAN Putative heat shock protein HSP 90-beta 2 OS=Homo sapiens OX=9606 GN=HSP90AB2P PE=1 SV=2	1	2	1	1	2	2	2	2	2	2	1	1	1	1	1	1	1	1	1	1	1	1	6.3	3.9	3.9	44.348	381	381	0	4.2052	By MS/MS	By MS/MS	By MS/MS	By MS/MS	By MS/MS	By MS/MS	6.3	6.3	6.3	6.3	6.3	6.3
Q59GM9;P11216;B4DSD8;B4DRW6;B2RB32;A0A0M4FEM1;P11217;B4DRQ4	Q59GM9;P11216;B4DSD8	7;6;5;2;2;2;2;1	7;6;5;2;2;2;2;1	5;4;3;0;0;0;0;0	Alpha-1,4 glucan phosphorylase;Glycogen phosphorylase, brain form	PYGB	tr|Q59GM9|Q59GM9_HUMAN Alpha-1,4 glucan phosphorylase (Fragment) OS=Homo sapiens OX=9606 PE=2 SV=1;sp|P11216|PYGB_HUMAN Glycogen phosphorylase, brain form OS=Homo sapiens OX=9606 GN=PYGB PE=1 SV=5;tr|B4DSD8|B4DSD8_HUMAN Alpha-1,4 glucan phosphorylase OS=Ho	8	7	7	5	5	5	5	5	5	4	5	5	5	5	5	4	4	3	3	4	3	2	10.6	10.6	6.7	98.828	865	865;843;752;832;842;842;842;595	0	49.791	By MS/MS	By MS/MS	By MS/MS	By MS/MS	By MS/MS	By MS/MS	9.2	8.7	9	8	8.8	7.2
Q5TCI8;B4DFR3	Q5TCI8	15;7	1;1	0;0		LMNA	tr|Q5TCI8|Q5TCI8_HUMAN Prelamin-A/C OS=Homo sapiens OX=9606 GN=LMNA PE=1 SV=1	2	15	1	0	10	10	10	14	13	12	0	0	0	1	1	1	0	0	0	0	0	0	39.7	5.3	0	55.762	491	491;228	0	14.153	By matching	By matching	By matching	By MS/MS	By MS/MS	By MS/MS	27.5	27.5	27.5	37.5	35.4	33.2
Q5U0B9;Q9Y240;V9H0X6;M0R081;A0AUH1	Q5U0B9;Q9Y240	6;6;1;1;1	6;6;1;1;1	6;6;1;1;1	C-type lectin domain family 11 member A	CLEC11A	tr|Q5U0B9|Q5U0B9_HUMAN Stem cell growth factor; lymphocyte secreted C-type lectin OS=Homo sapiens OX=9606 PE=2 SV=1;sp|Q9Y240|CLC11_HUMAN C-type lectin domain family 11 member A OS=Homo sapiens OX=9606 GN=CLEC11A PE=1 SV=1	5	6	6	6	6	6	6	6	6	6	6	6	6	6	6	6	6	6	6	6	6	6	19.5	19.5	19.5	35.595	323	323;323;245;317;317	0	64.102	By MS/MS	By MS/MS	By MS/MS	By MS/MS	By MS/MS	By MS/MS	19.5	19.5	19.5	19.5	19.5	19.5
Q6EMK4	Q6EMK4	1	1	1	Vasorin	VASN	sp|Q6EMK4|VASN_HUMAN Vasorin OS=Homo sapiens OX=9606 GN=VASN PE=1 SV=1	1	1	1	1	1	1	0	0	1	0	1	1	0	0	1	0	1	1	0	0	1	0	2.5	2.5	2.5	71.712	673	673	0	3.5165	By matching	By matching			By MS/MS		2.5	2.5	0	0	2.5	0
Q6MZL2	Q6MZL2	2	2	1		DKFZp686M0562	tr|Q6MZL2|Q6MZL2_HUMAN Uncharacterized protein DKFZp686M0562 (Fragment) OS=Homo sapiens OX=9606 GN=DKFZp686M0562 PE=2 SV=1	1	2	2	1	2	2	2	2	2	2	2	2	2	2	2	2	1	1	1	1	1	1	9.3	9.3	3.1	35.142	321	321	0	48.708	By MS/MS	By MS/MS	By MS/MS	By MS/MS	By MS/MS	By MS/MS	9.3	9.3	9.3	9.3	9.3	9.3
Q6MZM7	Q6MZM7	84	2	2		DKFZp686O12165	tr|Q6MZM7|Q6MZM7_HUMAN Uncharacterized protein DKFZp686O12165 (Fragment) OS=Homo sapiens OX=9606 GN=DKFZp686O12165 PE=2 SV=1	1	84	2	2	81	80	81	81	81	79	1	1	2	1	1	1	1	1	2	1	1	1	55.3	1.6	1.6	240.64	2193	2193	0	33.56	By MS/MS	By MS/MS	By MS/MS	By matching	By MS/MS	By MS/MS	54.4	54.2	54.1	54.7	54.7	54.8
Q6V0I7	Q6V0I7	17	17	17	Protocadherin Fat 4	FAT4	sp|Q6V0I7|FAT4_HUMAN Protocadherin Fat 4 OS=Homo sapiens OX=9606 GN=FAT4 PE=1 SV=2	1	17	17	17	14	13	13	9	13	12	14	13	13	9	13	12	14	13	13	9	13	12	5.6	5.6	5.6	542.68	4981	4981	0	77.882	By MS/MS	By MS/MS	By MS/MS	By MS/MS	By MS/MS	By MS/MS	4.3	4.1	4	2.7	4.4	3.7
Q6ZMU1	Q6ZMU1	1	1	1	Putative protein C3P1	C3P1	sp|Q6ZMU1|C3P1_HUMAN Putative protein C3P1 OS=Homo sapiens OX=9606 GN=C3P1 PE=5 SV=3	1	1	1	1	1	1	1	1	1	1	1	1	1	1	1	1	1	1	1	1	1	1	3.9	3.9	3.9	40.197	363	363	0	3.7421	By MS/MS	By MS/MS	By MS/MS	By MS/MS	By MS/MS	By MS/MS	3.9	3.9	3.9	3.9	3.9	3.9
Q71DI3	Q71DI3	1	1	1	Histone H3.2	HIST2H3A	sp|Q71DI3|H32_HUMAN Histone H3.2 OS=Homo sapiens OX=9606 GN=HIST2H3A PE=1 SV=3	1	1	1	1	1	1	1	1	1	1	1	1	1	1	1	1	1	1	1	1	1	1	23.5	23.5	23.5	15.388	136	136	0	93.369	By MS/MS	By MS/MS	By MS/MS	By MS/MS	By MS/MS	By MS/MS	23.5	23.5	23.5	23.5	23.5	23.5
Q71U36;B4DQK4;Q1ZYQ1;P0DPH8;P0DPH7;Q9UQM3;Q6PEY2;F8VQQ4	Q71U36;B4DQK4;Q1ZYQ1;P0DPH8;P0DPH7;Q9UQM3;Q6PEY2;F8VQQ4	16;12;12;12;12;10;9;8	1;1;1;1;1;1;1;1	1;1;1;1;1;1;1;1	Tubulin alpha-1A chain;Tubulin alpha-3E chain	TUBA1A;TUBA2;TUBA3E	sp|Q71U36|TBA1A_HUMAN Tubulin alpha-1A chain OS=Homo sapiens OX=9606 GN=TUBA1A PE=1 SV=1;tr|B4DQK4|B4DQK4_HUMAN Tubulin alpha chain OS=Homo sapiens OX=9606 PE=2 SV=1;tr|Q1ZYQ1|Q1ZYQ1_HUMAN Tubulin alpha chain OS=Homo sapiens OX=9606 GN=TUBA2 PE=2 SV=1;sp|P	8	16	1	1	15	13	14	16	14	13	1	1	1	1	1	1	1	1	1	1	1	1	57.9	3.1	3.1	50.135	451	451;385;450;450;450;328;450;219	0	5.8464	By MS/MS	By MS/MS	By MS/MS	By MS/MS	By MS/MS	By MS/MS	55.4	50.1	52.1	57.9	53.4	50.1
Q76LX8;E7EV88;Q6QNA7;F6V803;A8K8S4;A0A0B4J229	Q76LX8;E7EV88	3;2;1;1;1;1	3;2;1;1;1;1	3;2;1;1;1;1	A disintegrin and metalloproteinase with thrombospondin motifs 13	ADAMTS13	sp|Q76LX8|ATS13_HUMAN A disintegrin and metalloproteinase with thrombospondin motifs 13 OS=Homo sapiens OX=9606 GN=ADAMTS13 PE=1 SV=1;tr|E7EV88|E7EV88_HUMAN A disintegrin and metalloproteinase with thrombospondin motifs 13 OS=Homo sapiens OX=9606 GN=ADAMTS	6	3	3	3	3	3	3	3	3	3	3	3	3	3	3	3	3	3	3	3	3	3	1.5	1.5	1.5	153.6	1427	1427;444;90;276;276;344	0	23.925	By MS/MS	By MS/MS	By MS/MS	By MS/MS	By MS/MS	By MS/MS	1.5	1.5	1.5	1.5	1.5	1.5
Q7Z3R8;Q9NW08	Q7Z3R8;Q9NW08	1;1	1;1	1;1	DNA-directed RNA polymerase;DNA-directed RNA polymerase III subunit RPC2	DKFZp686D10173;POLR3B	tr|Q7Z3R8|Q7Z3R8_HUMAN DNA-directed RNA polymerase subunit beta OS=Homo sapiens OX=9606 GN=DKFZp686D10173 PE=2 SV=1;sp|Q9NW08|RPC2_HUMAN DNA-directed RNA polymerase III subunit RPC2 OS=Homo sapiens OX=9606 GN=POLR3B PE=1 SV=2	2	1	1	1	1	1	1	0	0	0	1	1	1	0	0	0	1	1	1	0	0	0	0.6	0.6	0.6	127.82	1133	1133;1133	0.0071813	2.6956	By matching	By matching	By MS/MS				0.6	0.6	0.6	0	0	0
Q86UX7;F5H1C6;H0YFT5;Q49AC8;G3V1L6;Q54A15;B2RAX1;Q9BQL6	Q86UX7;F5H1C6	8;4;3;1;1;1;1;1	8;4;3;1;1;1;1;1	8;4;3;1;1;1;1;1	Fermitin family homolog 3	FERMT3	sp|Q86UX7|URP2_HUMAN Fermitin family homolog 3 OS=Homo sapiens OX=9606 GN=FERMT3 PE=1 SV=1;tr|F5H1C6|F5H1C6_HUMAN Fermitin family homolog 3 (Fragment) OS=Homo sapiens OX=9606 GN=FERMT3 PE=1 SV=1	8	8	8	8	7	8	6	6	5	7	7	8	6	6	5	7	7	8	6	6	5	7	15.9	15.9	15.9	75.952	667	667;286;184;420;420;677;677;677	0	31.223	By MS/MS	By MS/MS	By MS/MS	By MS/MS	By MS/MS	By MS/MS	14.4	15.9	12.4	11.7	9.7	13
Q8NBM8;D6R9J0;B3KXF9;E7EVZ5	Q8NBM8;D6R9J0;B3KXF9;E7EVZ5	2;1;1;1	2;1;1;1	2;1;1;1	Prenylcysteine oxidase-like	PCYOX1L	sp|Q8NBM8|PCYXL_HUMAN Prenylcysteine oxidase-like OS=Homo sapiens OX=9606 GN=PCYOX1L PE=1 SV=2;tr|D6R9J0|D6R9J0_HUMAN Prenylcysteine oxidase-like OS=Homo sapiens OX=9606 GN=PCYOX1L PE=1 SV=1;tr|B3KXF9|B3KXF9_HUMAN cDNA FLJ45348 fis, clone BRHIP3011269, wea	4	2	2	2	2	2	2	2	2	2	2	2	2	2	2	2	2	2	2	2	2	2	7.1	7.1	7.1	54.646	494	494;111;376;404	0	27.368	By MS/MS	By MS/MS	By MS/MS	By MS/MS	By MS/MS	By MS/MS	7.1	7.1	7.1	7.1	7.1	7.1
Q8NDA2	Q8NDA2	3	3	3	Hemicentin-2	HMCN2	sp|Q8NDA2|HMCN2_HUMAN Hemicentin-2 OS=Homo sapiens OX=9606 GN=HMCN2 PE=2 SV=3	1	3	3	3	3	3	3	3	2	3	3	3	3	3	2	3	3	3	3	3	2	3	0.9	0.9	0.9	541.97	5059	5059	0	12.259	By MS/MS	By MS/MS	By MS/MS	By MS/MS	By MS/MS	By MS/MS	0.9	0.9	0.9	0.9	0.4	0.9
Q8WUJ3	Q8WUJ3	2	2	2	Cell migration-inducing and hyaluronan-binding protein	CEMIP	sp|Q8WUJ3|CEMIP_HUMAN Cell migration-inducing and hyaluronan-binding protein OS=Homo sapiens OX=9606 GN=CEMIP PE=1 SV=2	1	2	2	2	0	2	1	1	1	2	0	2	1	1	1	2	0	2	1	1	1	2	2.6	2.6	2.6	153	1361	1361	0	4.8738		By MS/MS	By MS/MS	By MS/MS	By MS/MS	By matching	0	2.6	1.5	1.5	1.5	2.6
Q8WWZ8	Q8WWZ8	1	1	1	Oncoprotein-induced transcript 3 protein	OIT3	sp|Q8WWZ8|OIT3_HUMAN Oncoprotein-induced transcript 3 protein OS=Homo sapiens OX=9606 GN=OIT3 PE=1 SV=2	1	1	1	1	0	0	0	1	1	1	0	0	0	1	1	1	0	0	0	1	1	1	2.4	2.4	2.4	60.021	545	545	0	4.1783				By MS/MS	By matching	By MS/MS	0	0	0	2.4	2.4	2.4
Q92859;Q59FP8;A0A024R610	Q92859;Q59FP8;A0A024R610	2;1;1	2;1;1	2;1;1	Neogenin	NEO1	sp|Q92859|NEO1_HUMAN Neogenin OS=Homo sapiens OX=9606 GN=NEO1 PE=1 SV=2;tr|Q59FP8|Q59FP8_HUMAN Neogenin homolog 1 variant (Fragment) OS=Homo sapiens OX=9606 GN=NEO1 PE=1 SV=1;tr|A0A024R610|A0A024R610_HUMAN Neogenin homolog 1 (Chicken), isoform CRA_a OS=Hom	3	2	2	2	1	1	0	1	0	2	1	1	0	1	0	2	1	1	0	1	0	2	2	2	2	160.01	1461	1461;1130;1257	0	8.7388	By matching	By MS/MS		By MS/MS		By MS/MS	0.8	0.8	0	0.8	0	2
Q92896;H3BM42;Q6ZMF1	Q92896;H3BM42	4;2;1	4;2;1	4;2;1	Golgi apparatus protein 1	GLG1	sp|Q92896|GSLG1_HUMAN Golgi apparatus protein 1 OS=Homo sapiens OX=9606 GN=GLG1 PE=1 SV=2;tr|H3BM42|H3BM42_HUMAN Golgi apparatus protein 1, isoform CRA_c OS=Homo sapiens OX=9606 GN=GLG1 PE=1 SV=1	3	4	4	4	2	2	3	2	2	2	2	2	3	2	2	2	2	2	3	2	2	2	4.7	4.7	4.7	134.55	1179	1179;698;309	0	17.024	By MS/MS	By MS/MS	By MS/MS	By MS/MS	By MS/MS	By MS/MS	1.9	1.9	3.7	1.6	1.9	1.6
Q96RW7	Q96RW7	16	16	16	Hemicentin-1	HMCN1	sp|Q96RW7|HMCN1_HUMAN Hemicentin-1 OS=Homo sapiens OX=9606 GN=HMCN1 PE=1 SV=2	1	16	16	16	12	12	11	11	12	12	12	12	11	11	12	12	12	12	11	11	12	12	4	4	4	613.38	5635	5635	0	62.024	By MS/MS	By MS/MS	By MS/MS	By MS/MS	By MS/MS	By MS/MS	2.9	2.9	2.7	2.6	3	2.8
Q9H1C9;Q9H0U4;Q92927;Q6FIG4	Q9H1C9;Q9H0U4;Q92927;Q6FIG4	2;2;1;1	1;1;1;1	1;1;1;1	Ras-related protein Rab-1B	RAB1B;rab1b	tr|Q9H1C9|Q9H1C9_HUMAN Putative small GTP-binding protein (Rab1b) OS=Homo sapiens OX=9606 PE=2 SV=1;sp|Q9H0U4|RAB1B_HUMAN Ras-related protein Rab-1B OS=Homo sapiens OX=9606 GN=RAB1B PE=1 SV=1;tr|Q92927|Q92927_HUMAN Small GTP-binding protein (Fragment) OS=H	4	2	1	1	2	1	2	2	0	1	1	0	1	1	0	0	1	0	1	1	0	0	24.5	12.9	12.9	18.659	163	163;201;53;201	0	4.2058	By matching	By matching	By MS/MS	By MS/MS		By matching	24.5	11.7	24.5	24.5	0	11.7
Q9HCB6	Q9HCB6	3	3	3	Spondin-1	SPON1	sp|Q9HCB6|SPON1_HUMAN Spondin-1 OS=Homo sapiens OX=9606 GN=SPON1 PE=1 SV=2	1	3	3	3	2	3	1	1	1	1	2	3	1	1	1	1	2	3	1	1	1	1	7.6	7.6	7.6	90.973	807	807	0	10.075	By MS/MS	By MS/MS	By MS/MS	By MS/MS	By matching	By matching	4.2	7.6	2	2	2	2
Q9NZN3;C9JDQ8;C9J2Z4;C9JC03;B4DZH9;B4DMV9;B4DR44;B4DTR4;B2R5U3;A0A024R571;Q9H4M9;A8K9B9;A0A024R9N6;Q9H223	Q9NZN3;C9JDQ8;C9J2Z4;C9JC03;B4DZH9;B4DMV9;B4DR44;B4DTR4;B2R5U3;A0A024R571;Q9H4M9	3;2;2;2;2;2;2;2;2;2;2;1;1;1	3;2;2;2;2;2;2;2;2;2;2;1;1;1	3;2;2;2;2;2;2;2;2;2;2;1;1;1	EH domain-containing protein 3;EH domain-containing protein 1	EHD3;EHD1	sp|Q9NZN3|EHD3_HUMAN EH domain-containing protein 3 OS=Homo sapiens OX=9606 GN=EHD3 PE=1 SV=2;tr|C9JDQ8|C9JDQ8_HUMAN EH domain-containing protein 1 (Fragment) OS=Homo sapiens OX=9606 GN=EHD1 PE=1 SV=1;tr|C9J2Z4|C9J2Z4_HUMAN EH domain-containing protein 1 (	14	3	3	3	2	2	2	1	2	1	2	2	2	1	2	1	2	2	2	1	2	1	11.4	11.4	11.4	60.886	535	535;162;306;374;431;475;493;510;534;548;534;541;541;541	0	5.4644	By MS/MS	By MS/MS	By MS/MS	By MS/MS	By MS/MS	By MS/MS	9.3	9.3	5.2	3.2	5.2	3.2
Q9UBG0;J3KRF1;E7EME3;B3KSB2	Q9UBG0	7;1;1;1	7;1;1;1	7;1;1;1	C-type mannose receptor 2	MRC2	sp|Q9UBG0|MRC2_HUMAN C-type mannose receptor 2 OS=Homo sapiens OX=9606 GN=MRC2 PE=1 SV=2	4	7	7	7	6	6	6	5	5	4	6	6	6	5	5	4	6	6	6	5	5	4	8.2	8.2	8.2	166.67	1479	1479;157;345;345	0	76.769	By MS/MS	By MS/MS	By MS/MS	By MS/MS	By MS/MS	By MS/MS	7.2	7.2	7.2	6	6	4.8
Q9UGM3;B4E262;B6V682	Q9UGM3	3;1;1	3;1;1	3;1;1	Deleted in malignant brain tumors 1 protein	DMBT1	sp|Q9UGM3|DMBT1_HUMAN Deleted in malignant brain tumors 1 protein OS=Homo sapiens OX=9606 GN=DMBT1 PE=1 SV=2	3	3	3	3	3	3	3	2	1	2	3	3	3	2	1	2	3	3	3	2	1	2	6	6	6	260.73	2413	2413;390;540	0	40.78	By MS/MS	By MS/MS	By MS/MS	By MS/MS	By MS/MS	By MS/MS	6	6	6	5.5	5.2	5.5
Q9UM47;M0R3C9;Q59FL3	Q9UM47;M0R3C9;Q59FL3	6;5;5	6;5;5	6;5;5	Neurogenic locus notch homolog protein 3;Notch 3 extracellular truncation;Notch 3 intracellular domain	NOTCH3	sp|Q9UM47|NOTC3_HUMAN Neurogenic locus notch homolog protein 3 OS=Homo sapiens OX=9606 GN=NOTCH3 PE=1 SV=2;tr|M0R3C9|M0R3C9_HUMAN Neurogenic locus notch homolog protein 3 (Fragment) OS=Homo sapiens OX=9606 GN=NOTCH3 PE=1 SV=1;tr|Q59FL3|Q59FL3_HUMAN Notch h	3	6	6	6	5	6	6	5	5	5	5	6	6	5	5	5	5	6	6	5	5	5	5	5	5	243.63	2321	2321;1286;1289	0	30.557	By MS/MS	By MS/MS	By MS/MS	By MS/MS	By MS/MS	By MS/MS	4.4	5	5	4.5	4.5	4.5
Q9Y6R7;A0A087WXI2;A0A087WUZ2;A0A286YF91	Q9Y6R7;A0A087WXI2;A0A087WUZ2	7;6;5;1	7;6;5;1	7;6;5;1	IgGFc-binding protein	FCGBP	sp|Q9Y6R7|FCGBP_HUMAN IgGFc-binding protein OS=Homo sapiens OX=9606 GN=FCGBP PE=1 SV=3;tr|A0A087WXI2|A0A087WXI2_HUMAN IgGFc-binding protein (Fragment) OS=Homo sapiens OX=9606 GN=FCGBP PE=1 SV=2;tr|A0A087WUZ2|A0A087WUZ2_HUMAN IgGFc-binding protein OS=Homo s	4	7	7	7	4	4	5	6	7	5	4	4	5	6	7	5	4	4	5	6	7	5	4.7	4.7	4.7	572.01	5405	5405;3072;1642;1132	0	23.8	By MS/MS	By MS/MS	By MS/MS	By MS/MS	By MS/MS	By MS/MS	2.6	2.6	3	3.6	4.7	3.2
REV__A0A087WTU8;REV__A0A0C4DFQ7;REV__A0A0A0MS16;REV__Q9NZI2;REV__A0A1B0GTZ7	REV__A0A087WTU8;REV__A0A0C4DFQ7;REV__A0A0A0MS16;REV__Q9NZI2;REV__A0A1B0GTZ7	1;1;1;1;1	1;1;1;1;1	1;1;1;1;1			tr|A0A087WTU8|A0A087WTU8_HUMAN Kv channel-interacting protein 1 OS=Homo sapiens OX=9606 GN=KCNIP1 PE=4 SV=1;tr|A0A0C4DFQ7|A0A0C4DFQ7_HUMAN Kv channel-interacting protein 1 OS=Homo sapiens OX=9606 GN=KCNIP1 PE=1 SV=1;tr|A0A0A0MS16|A0A0A0MS16_HUMAN Kv channe	5	1	1	1	1	1	1	1	1	1	1	1	1	1	1	1	1	1	1	1	1	1	0	0	0	24.625	207	207;216;220;227;232	0.0037106	2.9748	By MS/MS	By MS/MS	By MS/MS	By MS/MS	By MS/MS	By MS/MS	0	0	0	0	0	0
REV__A2A283	REV__A2A283	1	1	1			tr|A2A283|A2A283_HUMAN Synaptogyrin-1 OS=Homo sapiens OX=9606 GN=SYNGR1 PE=1 SV=1	1	1	1	1	1	1	1	1	1	1	1	1	1	1	1	1	1	1	1	1	1	1	0	0	0	12.79	118	118	1	-2	By MS/MS	By matching	By MS/MS	By MS/MS	By MS/MS	By MS/MS	0	0	0	0	0	0
REV__O60921;REV__A4D2F2	REV__O60921;REV__A4D2F2	1;1	1;1	1;1			sp|O60921|HUS1_HUMAN Checkpoint protein HUS1 OS=Homo sapiens OX=9606 GN=HUS1 PE=1 SV=1;tr|A4D2F2|A4D2F2_HUMAN Checkpoint protein OS=Homo sapiens OX=9606 GN=HUS1 PE=2 SV=1	2	1	1	1	1	1	1	1	1	1	1	1	1	1	1	1	1	1	1	1	1	1	0	0	0	31.691	280	280;280	1	-2	By MS/MS	By matching	By MS/MS	By MS/MS	By matching	By MS/MS	0	0	0	0	0	0
REV__Q5JVZ4;REV__Q5JVZ5;REV__Q96JJ3;REV__B4DRL5	REV__Q5JVZ4;REV__Q5JVZ5;REV__Q96JJ3;REV__B4DRL5	1;1;1;1	1;1;1;1	1;1;1;1			tr|Q5JVZ4|Q5JVZ4_HUMAN Engulfment and cell motility protein 2 (Fragment) OS=Homo sapiens OX=9606 GN=ELMO2 PE=1 SV=1;tr|Q5JVZ5|Q5JVZ5_HUMAN Engulfment and cell motility protein 2 OS=Homo sapiens OX=9606 GN=ELMO2 PE=1 SV=1;sp|Q96JJ3|ELMO2_HUMAN Engulfment an	4	1	1	1	1	1	1	1	1	1	1	1	1	1	1	1	1	1	1	1	1	1	0	0	0	38.069	338	338;718;720;732	1	-2	By MS/MS	By MS/MS	By MS/MS	By matching	By MS/MS	By MS/MS	0	0	0	0	0	0
REV__H0YM36	REV__H0YM36	1	1	1			tr|H0YM36|H0YM36_HUMAN MAPK/MAK/MRK overlapping kinase (Fragment) OS=Homo sapiens OX=9606 GN=MOK PE=4 SV=1	1	1	1	1	1	1	1	1	1	1	1	1	1	1	1	1	1	1	1	1	1	1	0	0	0	19.749	173	173	0.0019342	3.4161	By MS/MS	By MS/MS	By MS/MS	By MS/MS	By MS/MS	By MS/MS	0	0	0	0	0	0
REV__P17516	REV__P17516	1	1	1			sp|P17516|AK1C4_HUMAN Aldo-keto reductase family 1 member C4 OS=Homo sapiens OX=9606 GN=AKR1C4 PE=1 SV=3	1	1	1	1	1	1	1	1	1	1	1	1	1	1	1	1	1	1	1	1	1	1	0	0	0	37.066	323	323	0.0089127	2.601	By MS/MS	By matching	By MS/MS	By MS/MS	By MS/MS	By matching	0	0	0	0	0	0
REV__Q59H18;REV__V9GXZ4	REV__Q59H18;REV__V9GXZ4	1;1	1;1	1;1			sp|Q59H18|TNI3K_HUMAN Serine/threonine-protein kinase TNNI3K OS=Homo sapiens OX=9606 GN=TNNI3K PE=1 SV=3;tr|V9GXZ4|V9GXZ4_HUMAN FPGT-TNNI3K readthrough OS=Homo sapiens OX=9606 GN=FPGT-TNNI3K PE=4 SV=1	2	1	1	1	1	1	1	1	1	1	1	1	1	1	1	1	1	1	1	1	1	1	0	0	0	92.85	835	835;949	0.0071942	2.6966	By MS/MS	By MS/MS	By MS/MS	By MS/MS	By MS/MS	By MS/MS	0	0	0	0	0	0
REV__Q8TCW7	REV__Q8TCW7	1	1	1			sp|Q8TCW7|ZPLD1_HUMAN Zona pellucida-like domain-containing protein 1 OS=Homo sapiens OX=9606 GN=ZPLD1 PE=2 SV=2	1	1	1	1	0	1	0	0	0	0	0	1	0	0	0	0	0	1	0	0	0	0	0	0	0	45.529	415	415	0.0055147	2.852		By MS/MS					0	0	0	0	0	0
U3PXP0	U3PXP0	2	1	1		HBA2	tr|U3PXP0|U3PXP0_HUMAN Alpha globin chain (Fragment) OS=Homo sapiens OX=9606 GN=HBA2 PE=3 SV=1	1	2	1	1	2	2	1	2	1	2	1	1	0	1	0	1	1	1	0	1	0	1	37.3	19.6	19.6	5.7024	51	51	1	-2	By MS/MS	By MS/MS	By matching	By MS/MS	By matching	By MS/MS	37.3	37.3	17.6	37.3	17.6	37.3
U6A3P2	U6A3P2	2	1	1		HBA2	tr|U6A3P2|U6A3P2_HUMAN Mutant hemoglobin alpha 2 globin chain (Fragment) OS=Homo sapiens OX=9606 GN=HBA2 PE=3 SV=1	1	2	1	1	2	2	2	2	2	2	1	1	1	1	1	1	1	1	1	1	1	1	31.7	31.7	31.7	4.3661	41	41	0	5.5768	By MS/MS	By MS/MS	By MS/MS	By MS/MS	By MS/MS	By MS/MS	31.7	31.7	31.7	31.7	31.7	31.7
V9GZZ7	V9GZZ7	1	1	1			tr|V9GZZ7|V9GZZ7_HUMAN Uncharacterized protein OS=Homo sapiens OX=9606 PE=2 SV=1	1	1	1	1	0	0	0	0	1	0	0	0	0	0	1	0	0	0	0	0	1	0	3.5	3.5	3.5	43.894	395	395	1	-2					By MS/MS		0	0	0	0	3.5	0
V9H072	V9H072	1	1	1			tr|V9H072|V9H072_HUMAN Unnamed HERV-H protein (Fragment) OS=Homo sapiens OX=9606 PE=2 SV=1	1	1	1	1	1	1	1	1	1	1	1	1	1	1	1	1	1	1	1	1	1	1	37.5	37.5	37.5	4.4469	40	40	0.0087719	2.508	By MS/MS	By MS/MS	By MS/MS	By MS/MS	By MS/MS	By MS/MS	37.5	37.5	37.5	37.5	37.5	37.5
[truncated: 20 more columns]
